# Supplementary material for: The E2 state of FeMoco: Hydride Formation versus Fe Reduction and a Mechanism for H2 Evolution
Source: Chemistry. 2021 Oct 15;27(67):16788–800. doi: 10.1002/chem.202102730 (PMC9293435; doi:10.1002/chem.202102730)
Supplement: Supplementary file 2 — Supporting Information [file CHEM-27-16788-s001.zip]

Archive with 577 entries (302 files):
- Thorhallsson-E2-SI-xyz/
- Thorhallsson-E2-SI-xyz/QMMMHisdelta/
- Thorhallsson-E2-SI-xyz/.DS_Store
- __MACOSX/Thorhallsson-E2-SI-xyz/._.DS_Store
- Thorhallsson-E2-SI-xyz/Minimalclustermodel/
- Thorhallsson-E2-SI-xyz/QMMMHisepsilon/
- Thorhallsson-E2-SI-xyz/QMMMHisdelta/bHCBS/
- Thorhallsson-E2-SI-xyz/QMMMHisdelta/.DS_Store
- __MACOSX/Thorhallsson-E2-SI-xyz/QMMMHisdelta/._.DS_Store
- Thorhallsson-E2-SI-xyz/QMMMHisdelta/DBS/
- Thorhallsson-E2-SI-xyz/QMMMHisdelta/tH-CBS/
- Thorhallsson-E2-SI-xyz/QMMMHisdelta/bHOBS/
- Thorhallsson-E2-SI-xyz/QMMMHisdelta/TS/
- Thorhallsson-E2-SI-xyz/QMMMHisdelta/noHCBS/
- Thorhallsson-E2-SI-xyz/Minimalclustermodel/bHCBS/
- Thorhallsson-E2-SI-xyz/Minimalclustermodel/.DS_Store
- __MACOSX/Thorhallsson-E2-SI-xyz/Minimalclustermodel/._.DS_Store
- Thorhallsson-E2-SI-xyz/Minimalclustermodel/tH-CBS/
- Thorhallsson-E2-SI-xyz/Minimalclustermodel/bHOBS/
- Thorhallsson-E2-SI-xyz/Minimalclustermodel/FunctionalcomparisonNoZORA/
- Thorhallsson-E2-SI-xyz/Minimalclustermodel/E0/
- Thorhallsson-E2-SI-xyz/Minimalclustermodel/TS/
- Thorhallsson-E2-SI-xyz/Minimalclustermodel/noHCBS/
- Thorhallsson-E2-SI-xyz/QMMMHisepsilon/bHCBS/
- Thorhallsson-E2-SI-xyz/QMMMHisepsilon/.DS_Store
- __MACOSX/Thorhallsson-E2-SI-xyz/QMMMHisepsilon/._.DS_Store
- Thorhallsson-E2-SI-xyz/QMMMHisepsilon/E1-Ne-S2B/
- Thorhallsson-E2-SI-xyz/QMMMHisepsilon/tH-CBS/
- Thorhallsson-E2-SI-xyz/QMMMHisepsilon/bHOBS/
- Thorhallsson-E2-SI-xyz/QMMMHisepsilon/E0/
- Thorhallsson-E2-SI-xyz/QMMMHisepsilon/TS/
- Thorhallsson-E2-SI-xyz/QMMMHisepsilon/noHCBS/
- Thorhallsson-E2-SI-xyz/QMMMHisdelta/bHCBS/bH37CBS5A/
- Thorhallsson-E2-SI-xyz/QMMMHisdelta/bHCBS/bH45CBS3A/
- Thorhallsson-E2-SI-xyz/QMMMHisdelta/bHCBS/bH26CBS2B/
- Thorhallsson-E2-SI-xyz/QMMMHisdelta/DBS/.DS_Store
- __MACOSX/Thorhallsson-E2-SI-xyz/QMMMHisdelta/DBS/._.DS_Store
- Thorhallsson-E2-SI-xyz/QMMMHisdelta/DBS/bH26OBS6/
- Thorhallsson-E2-SI-xyz/QMMMHisdelta/DBS/bH26DBS2B/
- Thorhallsson-E2-SI-xyz/QMMMHisdelta/tH-CBS/tH2-CBS2B/
- Thorhallsson-E2-SI-xyz/QMMMHisdelta/tH-CBS/tH6-CBS2B/
- Thorhallsson-E2-SI-xyz/QMMMHisdelta/tH-CBS/tH4-CBS2B/
- Thorhallsson-E2-SI-xyz/QMMMHisdelta/tH-CBS/tH3-CBS2B/
- Thorhallsson-E2-SI-xyz/QMMMHisdelta/tH-CBS/tH5-CBS2B/
- Thorhallsson-E2-SI-xyz/QMMMHisdelta/tH-CBS/tH7-CBS2B/
- Thorhallsson-E2-SI-xyz/QMMMHisdelta/bHOBS/bH37OBS7/
- Thorhallsson-E2-SI-xyz/QMMMHisdelta/bHOBS/bH26OBS6/
- Thorhallsson-E2-SI-xyz/QMMMHisdelta/bHOBS/bH37OBS3/
- Thorhallsson-E2-SI-xyz/QMMMHisdelta/bHOBS/bH26OBS2/
- Thorhallsson-E2-SI-xyz/QMMMHisdelta/bHOBS/bH45OBS4/
- Thorhallsson-E2-SI-xyz/QMMMHisdelta/bHOBS/bH45OBS5/
- Thorhallsson-E2-SI-xyz/QMMMHisdelta/TS/E2-hydTS.xyz
- Thorhallsson-E2-SI-xyz/QMMMHisdelta/noHCBS/noHCBS3A5A/
- Thorhallsson-E2-SI-xyz/QMMMHisdelta/noHCBS/noHCBS2B5A/
- Thorhallsson-E2-SI-xyz/QMMMHisdelta/noHCBS/noHCBS2B3A/
- Thorhallsson-E2-SI-xyz/Minimalclustermodel/bHCBS/bH37CBS5A/
- Thorhallsson-E2-SI-xyz/Minimalclustermodel/bHCBS/.DS_Store
- __MACOSX/Thorhallsson-E2-SI-xyz/Minimalclustermodel/bHCBS/._.DS_Store
- Thorhallsson-E2-SI-xyz/Minimalclustermodel/bHCBS/bH45CBS3A/
- Thorhallsson-E2-SI-xyz/Minimalclustermodel/bHCBS/bH26CBS2B/
- Thorhallsson-E2-SI-xyz/Minimalclustermodel/tH-CBS/tH3endoCBS2B/
- Thorhallsson-E2-SI-xyz/Minimalclustermodel/tH-CBS/tH2-CBS2B/
- Thorhallsson-E2-SI-xyz/Minimalclustermodel/tH-CBS/tH6-CBS2B/
- Thorhallsson-E2-SI-xyz/Minimalclustermodel/tH-CBS/tH4-CBS2B/
- Thorhallsson-E2-SI-xyz/Minimalclustermodel/tH-CBS/tH3-CBS2B/
- Thorhallsson-E2-SI-xyz/Minimalclustermodel/tH-CBS/tH5endoCBS2B/
- Thorhallsson-E2-SI-xyz/Minimalclustermodel/tH-CBS/tH4endoCBS2B/
- Thorhallsson-E2-SI-xyz/Minimalclustermodel/tH-CBS/tH5-CBS2B/
- Thorhallsson-E2-SI-xyz/Minimalclustermodel/tH-CBS/tH7-CBS2B/
- Thorhallsson-E2-SI-xyz/Minimalclustermodel/tH-CBS/tH7endoCBS2B/
- Thorhallsson-E2-SI-xyz/Minimalclustermodel/bHOBS/bH37OBS7/
- Thorhallsson-E2-SI-xyz/Minimalclustermodel/bHOBS/.DS_Store
- __MACOSX/Thorhallsson-E2-SI-xyz/Minimalclustermodel/bHOBS/._.DS_Store
- Thorhallsson-E2-SI-xyz/Minimalclustermodel/bHOBS/bH26OBS6/
- Thorhallsson-E2-SI-xyz/Minimalclustermodel/bHOBS/bH37OBS3/
- Thorhallsson-E2-SI-xyz/Minimalclustermodel/bHOBS/bH26OBS2/
- Thorhallsson-E2-SI-xyz/Minimalclustermodel/bHOBS/bH45OBS4/
- Thorhallsson-E2-SI-xyz/Minimalclustermodel/bHOBS/bH45OBS5/
- Thorhallsson-E2-SI-xyz/Minimalclustermodel/FunctionalcomparisonNoZORA/.DS_Store
- __MACOSX/Thorhallsson-E2-SI-xyz/Minimalclustermodel/FunctionalcomparisonNoZORA/._.DS_Store
- Thorhallsson-E2-SI-xyz/Minimalclustermodel/FunctionalcomparisonNoZORA/TPSS/
- Thorhallsson-E2-SI-xyz/Minimalclustermodel/FunctionalcomparisonNoZORA/TPSSh/
- Thorhallsson-E2-SI-xyz/Minimalclustermodel/E0/E0-235.xyz
- __MACOSX/Thorhallsson-E2-SI-xyz/Minimalclustermodel/E0/._E0-235.xyz
- Thorhallsson-E2-SI-xyz/Minimalclustermodel/TS/E2-hydTS147.xyz
- Thorhallsson-E2-SI-xyz/Minimalclustermodel/TS/E2-hydTS346-opt.xyz
- Thorhallsson-E2-SI-xyz/Minimalclustermodel/TS/E2-hydTS235-opt.xyz
- Thorhallsson-E2-SI-xyz/Minimalclustermodel/noHCBS/.DS_Store
- __MACOSX/Thorhallsson-E2-SI-xyz/Minimalclustermodel/noHCBS/._.DS_Store
- Thorhallsson-E2-SI-xyz/Minimalclustermodel/noHCBS/noHCBS3A5A/
- Thorhallsson-E2-SI-xyz/Minimalclustermodel/noHCBS/noHCBS2B5A/
- Thorhallsson-E2-SI-xyz/Minimalclustermodel/noHCBS/noHCBS2B3A/
- Thorhallsson-E2-SI-xyz/QMMMHisepsilon/bHCBS/bH37CBS5A/
- Thorhallsson-E2-SI-xyz/QMMMHisepsilon/bHCBS/bH45CBS3A/
- Thorhallsson-E2-SI-xyz/QMMMHisepsilon/bHCBS/bH26CBS2B/
- Thorhallsson-E2-SI-xyz/QMMMHisepsilon/E1-Ne-S2B/.DS_Store
- __MACOSX/Thorhallsson-E2-SI-xyz/QMMMHisepsilon/E1-Ne-S2B/._.DS_Store
- Thorhallsson-E2-SI-xyz/QMMMHisepsilon/E1-Ne-S2B/E1-BS346-Ne-S2B/
- Thorhallsson-E2-SI-xyz/QMMMHisepsilon/E1-Ne-S2B/E1-BS235-Ne-S2B/
- Thorhallsson-E2-SI-xyz/QMMMHisepsilon/E1-Ne-S2B/E1-BS247-Ne-S2B/
- Thorhallsson-E2-SI-xyz/QMMMHisepsilon/tH-CBS/tH26npCBS247/
- Thorhallsson-E2-SI-xyz/QMMMHisepsilon/tH-CBS/tH2-CBS2B/
- Thorhallsson-E2-SI-xyz/QMMMHisepsilon/tH-CBS/tH6-CBS2B/
- Thorhallsson-E2-SI-xyz/QMMMHisepsilon/tH-CBS/tH4-CBS2B/
- Thorhallsson-E2-SI-xyz/QMMMHisepsilon/tH-CBS/tH3-CBS2B/
- Thorhallsson-E2-SI-xyz/QMMMHisepsilon/tH-CBS/tH5-CBS2B/
- Thorhallsson-E2-SI-xyz/QMMMHisepsilon/tH-CBS/tH7-CBS2B/
- Thorhallsson-E2-SI-xyz/QMMMHisepsilon/bHOBS/bH37OBS7/
- Thorhallsson-E2-SI-xyz/QMMMHisepsilon/bHOBS/.DS_Store
- __MACOSX/Thorhallsson-E2-SI-xyz/QMMMHisepsilon/bHOBS/._.DS_Store
- Thorhallsson-E2-SI-xyz/QMMMHisepsilon/bHOBS/bH26OBS6/
- Thorhallsson-E2-SI-xyz/QMMMHisepsilon/bHOBS/bH26OBS2/
- Thorhallsson-E2-SI-xyz/QMMMHisepsilon/bHOBS/bH45OBS4/
- Thorhallsson-E2-SI-xyz/QMMMHisepsilon/E0/.DS_Store
- __MACOSX/Thorhallsson-E2-SI-xyz/QMMMHisepsilon/E0/._.DS_Store
- Thorhallsson-E2-SI-xyz/QMMMHisepsilon/E0/E0-BS235-Ne/
- Thorhallsson-E2-SI-xyz/QMMMHisepsilon/E0/E0-BS247-Ne/
- Thorhallsson-E2-SI-xyz/QMMMHisepsilon/E0/E0-BS346-Ne/
- Thorhallsson-E2-SI-xyz/QMMMHisepsilon/TS/E2-hydTS.xyz
- Thorhallsson-E2-SI-xyz/QMMMHisepsilon/noHCBS/.DS_Store
- __MACOSX/Thorhallsson-E2-SI-xyz/QMMMHisepsilon/noHCBS/._.DS_Store
- Thorhallsson-E2-SI-xyz/QMMMHisepsilon/noHCBS/noHCBS3A5A/
- Thorhallsson-E2-SI-xyz/QMMMHisepsilon/noHCBS/noHCBS2B5A/
- Thorhallsson-E2-SI-xyz/QMMMHisepsilon/noHCBS/noHCBS2B3A/
- Thorhallsson-E2-SI-xyz/QMMMHisdelta/bHCBS/bH37CBS5A/bH37CBS5A235/
- Thorhallsson-E2-SI-xyz/QMMMHisdelta/bHCBS/bH45CBS3A/bH45CBS3A235/
- Thorhallsson-E2-SI-xyz/QMMMHisdelta/bHCBS/bH45CBS3A/bH45CBS3A247/
- Thorhallsson-E2-SI-xyz/QMMMHisdelta/bHCBS/bH26CBS2B/bH26CBS2B247/
- Thorhallsson-E2-SI-xyz/QMMMHisdelta/bHCBS/bH26CBS2B/bH26CBS2B147/
- Thorhallsson-E2-SI-xyz/QMMMHisdelta/bHCBS/bH26CBS2B/bH26CBS2B346/
- Thorhallsson-E2-SI-xyz/QMMMHisdelta/bHCBS/bH26CBS2B/bH26CBS2B235/
- Thorhallsson-E2-SI-xyz/QMMMHisdelta/DBS/bH26OBS6/.DS_Store
- __MACOSX/Thorhallsson-E2-SI-xyz/QMMMHisdelta/DBS/bH26OBS6/._.DS_Store
- Thorhallsson-E2-SI-xyz/QMMMHisdelta/DBS/bH26OBS6/bH26OBS6-235/
- Thorhallsson-E2-SI-xyz/QMMMHisdelta/DBS/bH26DBS2B/bH26DBS2B235.xyz
- Thorhallsson-E2-SI-xyz/QMMMHisdelta/tH-CBS/tH2-CBS2B/tH2-CBS2B235/
- Thorhallsson-E2-SI-xyz/QMMMHisdelta/tH-CBS/tH2-CBS2B/tH2-CBS2B346/
- Thorhallsson-E2-SI-xyz/QMMMHisdelta/tH-CBS/tH2-CBS2B/tH2-CBS2B247/
- Thorhallsson-E2-SI-xyz/QMMMHisdelta/tH-CBS/tH2-CBS2B/tH2-CBS2B147/
- Thorhallsson-E2-SI-xyz/QMMMHisdelta/tH-CBS/tH6-CBS2B/tH6-CBS2B147/
- Thorhallsson-E2-SI-xyz/QMMMHisdelta/tH-CBS/tH6-CBS2B/tH6-CBS2B247/
- Thorhallsson-E2-SI-xyz/QMMMHisdelta/tH-CBS/tH6-CBS2B/tH6-CBS2B235/
- Thorhallsson-E2-SI-xyz/QMMMHisdelta/tH-CBS/tH6-CBS2B/tH6-CBS2B346/
- Thorhallsson-E2-SI-xyz/QMMMHisdelta/tH-CBS/tH4-CBS2B/tH4-CBS2B346/
- Thorhallsson-E2-SI-xyz/QMMMHisdelta/tH-CBS/tH4-CBS2B/tH4-CBS2B235/
- Thorhallsson-E2-SI-xyz/QMMMHisdelta/tH-CBS/tH4-CBS2B/tH4-CBS2B147/
- Thorhallsson-E2-SI-xyz/QMMMHisdelta/tH-CBS/tH4-CBS2B/tH4-CBS2B247/
- Thorhallsson-E2-SI-xyz/QMMMHisdelta/tH-CBS/tH3-CBS2B/tH3-CBS2B235/
- Thorhallsson-E2-SI-xyz/QMMMHisdelta/tH-CBS/tH3-CBS2B/tH3-CBS2B346/
- Thorhallsson-E2-SI-xyz/QMMMHisdelta/tH-CBS/tH3-CBS2B/tH3-CBS2B247/
- Thorhallsson-E2-SI-xyz/QMMMHisdelta/tH-CBS/tH3-CBS2B/tH3-CBS2B147/
- Thorhallsson-E2-SI-xyz/QMMMHisdelta/tH-CBS/tH5-CBS2B/tH5-CBS2B346/
- Thorhallsson-E2-SI-xyz/QMMMHisdelta/tH-CBS/tH5-CBS2B/tH5-CBS2B235/
- Thorhallsson-E2-SI-xyz/QMMMHisdelta/tH-CBS/tH5-CBS2B/tH5-CBS2B147/
- Thorhallsson-E2-SI-xyz/QMMMHisdelta/tH-CBS/tH5-CBS2B/tH5-CBS2B247/
- Thorhallsson-E2-SI-xyz/QMMMHisdelta/tH-CBS/tH7-CBS2B/tH7-CBS2B147/
- Thorhallsson-E2-SI-xyz/QMMMHisdelta/tH-CBS/tH7-CBS2B/tH7-CBS2B247/
- Thorhallsson-E2-SI-xyz/QMMMHisdelta/tH-CBS/tH7-CBS2B/tH7-CBS2B235/
- Thorhallsson-E2-SI-xyz/QMMMHisdelta/tH-CBS/tH7-CBS2B/tH7-CBS2B346/
- Thorhallsson-E2-SI-xyz/QMMMHisdelta/bHOBS/bH37OBS7/bH37OBS7-247/
- Thorhallsson-E2-SI-xyz/QMMMHisdelta/bHOBS/bH37OBS7/bH37OBS7-147/
- Thorhallsson-E2-SI-xyz/QMMMHisdelta/bHOBS/bH37OBS7/bH37OBS7-346/
- Thorhallsson-E2-SI-xyz/QMMMHisdelta/bHOBS/bH37OBS7/bH37OBS7-235/
- Thorhallsson-E2-SI-xyz/QMMMHisdelta/bHOBS/bH26OBS6/bH26OBS6-247/
- Thorhallsson-E2-SI-xyz/QMMMHisdelta/bHOBS/bH26OBS6/bH26OBS6-235/
- Thorhallsson-E2-SI-xyz/QMMMHisdelta/bHOBS/bH26OBS6/bH26OBS6-346/
- Thorhallsson-E2-SI-xyz/QMMMHisdelta/bHOBS/bH37OBS3/bH37OBS3-247/
- Thorhallsson-E2-SI-xyz/QMMMHisdelta/bHOBS/bH37OBS3/bH37OBS3-147/
- Thorhallsson-E2-SI-xyz/QMMMHisdelta/bHOBS/bH37OBS3/bH37OBS3-346/
- Thorhallsson-E2-SI-xyz/QMMMHisdelta/bHOBS/bH26OBS2/bH26OBS2-247/
- Thorhallsson-E2-SI-xyz/QMMMHisdelta/bHOBS/bH26OBS2/bH26OBS2-346/
- Thorhallsson-E2-SI-xyz/QMMMHisdelta/bHOBS/bH26OBS2/bH26OBS2-235/
- Thorhallsson-E2-SI-xyz/QMMMHisdelta/bHOBS/bH45OBS4/bH45OBS4-247/
- Thorhallsson-E2-SI-xyz/QMMMHisdelta/bHOBS/bH45OBS4/bH45OBS4-147/
- Thorhallsson-E2-SI-xyz/QMMMHisdelta/bHOBS/bH45OBS4/bH45OBS4-346/
- Thorhallsson-E2-SI-xyz/QMMMHisdelta/bHOBS/bH45OBS4/bH45OBS4-235/
- Thorhallsson-E2-SI-xyz/QMMMHisdelta/bHOBS/bH45OBS5/bH45OBS5-235/
- Thorhallsson-E2-SI-xyz/QMMMHisdelta/noHCBS/noHCBS3A5A/noHCBS3A5A247/
- Thorhallsson-E2-SI-xyz/QMMMHisdelta/noHCBS/noHCBS2B5A/noHCBS2B5A346/
- Thorhallsson-E2-SI-xyz/QMMMHisdelta/noHCBS/noHCBS2B5A/noHCBS2B5A235/
- Thorhallsson-E2-SI-xyz/QMMMHisdelta/noHCBS/noHCBS2B5A/noHCBS2B5A247/
- Thorhallsson-E2-SI-xyz/QMMMHisdelta/noHCBS/noHCBS2B5A/noHCBS2B5A147/
- Thorhallsson-E2-SI-xyz/QMMMHisdelta/noHCBS/noHCBS2B3A/noHCBS2B3A247/
- Thorhallsson-E2-SI-xyz/Minimalclustermodel/bHCBS/bH37CBS5A/bH37CBS5A235/
- Thorhallsson-E2-SI-xyz/Minimalclustermodel/bHCBS/bH37CBS5A/.DS_Store
- __MACOSX/Thorhallsson-E2-SI-xyz/Minimalclustermodel/bHCBS/bH37CBS5A/._.DS_Store
- Thorhallsson-E2-SI-xyz/Minimalclustermodel/bHCBS/bH37CBS5A/bH37CBS5A346/
- Thorhallsson-E2-SI-xyz/Minimalclustermodel/bHCBS/bH37CBS5A/bH37CBS5A247/
- Thorhallsson-E2-SI-xyz/Minimalclustermodel/bHCBS/bH45CBS3A/bH45CBS3A346/
- Thorhallsson-E2-SI-xyz/Minimalclustermodel/bHCBS/bH45CBS3A/bH45CBS3A235/
- Thorhallsson-E2-SI-xyz/Minimalclustermodel/bHCBS/bH45CBS3A/bH45CBS3A247/
- Thorhallsson-E2-SI-xyz/Minimalclustermodel/bHCBS/bH26CBS2B/bH26CBS2B247/
- Thorhallsson-E2-SI-xyz/Minimalclustermodel/bHCBS/bH26CBS2B/bH26CBS2B147/
- Thorhallsson-E2-SI-xyz/Minimalclustermodel/bHCBS/bH26CBS2B/bH26CBS2B346/
- Thorhallsson-E2-SI-xyz/Minimalclustermodel/tH-CBS/tH3endoCBS2B/tH3endoCBS2B235/
- Thorhallsson-E2-SI-xyz/Minimalclustermodel/tH-CBS/tH3endoCBS2B/tH3endoCBS2B346/
- Thorhallsson-E2-SI-xyz/Minimalclustermodel/tH-CBS/tH3endoCBS2B/tH3endoCBS2B147/
- Thorhallsson-E2-SI-xyz/Minimalclustermodel/tH-CBS/tH3endoCBS2B/tH3endoCBS2B247/
- Thorhallsson-E2-SI-xyz/Minimalclustermodel/tH-CBS/tH2-CBS2B/tH2-CBS2B235/
- Thorhallsson-E2-SI-xyz/Minimalclustermodel/tH-CBS/tH2-CBS2B/tH2-CBS2B346/
- Thorhallsson-E2-SI-xyz/Minimalclustermodel/tH-CBS/tH2-CBS2B/tH2-CBS2B247/
- Thorhallsson-E2-SI-xyz/Minimalclustermodel/tH-CBS/tH6-CBS2B/tH6-CBS2B147/
- Thorhallsson-E2-SI-xyz/Minimalclustermodel/tH-CBS/tH6-CBS2B/tH6-CBS2B247/
- Thorhallsson-E2-SI-xyz/Minimalclustermodel/tH-CBS/tH6-CBS2B/tH6-CBS2B235/
- Thorhallsson-E2-SI-xyz/Minimalclustermodel/tH-CBS/tH6-CBS2B/tH6-CBS2B346/
- Thorhallsson-E2-SI-xyz/Minimalclustermodel/tH-CBS/tH4-CBS2B/tH4-CBS2B346/
- Thorhallsson-E2-SI-xyz/Minimalclustermodel/tH-CBS/tH4-CBS2B/tH4-CBS2B235/
- Thorhallsson-E2-SI-xyz/Minimalclustermodel/tH-CBS/tH4-CBS2B/tH4-CBS2B147/
- Thorhallsson-E2-SI-xyz/Minimalclustermodel/tH-CBS/tH4-CBS2B/tH4-CBS2B247/
- Thorhallsson-E2-SI-xyz/Minimalclustermodel/tH-CBS/tH3-CBS2B/tH3-CBS2B235/
- Thorhallsson-E2-SI-xyz/Minimalclustermodel/tH-CBS/tH3-CBS2B/tH3-CBS2B346/
- Thorhallsson-E2-SI-xyz/Minimalclustermodel/tH-CBS/tH3-CBS2B/tH3-CBS2B247/
- Thorhallsson-E2-SI-xyz/Minimalclustermodel/tH-CBS/tH3-CBS2B/tH3-CBS2B147/
- Thorhallsson-E2-SI-xyz/Minimalclustermodel/tH-CBS/tH5endoCBS2B/tH5endoCBS2B346/
- Thorhallsson-E2-SI-xyz/Minimalclustermodel/tH-CBS/tH4endoCBS2B/tH4endoCBS2B247/
- Thorhallsson-E2-SI-xyz/Minimalclustermodel/tH-CBS/tH5-CBS2B/tH5-CBS2B346/
- Thorhallsson-E2-SI-xyz/Minimalclustermodel/tH-CBS/tH5-CBS2B/tH5-CBS2B235/
- Thorhallsson-E2-SI-xyz/Minimalclustermodel/tH-CBS/tH5-CBS2B/tH5-CBS2B147/
- Thorhallsson-E2-SI-xyz/Minimalclustermodel/tH-CBS/tH5-CBS2B/tH5-CBS2B247/
- Thorhallsson-E2-SI-xyz/Minimalclustermodel/tH-CBS/tH7-CBS2B/tH7-CBS2B147/
- Thorhallsson-E2-SI-xyz/Minimalclustermodel/tH-CBS/tH7-CBS2B/tH7-CBS2B247/
- Thorhallsson-E2-SI-xyz/Minimalclustermodel/tH-CBS/tH7-CBS2B/tH7-CBS2B235/
- Thorhallsson-E2-SI-xyz/Minimalclustermodel/tH-CBS/tH7-CBS2B/tH7-CBS2B346/
- Thorhallsson-E2-SI-xyz/Minimalclustermodel/tH-CBS/tH7endoCBS2B/tH7endoCBS2B147/
- Thorhallsson-E2-SI-xyz/Minimalclustermodel/tH-CBS/tH7endoCBS2B/tH7endoCBS2B247/
- Thorhallsson-E2-SI-xyz/Minimalclustermodel/tH-CBS/tH7endoCBS2B/tH7endoCBS2B235/
- Thorhallsson-E2-SI-xyz/Minimalclustermodel/tH-CBS/tH7endoCBS2B/tH7endoCBS2B346/
- Thorhallsson-E2-SI-xyz/Minimalclustermodel/bHOBS/bH37OBS7/bH37OBS7-247/
- Thorhallsson-E2-SI-xyz/Minimalclustermodel/bHOBS/bH37OBS7/bH37OBS7-147/
- Thorhallsson-E2-SI-xyz/Minimalclustermodel/bHOBS/bH37OBS7/bH37OBS7-346/
- Thorhallsson-E2-SI-xyz/Minimalclustermodel/bHOBS/bH37OBS7/bH37OBS7-235/
- Thorhallsson-E2-SI-xyz/Minimalclustermodel/bHOBS/bH26OBS6/bH26OBS6-247/
- Thorhallsson-E2-SI-xyz/Minimalclustermodel/bHOBS/bH26OBS6/bH26OBS6-147/
- Thorhallsson-E2-SI-xyz/Minimalclustermodel/bHOBS/bH26OBS6/bH26OBS6-235/
- Thorhallsson-E2-SI-xyz/Minimalclustermodel/bHOBS/bH26OBS6/bH26OBS6-346/
- Thorhallsson-E2-SI-xyz/Minimalclustermodel/bHOBS/bH37OBS3/bH37OBS3-247/
- Thorhallsson-E2-SI-xyz/Minimalclustermodel/bHOBS/bH37OBS3/bH37OBS3-147/
- Thorhallsson-E2-SI-xyz/Minimalclustermodel/bHOBS/bH37OBS3/bH37OBS3-235/
- Thorhallsson-E2-SI-xyz/Minimalclustermodel/bHOBS/bH37OBS3/bH37OBS3-346/
- Thorhallsson-E2-SI-xyz/Minimalclustermodel/bHOBS/bH26OBS2/bH26OBS2-247/
- Thorhallsson-E2-SI-xyz/Minimalclustermodel/bHOBS/bH26OBS2/bH26OBS2-147/
- Thorhallsson-E2-SI-xyz/Minimalclustermodel/bHOBS/bH26OBS2/bH26OBS2-346/
- Thorhallsson-E2-SI-xyz/Minimalclustermodel/bHOBS/bH26OBS2/bH26OBS2-235/
- Thorhallsson-E2-SI-xyz/Minimalclustermodel/bHOBS/bH45OBS4/bH45OBS4-247/
- Thorhallsson-E2-SI-xyz/Minimalclustermodel/bHOBS/bH45OBS4/bH45OBS4-147/
- Thorhallsson-E2-SI-xyz/Minimalclustermodel/bHOBS/bH45OBS4/bH45OBS4-346/
- Thorhallsson-E2-SI-xyz/Minimalclustermodel/bHOBS/bH45OBS4/bH45OBS4-235/
- Thorhallsson-E2-SI-xyz/Minimalclustermodel/bHOBS/bH45OBS5/bH45OBS5-247/
- Thorhallsson-E2-SI-xyz/Minimalclustermodel/bHOBS/bH45OBS5/.DS_Store
- __MACOSX/Thorhallsson-E2-SI-xyz/Minimalclustermodel/bHOBS/bH45OBS5/._.DS_Store
- Thorhallsson-E2-SI-xyz/Minimalclustermodel/bHOBS/bH45OBS5/bH45OBS5-147/
- Thorhallsson-E2-SI-xyz/Minimalclustermodel/bHOBS/bH45OBS5/bH45OBS5-346/
- Thorhallsson-E2-SI-xyz/Minimalclustermodel/bHOBS/bH45OBS5/bH45OBS5-235/
- Thorhallsson-E2-SI-xyz/Minimalclustermodel/FunctionalcomparisonNoZORA/TPSS/def2-TZVP/
- Thorhallsson-E2-SI-xyz/Minimalclustermodel/FunctionalcomparisonNoZORA/TPSS/def2-SVP/
- Thorhallsson-E2-SI-xyz/Minimalclustermodel/FunctionalcomparisonNoZORA/TPSSh/def2-TZVP/
- Thorhallsson-E2-SI-xyz/Minimalclustermodel/FunctionalcomparisonNoZORA/TPSSh/def2-SVP/
- Thorhallsson-E2-SI-xyz/Minimalclustermodel/noHCBS/noHCBS3A5A/noHCBS3A5A247/
- Thorhallsson-E2-SI-xyz/Minimalclustermodel/noHCBS/noHCBS3A5A/noHCBS3A5A147/
- Thorhallsson-E2-SI-xyz/Minimalclustermodel/noHCBS/noHCBS3A5A/noHCBS3A5A235/
- Thorhallsson-E2-SI-xyz/Minimalclustermodel/noHCBS/noHCBS3A5A/noHCBS3A5A346/
- Thorhallsson-E2-SI-xyz/Minimalclustermodel/noHCBS/noHCBS2B5A/.DS_Store
- __MACOSX/Thorhallsson-E2-SI-xyz/Minimalclustermodel/noHCBS/noHCBS2B5A/._.DS_Store
- Thorhallsson-E2-SI-xyz/Minimalclustermodel/noHCBS/noHCBS2B5A/noHCBS2B5A346/
- Thorhallsson-E2-SI-xyz/Minimalclustermodel/noHCBS/noHCBS2B5A/noHCBS2B5A235/
- Thorhallsson-E2-SI-xyz/Minimalclustermodel/noHCBS/noHCBS2B5A/noHCBS2B5A247/
- Thorhallsson-E2-SI-xyz/Minimalclustermodel/noHCBS/noHCBS2B5A/noHCBS2B5A147/
- Thorhallsson-E2-SI-xyz/Minimalclustermodel/noHCBS/noHCBS2B3A/noHCBS2B3A235/
- Thorhallsson-E2-SI-xyz/Minimalclustermodel/noHCBS/noHCBS2B3A/noHCBS2B3A346/
- Thorhallsson-E2-SI-xyz/Minimalclustermodel/noHCBS/noHCBS2B3A/noHCBS2B3A247/
- Thorhallsson-E2-SI-xyz/Minimalclustermodel/noHCBS/noHCBS2B3A/noHCBS2B3A147/
- Thorhallsson-E2-SI-xyz/QMMMHisepsilon/bHCBS/bH37CBS5A/bH37CBS5A235/
- Thorhallsson-E2-SI-xyz/QMMMHisepsilon/bHCBS/bH37CBS5A/bH37CBS5A346/
- Thorhallsson-E2-SI-xyz/QMMMHisepsilon/bHCBS/bH37CBS5A/bH37CBS5A147/
- Thorhallsson-E2-SI-xyz/QMMMHisepsilon/bHCBS/bH37CBS5A/bH37CBS5A247/
- Thorhallsson-E2-SI-xyz/QMMMHisepsilon/bHCBS/bH45CBS3A/bH45CBS3A247/
- Thorhallsson-E2-SI-xyz/QMMMHisepsilon/bHCBS/bH26CBS2B/bH26CBS2B247/
- Thorhallsson-E2-SI-xyz/QMMMHisepsilon/bHCBS/bH26CBS2B/bH26CBS2B147/
- Thorhallsson-E2-SI-xyz/QMMMHisepsilon/bHCBS/bH26CBS2B/bH26CBS2B235/
- Thorhallsson-E2-SI-xyz/QMMMHisepsilon/E1-Ne-S2B/E1-BS346-Ne-S2B/E1-BS346-Ne-S2B.xyz
- __MACOSX/Thorhallsson-E2-SI-xyz/QMMMHisepsilon/E1-Ne-S2B/E1-BS346-Ne-S2B/._E1-BS346-Ne-S2B.xyz
- Thorhallsson-E2-SI-xyz/QMMMHisepsilon/E1-Ne-S2B/E1-BS235-Ne-S2B/E1-BS235-Ne-S2B.xyz
- __MACOSX/Thorhallsson-E2-SI-xyz/QMMMHisepsilon/E1-Ne-S2B/E1-BS235-Ne-S2B/._E1-BS235-Ne-S2B.xyz
- Thorhallsson-E2-SI-xyz/QMMMHisepsilon/E1-Ne-S2B/E1-BS247-Ne-S2B/E1-BS247-Ne-S2B.xyz
- __MACOSX/Thorhallsson-E2-SI-xyz/QMMMHisepsilon/E1-Ne-S2B/E1-BS247-Ne-S2B/._E1-BS247-Ne-S2B.xyz
- Thorhallsson-E2-SI-xyz/QMMMHisepsilon/tH-CBS/tH26npCBS247/tH26npCBS247.xyz
- Thorhallsson-E2-SI-xyz/QMMMHisepsilon/tH-CBS/tH2-CBS2B/tH2-CBS2B235/
- Thorhallsson-E2-SI-xyz/QMMMHisepsilon/tH-CBS/tH2-CBS2B/tH2-CBS2B346/
- Thorhallsson-E2-SI-xyz/QMMMHisepsilon/tH-CBS/tH2-CBS2B/tH2-CBS2B247/
- Thorhallsson-E2-SI-xyz/QMMMHisepsilon/tH-CBS/tH2-CBS2B/tH2-CBS2B147/
- Thorhallsson-E2-SI-xyz/QMMMHisepsilon/tH-CBS/tH6-CBS2B/tH6-CBS2B147/
- Thorhallsson-E2-SI-xyz/QMMMHisepsilon/tH-CBS/tH6-CBS2B/tH6-CBS2B247/
- Thorhallsson-E2-SI-xyz/QMMMHisepsilon/tH-CBS/tH6-CBS2B/tH6-CBS2B235/
- Thorhallsson-E2-SI-xyz/QMMMHisepsilon/tH-CBS/tH6-CBS2B/tH6-CBS2B346/
- Thorhallsson-E2-SI-xyz/QMMMHisepsilon/tH-CBS/tH4-CBS2B/tH4-CBS2B346/
- Thorhallsson-E2-SI-xyz/QMMMHisepsilon/tH-CBS/tH4-CBS2B/tH4-CBS2B235/
- Thorhallsson-E2-SI-xyz/QMMMHisepsilon/tH-CBS/tH4-CBS2B/tH4-CBS2B147/
- Thorhallsson-E2-SI-xyz/QMMMHisepsilon/tH-CBS/tH4-CBS2B/tH4-CBS2B247/
- Thorhallsson-E2-SI-xyz/QMMMHisepsilon/tH-CBS/tH3-CBS2B/tH3-CBS2B235/
- Thorhallsson-E2-SI-xyz/QMMMHisepsilon/tH-CBS/tH3-CBS2B/tH3-CBS2B346/
[truncated: 277 more entries]
