# Supplementary material for: The E2 state of FeMoco: Hydride Formation versus Fe Reduction and a Mechanism for H2 Evolution
Source: Chemistry. 2021 Oct 15;27(67):16788–800. doi: 10.1002/chem.202102730 (PMC9293435; doi:10.1002/chem.202102730)
Supplement: Supplementary file 2 — Supporting Information [file CHEM-27-16788-s001.zip › Thorhallsson-E2-SI-xyz/QMMMHisdelta/TS/E2-hydTS.xyz]

144
MoFe7C36N11H68S10O11
C       53.704626000     72.692309000    103.197692000
H       53.795800000     73.254741000    104.123819000
C       52.619326000     71.625708000    103.401173000
H       52.919619000     70.990225000    104.240085000
H       51.630083000     72.035327000    103.644109000
H       52.517989000     70.973496000    102.530405000
C       55.063194000     72.028663000    102.930138000
H       55.894114000     72.719684000    103.126873000
H       55.218627000     71.192074000    103.612421000
H       55.153401000     71.629522000    101.912960000
C       56.453571000     71.492749000     98.870456000
H       57.372178000     71.387472000     99.456540000
H       56.042584000     72.491755000     99.061228000
N       55.512778000     70.490354000     99.347898000
H       55.889993000     69.700930000     99.876375000
C       54.212736000     70.734102000     99.508057000
N       53.617058000     71.751603000     98.861803000
H       54.096522000     72.351009000     98.199879000
H       52.671570000     71.983892000     99.169650000
N       53.484755000     69.980227000    100.329217000
H       53.861999000     69.099547000    100.701496000
H       52.491410000     70.187027000    100.410647000
C       59.249608000     72.949863000    107.349429000
H       59.029705000     72.724300000    106.300029000
H       59.500783000     74.015625000    107.430369000
C       60.440646000     72.118240000    107.815557000
O       60.830089000     72.095928000    109.003738000
N       61.060227000     71.437602000    106.843558000
H       60.732898000     71.517465000    105.883336000
H       61.854203000     70.793954000    107.040100000
C       51.192333000     72.291148000    109.122046000
H       51.277224000     71.972921000    110.169269000
H       50.292199000     71.823755000    108.699848000
N       53.341358000     70.958197000    108.789400000
C       52.444918000     71.933451000    108.377791000
C       54.393590000     70.957151000    107.908957000
H       55.235188000     70.277868000    108.002448000
N       54.227542000     71.867017000    106.974059000
H       53.195819000     70.294568000    109.537852000
C       53.024197000     72.465395000    107.245108000
H       52.613600000     73.242684000    106.616444000
C       49.850305000     65.038372000    104.849642000
H       50.273532000     64.727018000    103.890002000
H       49.171170000     65.879573000    104.678909000
S       51.235067000     65.514065000    105.979646000
C       50.489178000     69.109827000    106.517423000
H       51.583700000     68.996390000    106.507121000
H       50.261869000     70.136418000    106.205009000
O       49.870959000     68.216171000    105.625005000
H       50.387686000     67.376969000    105.664412000
C       56.493686000     62.486944000    101.368628000
H       56.593425000     63.336824000    102.054687000
H       57.491343000     62.221240000    101.013560000
N       55.641766000     62.823009000    100.229618000
H       54.629855000     62.662924000    100.332185000
C       56.090512000     63.453934000     99.143417000
N       57.395963000     63.688014000     98.979975000
H       58.056082000     63.512901000     99.724711000
H       57.762755000     64.171493000     98.160091000
N       55.244704000     63.856561000     98.182971000
H       54.309364000     63.423066000     98.119920000
H       55.641687000     64.137176000     97.296104000
C       63.146517000     67.315506000    107.999717000
H       64.148134000     67.438573000    108.436759000
H       63.069660000     66.314342000    107.567606000
C       62.976987000     68.399235000    106.911275000
O       63.053677000     69.604664000    107.277746000
O       62.790557000     68.033639000    105.712436000
C       58.833517000     69.232174000    111.534735000
H       58.165079000     69.793005000    112.192352000
H       59.754784000     69.813579000    111.420745000
C       58.266945000     68.974811000    110.153852000
C       56.969100000     68.474746000    109.954711000
H       56.298293000     68.353682000    110.804253000
C       56.559494000     68.051576000    108.688128000
H       55.572558000     67.620766000    108.527734000
C       57.433219000     68.144506000    107.604275000
H       57.128073000     67.764507000    106.634611000
C       59.101555000     69.148091000    109.034719000
H       60.082465000     69.605094000    109.160741000
C       58.690625000     68.732211000    107.767618000
H       59.345655000     68.864593000    106.909707000
C       61.177252000     66.261313000     99.507122000
H       62.003721000     66.623681000     98.899175000
H       60.394791000     67.019642000     99.459721000
N       61.088253000     66.869386000    101.964524000
C       61.669028000     66.164413000    100.915851000
C       61.916291000     66.769774000    103.011638000
H       61.807571000     67.223653000    103.993841000
N       62.985059000     66.017192000    102.680308000
H       63.815787000     65.848224000    103.275908000
C       62.852561000     65.628942000    101.367673000
H       63.587693000     65.026949000    100.858167000
Mo      59.117485000     67.989683000    101.974132000
Fe      52.940337000     66.130313000    104.587567000
Fe      54.940368000     67.944472000    104.907126000
Fe      54.353022000     66.735885000    102.480349000
Fe      55.490106000     65.408961000    104.398150000
Fe      57.795043000     66.101303000    103.424632000
Fe      57.253655000     68.641351000    103.730486000
Fe      56.607115000     67.479245000    101.560117000
S       54.569999000     66.249222000    106.291294000
S       53.036032000     68.155053000    103.638727000
S       53.780465000     64.649710000    103.052089000
S       59.195628000     67.678800000    104.265243000
S       57.403255000     69.595626000    101.729260000
S       58.203535000     65.994683000    101.209299000
S       56.644578000     70.087819000    105.245491000
S       57.340204000     64.167970000    104.463279000
S       54.801816000     67.101949000    100.345721000
C       56.061551000     67.064540000    103.451366000
O       60.519292000     69.615502000    102.250066000
O       59.635650000     68.826473000     99.973464000
O       60.243240000     70.682778000     98.865080000
O       60.471107000     71.528568000    103.870599000
O       61.013658000     73.541935000    103.051716000
O       64.704135000     68.315265000     99.347418000
O       64.843756000     69.122874000    101.431107000
C       60.774065000     70.540925000    101.176735000
C       60.149095000     69.994557000     99.898468000
C       60.129268000     71.881507000    101.551838000
C       60.579146000     72.368777000    102.924696000
C       62.296968000     70.572715000    100.963883000
C       62.752287000     69.286125000    100.281495000
C       64.217881000     68.900276000    100.354592000
H       55.354572000     69.598721000    105.729301000
H       62.232768000     68.463494000    100.774765000
H       62.442835000     69.278411000     99.236748000
H       62.573825000     71.448057000    100.375433000
H       62.742792000     70.656657000    101.950874000
H       59.051173000     71.707392000    101.605874000
H       60.321635000     72.623046000    100.781127000
H       60.394113000     70.204479000    103.075759000
H       54.276169000     68.887052000    106.025970000
H       60.780499000     65.333380000     99.095304000
H       49.272061000     64.189820000    105.215238000
H       51.061058000     73.372639000    109.087256000
H       56.706237000     71.393220000     97.814842000
H       56.111924000     61.630485000    101.924329000
H       58.341233000     72.779367000    107.927230000
H       62.433958000     67.439605000    108.815147000
H       50.168021000     68.969760000    107.549561000
H       59.159172000     68.323596000    112.041196000
H       53.552186000     73.412629000    102.393970000
