# Supplementary material for: The E2 state of FeMoco: Hydride Formation versus Fe Reduction and a Mechanism for H2 Evolution
Source: Chemistry. 2021 Oct 15;27(67):16788–800. doi: 10.1002/chem.202102730 (PMC9293435; doi:10.1002/chem.202102730)
Supplement: Supplementary file 2 — Supporting Information [file CHEM-27-16788-s001.zip › Thorhallsson-E2-SI-xyz/Minimalclustermodel/E0/E0-235.xyz]

58
Coordinates from ORCA-job E0-m4-f235-opt_job3
  Mo  58.97267265185754     67.92147820996821    101.79195361168955
  Fe  53.05443780416293     66.05618506046008    105.09639963216434
  Fe  55.04733339315771     67.86731260932538    104.98816068053891
  Fe  54.10137380403622     66.90681655704893    102.74893829306950
  Fe  55.49782571054662     65.32499082251417    104.36364741022045
  Fe  57.66310461768703     66.00890694725403    103.15023981284195
  Fe  57.23774537288396     68.54360112371572    103.73469600657238
  Fe  56.33884589627148     67.59996206599507    101.54364492593207
  S   54.95699260111028     66.12506313092877    106.44690720067082
  S   52.85464764871791     68.15513904149525    104.26556618127330
  S   53.56757253977926     64.75248147850610    103.23977672059117
  S   59.15264646119550     67.43012319790110    104.08272220053138
  S   57.34046598332710     69.63183783863435    101.75294740180966
  S   57.86138179787218     66.07255923643703    100.89104893016567
  S   56.31533114621330     69.63992134872875    105.40417059281899
  S   57.34330094496114     64.08979104715628    104.14565786716952
  S   54.32696584383147     67.58054387544844    100.64753648921946
  C   55.98145839877427     67.01885089625316    103.42836134763843
  O   60.53000748324390     69.47953003365126    102.22044684209307
  O   59.67625914868338     68.69366540268730     99.92456823030552
  O   60.96972395480167     70.10692749724974     98.76980841389052
  O   60.34377315952771     71.72687412748802    103.62010424794740
  O   59.94863788674756     73.64036094188744    102.52047255218586
  O   65.46937699028831     69.98131374986244    100.47117163621303
  O   65.03443811212273     69.40418357067072    102.59820407849666
  C   60.90198823863315     70.36088337683846    101.14015634954163
  C   60.50265381694505     69.66665917237599     99.82316922374454
  C   60.09401818145083     71.66581371762764    101.22122802176303
  C   60.16141339923805     72.31905524164296    102.56842024435593
  C   62.40622853491276     70.62559433532502    101.21075362150323
  C   63.21833214127627     69.32834108289472    101.08177604756359
  C   64.67602241501694     69.60041212748771    101.30686998223918
  H   60.38953532330541     70.04228447230311    103.01809835407747
  H   62.86277160504971     68.60752358015240    101.81588072941027
  H   63.09657425309479     68.91917507620120    100.07909492368987
  H   62.67189720502228     71.31154886542824    100.40535122060338
  H   62.62738617825708     71.11152818674944    102.16519323246121
  H   59.03372157424317     71.42991643174898    101.05740283869470
  H   60.41206269497140     72.35544763489554    100.44070511359054
  C   60.94924185469467     66.18115279426590     99.03448889154190
  H   61.44698624974985     65.43065794940486     98.41753715109328
  H   61.10605630304177     67.16366267561473     98.58752911293293
  N   60.90558555843040     66.68648154551011    101.54283136369725
  C   61.49813496351677     66.11873539977840    100.41689730835141
  C   61.69972970864585     66.41140759898333    102.56929555444272
  H   61.52162501710356     66.69761519858555    103.59090292770060
  N   62.76765037772911     65.70261534008577    102.16377428115580
  H   63.50391144262930     65.36285051704442    102.76301549785887
  C   62.65814562357563     65.50418077697320    100.80632824141192
  H   63.39161536080474     64.95044046412173    100.24606402268486
  C   50.00940765482633     65.18963535538788    105.14104829302343
  H   50.27762438936795     64.56866622639863    104.28507576808117
  H   49.80591033077535     66.20236681584657    104.78918735232114
  S   51.36665416445143     65.19134108177164    106.37757983742213
  H   49.10802752899245     64.78541456941394    105.60689341783669
  H   59.87562717055499     65.99003011779428     99.03447087191249
  H   59.91804632725133     73.97114289863454    103.43708021528224
  H   65.97473406063506     69.64306156143888    102.67917268195127
