# Supplementary material for: The E2 state of FeMoco: Hydride Formation versus Fe Reduction and a Mechanism for H2 Evolution
Source: Chemistry. 2021 Oct 15;27(67):16788–800. doi: 10.1002/chem.202102730 (PMC9293435; doi:10.1002/chem.202102730)
Supplement: Supplementary file 2 — Supporting Information [file CHEM-27-16788-s001.zip › Thorhallsson-E2-SI-xyz/Minimalclustermodel/TS/E2-hydTS147.xyz]

60
Coordinates from ORCA-job E2-oTS-m4-f147-opt
  Mo  58.80968975622105     68.11516656045086    101.68972320117713
  Fe  53.23846412323110     65.48698571474377    105.28815867049890
  Fe  54.80176840637059     67.74724988576503    105.19156399386836
  Fe  54.14401917254506     66.56886558949087    102.99444694168707
  Fe  55.81155791919088     65.35484536498747    104.61191889885198
  Fe  57.83581050026591     66.23152573596360    103.28262026993421
  Fe  57.33148951364474     68.64266536503467    103.88627847489535
  Fe  56.17632591495996     67.59060778164785    101.78833227655365
  S   55.03444586626116     66.07074709174591    106.67152483605339
  S   52.57649869544603     67.46496373381008    104.41560133309594
  S   54.08967957221726     64.35501612348571    103.45061270088897
  S   59.41721757304018     67.72976833189630    103.91394043426783
  S   57.04884020016625     69.68848582987572    101.89519519504546
  S   57.73590589456627     66.15919203671058    101.02431042396086
  S   57.05401103251906     69.81077842120605    105.75143571508191
  S   57.76967429647071     64.34485773698587    104.41687523825686
  S   54.20074881081955     67.29649410464917    100.89538193539879
  C   56.00642478512307     67.08339545888337    103.65631559876876
  O   60.32093593007120     69.77094652201357    101.77442306980876
  O   59.07373165920090     68.86294376610800     99.70494532631440
  O   60.07675571267854     70.25875310882716     98.27654346634674
  O   60.23829083055354     72.03235512115323    103.12596925471226
  O   59.53675230336407     73.88505042376579    102.07947061272591
  O   64.69471945270841     71.18298373090035     99.88989550165846
  O   64.97965592199192     68.95823468175736    100.00563128426265
  C   60.42533571306112     70.62710737650352    100.61320464753003
  C   59.82820269084638     69.85625831972010     99.41658632330567
  C   59.55785996646437     71.88009963273592    100.81491986531198
  C   59.82987199329896     72.57944304884474    102.11437282339472
  C   61.89096036833273     70.98734813773930    100.37618872945596
  C   62.76528962853320     69.75138924342268    100.23008461645699
  C   64.21527076141963     70.07741835263559    100.02565136420976
  H   60.30115362310466     70.35894919310383    102.56727437351257
  H   62.68387300599548     69.11199218143159    101.11157569605244
  H   62.44325843369978     69.13771073584982     99.38267141253196
  H   61.94149176335476     71.59424527170495     99.47170519262878
  H   62.24879147172371     71.59787527641143    101.20957913514791
  H   58.50325068794767     71.57876171508013    100.85121434232428
  H   59.68346999213503     72.56463216123134     99.97701781056456
  C   60.33552301325396     66.44181768824420     98.63521165697355
  H   60.75756512756929     65.70421472357047     97.94994371156015
  H   60.33279799606972     67.41621181134246     98.14533771442836
  N   60.73884486258681     67.02427908190303    101.09671576929497
  C   61.14217906199649     66.46182539321789     99.88711435953745
  C   61.73075701133380     66.83599445988155    101.95622028020621
  H   61.72613157470046     67.14115005130557    102.98822717398072
  N   62.74863140946547     66.18731883421829    101.36447025416874
  H   63.61121335543876     65.92210866013919    101.81419072735920
  C   62.39650536523443     65.93994779905270    100.05764910942162
  H   63.04888889695508     65.42299049948173     99.37525549126289
  C   50.68517654215935     63.61646877553174    105.25536016899815
  H   51.20831425383538     63.05336646895026    104.48114562579497
  H   50.18966592630668     64.47219777582789    104.79444137989285
  S   51.86863299198001     64.16526723530865    106.54859524398047
  H   55.48227817061863     69.52164211040821    105.85768586809805
  H   54.43137577684556     69.24809430164945    105.90680040940816
  H   49.93174537369325     62.97595337277890    105.71880070438981
  H   59.29821800011418     66.18207155744774     98.84721889836852
  H   59.66295179303840     74.24331735826311    102.97746375728896
  H   65.89973109436508     69.24126742250385     99.86207280038420
