# Supplementary material for: The E2 state of FeMoco: Hydride Formation versus Fe Reduction and a Mechanism for H2 Evolution
Source: Chemistry. 2021 Oct 15;27(67):16788–800. doi: 10.1002/chem.202102730 (PMC9293435; doi:10.1002/chem.202102730)
Supplement: Supplementary file 2 — Supporting Information [file CHEM-27-16788-s001.zip › Thorhallsson-E2-SI-xyz/Minimalclustermodel/TS/E2-hydTS346-opt.xyz]

60
Coordinates from ORCA-job E2-oTS-m4-f346-opt
  Mo  58.74276799169185     68.09208735640325    101.58403719640090
  Fe  53.28237813482527     65.71547306253119    105.30812522296397
  Fe  55.01637382615818     67.68345057556054    105.24430947980736
  Fe  54.13239461318067     66.68093501791527    102.97463737149938
  Fe  55.77690832510230     65.27077833566128    104.48629479862281
  Fe  57.74286135116717     66.18367562006988    103.08712992913198
  Fe  57.19636334013865     68.67638290419796    103.81368905969407
  Fe  56.17474309824362     67.56204208197408    101.65056754243923
  S   55.20028813910394     65.81289125628435    106.59427673486677
  S   52.84644253497677     67.81972441476235    104.42961607385280
  S   53.82249986545565     64.45394689549748    103.53952147561094
  S   59.24031683134044     67.67064340066563    103.83378778213932
  S   56.96727046355235     69.64601914577905    101.75910740291275
  S   57.71909694336524     66.15147360613305    100.82010475903564
  S   57.10751153575821     70.19958796842211    105.41285199810531
  S   57.65853262290054     64.20375542846821    104.06641674351430
  S   54.14457674434677     67.24206331315233    100.84642241017858
  C   56.01120475453528     67.06707900214704    103.59511675390802
  O   60.20522221153274     69.78030215154401    101.78079893729181
  O   59.10742676325047     68.86472043683280     99.62656930975604
  O   60.18132581237528     70.28856423930867     98.28014610989881
  O   59.95146892012455     72.02617065558474    103.13585462570465
  O   59.24330976910002     73.85988111133723    102.06057903323297
  O   64.66923826045641     71.29835831687437    100.53497321676537
  O   64.97791541691066     69.09288137544621    100.24665232208828
  C   60.36167838956252     70.64756894859239    100.63555635467588
  C   59.86451634319614     69.87249224600377     99.39783622618037
  C   59.45126859397873     71.87837986771723    100.77867868322126
  C   59.59473419734385     72.56874787301399    102.10317927957713
  C   61.83069132554626     71.04558847899709    100.50839969812031
  C   62.74100302974134     69.83142284320139    100.41021449908661
  C   64.19736755764984     70.18880395473283    100.40523466069938
  H   60.11004054653062     70.36281839289482    102.57269745522191
  H   62.57206962137643     69.15814131025465    101.25493928273416
  H   62.53095770322280     69.24462040527173     99.51164411454620
  H   61.93390705369482     71.66971437800782     99.61995231617445
  H   62.11190222932061     71.64815811171559    101.37581647294924
  H   58.40403856412505     71.55749461454505    100.72111505469017
  H   59.63302098908925     72.57601954217270     99.96207556186906
  C   60.45044329779063     66.47777493439240     98.57845255851959
  H   60.90948441290652     65.74831034172369     97.90822781617838
  H   60.47984061073837     67.45914195144050     98.10351942968508
  N   60.71042108754912     67.02226014511204    101.06678441396747
  C   61.18300214229033     66.47718618116011     99.87468588472849
  C   61.65114746099208     66.81747899885227    101.97916855197781
  H   61.59161154799681     67.10569557473394    103.01403946802368
  N   62.70065319896294     66.17458205982814    101.43791446018558
  H   63.53258945671165     65.89483476256061    101.93405350208879
  C   62.42392562532473     65.94804222363837    100.10953015732412
  H   63.11225300075197     65.43712617943704     99.45857171626172
  C   50.43281291524479     64.30502673795236    105.26486083328453
  H   50.92985102150205     63.61317184986073    104.58440906275767
  H   50.07049464444508     65.16133113212503    104.69466341493363
  S   51.59628193935551     64.84648110201459    106.57691004163328
  H   55.82053161328493     69.43108963226639    106.02595205347430
  H   54.96696947121812     68.90701364036956    106.42351251289963
  H   49.58448277681785     63.80533868735007    105.73746025436773
  H   59.40204085934703     66.21918695524296     98.72901366535491
  H   59.27871387024741     74.20734017518259    102.97092741114955
  H   65.90348003631910     69.39316580695453    100.26540049908698
