# Supplementary material for: The E2 state of FeMoco: Hydride Formation versus Fe Reduction and a Mechanism for H2 Evolution
Source: Chemistry. 2021 Oct 15;27(67):16788–800. doi: 10.1002/chem.202102730 (PMC9293435; doi:10.1002/chem.202102730)
Supplement: Supplementary file 2 — Supporting Information [file CHEM-27-16788-s001.zip › Thorhallsson-E2-SI-xyz/Minimalclustermodel/TS/E2-hydTS235-opt.xyz]

60
Coordinates from ORCA-job E2-oTS-m4-f235-opt
  Mo  58.75253565121257     67.94256468444740    101.60958802636053
  Fe  53.23400552386619     65.47133552428556    105.20155668282268
  Fe  54.97492865895119     67.45362922739471    104.91545739999587
  Fe  54.08963216130643     66.37411376538935    102.79708408290593
  Fe  55.72060615447950     65.01622945082848    104.36252407414652
  Fe  57.71383673302257     65.87120220136769    102.99758694683767
  Fe  57.12208329721542     68.46018229661851    103.66516877121286
  Fe  56.15911492884926     67.29763461252438    101.49980627963448
  S   55.18091551835867     65.82708583159749    106.45273772922829
  S   52.76628959300952     67.54450206469552    104.33806056282221
  S   53.83106994122212     64.19274236765943    103.34771919766733
  S   59.09943689068263     67.38117375167148    103.85998058204412
  S   56.88848266743130     69.40874972421634    101.59680168626541
  S   57.80352835251875     65.97083149495859    100.73823994047571
  S   58.13621039706943     70.59709306981345    104.33365540982122
  S   57.63507316689950     63.94143179592229    104.02276036079348
  S   54.13868980149640     67.03083110306967    100.68194129159572
  C   55.98613813069812     66.75441758184837    103.37899101569771
  O   60.03449861068114     69.71294484558081    102.10765006405339
  O   59.27505745967344     68.85543526678390     99.78006875999526
  O   60.08379503009961     70.60262659178650     98.65578993994959
  O   60.74254880086298     72.77960814084732    103.11800561223335
  O   59.04999932773189     73.97744047144064    102.26613006140919
  O   64.63532476908695     71.05121796156128    100.84652797878768
  O   64.81784637249825     68.84322525865541    100.48980680716630
  C   60.29090611023229     70.65476698201789    101.04261101876560
  C   59.84763636915113     70.00239827197963     99.70673362602660
  C   59.45827930839868     71.92855771388527    101.20969435396609
  C   59.85250167529850     72.88706987192501    102.30444350254430
  C   61.79535073103301     70.94364615846931    100.97461924216577
  C   62.62392837252858     69.69615996737781    100.71671136086017
  C   64.09848427957066     69.97417420154567    100.69688316803860
  H   59.53401940968546     70.13849493709361    102.88920137829993
  H   62.44049522030394     68.94632636085316    101.48957850575945
  H   62.36286070349000     69.21798195875905     99.76754866570083
  H   61.95468773497969     71.66952499726449    100.17515250569346
  H   62.10159451075779     71.40165679745083    101.91235682292604
  H   58.41168440501402     71.65196054095294    101.37499104091899
  H   59.48980509063777     72.47720019056524    100.26488932782047
  C   60.68848028631090     66.50021474786134     98.70637724472606
  H   61.18448338105691     65.79971830099468     98.03192168709266
  H   60.78217948280746     67.50809515432034     98.29947171302288
  N   60.76458212627598     66.91587376423570    101.22975241863155
  C   61.31069827065262     66.40400013876805    100.05481127000689
  C   61.62960486154698     66.64673698195828    102.19964898975658
  H   61.50571818730333     66.90022503259129    103.23755964456902
  N   62.69621031554401     65.99082882784332    101.71097927635732
  H   63.48247183895233     65.67002772447519    102.25444074943391
  C   62.51287810706972     65.82402908543617    100.35809090590082
  H   63.23370916937822     65.31885007654655     99.73884767298399
  C   50.43836399333242     64.02758388077386    105.33632903534260
  H   50.80119108296037     63.43881313727329    104.49268404241386
  H   50.04954300872633     64.97581210280386    104.96220610774397
  S   51.79386914452771     64.31096943838511    106.54275727124822
  H   58.81679631584644     70.29270724157684    105.45354281495112
  H   55.95036202871809     68.81215180277125    104.94722576134740
  H   49.63178049404659     63.48430527494602    105.83312203318197
  H   59.62495495284379     66.26349369723302     98.74930668470454
  H   59.31016708921902     74.54895630983553    103.00951542381033
  H   65.75713485759677     69.09767880997094    100.49210303049330
