# Supplementary material for: The E2 state of FeMoco: Hydride Formation versus Fe Reduction and a Mechanism for H2 Evolution
Source: Chemistry. 2021 Oct 15;27(67):16788–800. doi: 10.1002/chem.202102730 (PMC9293435; doi:10.1002/chem.202102730)
Supplement: Supplementary file 2 — Supporting Information [file CHEM-27-16788-s001.zip › Thorhallsson-E2-SI-xyz/QMMMHisepsilon/TS/E2-hydTS.xyz]

144
MoFe7C36N11H68S10O11
C       53.614583000     72.833287000    103.356220000
H       53.570393000     73.478305000    104.236251000
C       52.579989000     71.706172000    103.512271000
H       52.834254000     71.113921000    104.397701000
H       51.546748000     72.051802000    103.640912000
H       52.608065000     71.020528000    102.662029000
C       55.021497000     72.230058000    103.259196000
H       55.809443000     72.972518000    103.443720000
H       55.163742000     71.455221000    104.014829000
H       55.200221000     71.741915000    102.292592000
C       56.438812000     71.542338000     98.888365000
H       57.353027000     71.440003000     99.482068000
H       56.038944000     72.549663000     99.055837000
N       55.481186000     70.564893000     99.386406000
H       55.845833000     69.771523000     99.917332000
C       54.189755000     70.840377000     99.566452000
N       53.600235000     71.850782000     98.905421000
H       54.071647000     72.411475000     98.204233000
H       52.659310000     72.100527000     99.208555000
N       53.463816000     70.128814000    100.428953000
H       53.822704000     69.233530000    100.785915000
H       52.467808000     70.337535000    100.490980000
C       59.286768000     72.948101000    107.374687000
H       59.071741000     72.735266000    106.321459000
H       59.536765000     74.012894000    107.470443000
C       60.476442000     72.110476000    107.832735000
O       60.864368000     72.074515000    109.020228000
N       61.097199000     71.442098000    106.852794000
H       60.767433000     71.531293000    105.894704000
H       61.887804000     70.791822000    107.043279000
C       51.105719000     72.281296000    109.266859000
H       51.060628000     72.008716000    110.328936000
H       50.230810000     71.833673000    108.774074000
N       52.921590000     70.610330000    109.450509000
C       52.385977000     71.687735000    108.767558000
C       54.022302000     70.279578000    108.792097000
H       54.708300000     69.478977000    109.035932000
N       54.225577000     71.097226000    107.727656000
H       54.978161000     71.001717000    107.043995000
C       53.183171000     71.992484000    107.682170000
H       53.087781000     72.733244000    106.901975000
C       49.829823000     65.041713000    104.879536000
H       50.242024000     64.753206000    103.908117000
H       49.150672000     65.888348000    104.738670000
S       51.222993000     65.487978000    106.010639000
C       50.515357000     69.122615000    106.587710000
H       51.608978000     69.008032000    106.607567000
H       50.294755000     70.153671000    106.286610000
O       49.920725000     68.245578000    105.658376000
H       50.424710000     67.401950000    105.700914000
C       56.485215000     62.469902000    101.364418000
H       56.573129000     63.319750000    102.051945000
H       57.488592000     62.214337000    101.018788000
N       55.639090000     62.802132000    100.220065000
H       54.625975000     62.644357000    100.320568000
C       56.088669000     63.446638000     99.142144000
N       57.393822000     63.679303000     98.977156000
H       58.071973000     63.422872000     99.681546000
H       57.759586000     64.160373000     98.155139000
N       55.240508000     63.876603000     98.194237000
H       54.303395000     63.445721000     98.130872000
H       55.637176000     64.144095000     97.302631000
C       63.145507000     67.305342000    107.989588000
H       64.147359000     67.425617000    108.426477000
H       63.065689000     66.304770000    107.556663000
C       62.979291000     68.390847000    106.903407000
O       63.077343000     69.595007000    107.267967000
O       62.774529000     68.029642000    105.705120000
C       58.826575000     69.206399000    111.530256000
H       58.126558000     69.756078000    112.165111000
H       59.736605000     69.807341000    111.433000000
C       58.301445000     68.923954000    110.137684000
C       57.039494000     68.348566000    109.916394000
H       56.361326000     68.184348000    110.752164000
C       56.670856000     67.923403000    108.638868000
H       55.707697000     67.449155000    108.461204000
C       57.546861000     68.087393000    107.567180000
H       57.266896000     67.716107000    106.585547000
C       59.143585000     69.150910000    109.034096000
H       60.098905000     69.653831000    109.180609000
C       58.772806000     68.730621000    107.755629000
H       59.433885000     68.906658000    106.910633000
C       61.140252000     66.291618000     99.506731000
H       61.969218000     66.653163000     98.900354000
H       60.353595000     67.045863000     99.452929000
N       61.040979000     66.901604000    101.968183000
C       61.626554000     66.200936000    100.917952000
C       61.872522000     66.804494000    103.014076000
H       61.765826000     67.254847000    103.998067000
N       62.945496000     66.059558000    102.680487000
H       63.777403000     65.889679000    103.274025000
C       62.814400000     65.672539000    101.367925000
H       63.556617000     65.079689000    100.856837000
Mo      59.073587000     68.050559000    102.003612000
Fe      52.918876000     66.096067000    104.625262000
Fe      54.938578000     67.860786000    104.984309000
Fe      54.299161000     66.803888000    102.534651000
Fe      55.478441000     65.378729000    104.357838000
Fe      57.768587000     66.137726000    103.409935000
Fe      57.223992000     68.695103000    103.817342000
Fe      56.548050000     67.576699000    101.616197000
S       54.578866000     66.120103000    106.293042000
S       53.010943000     68.173173000    103.790624000
S       53.741680000     64.688135000    103.017589000
S       59.167929000     67.691908000    104.285565000
S       57.367087000     69.681778000    101.818826000
S       58.128887000     66.094459000    101.178965000
S       56.667098000     70.176595000    105.374254000
S       57.349482000     64.181225000    104.417713000
S       54.733898000     67.234909000    100.406191000
C       56.031220000     67.085843000    103.486596000
O       60.506879000     69.644316000    102.269622000
O       59.580343000     68.869959000    100.006134000
O       60.232300000     70.700598000     98.880760000
O       60.475733000     71.554228000    103.881800000
O       61.018238000     73.567820000    103.064297000
O       64.691658000     68.315413000     99.352905000
O       64.829719000     69.120762000    101.437347000
C       60.769968000     70.562574000    101.190788000
C       60.128487000     70.022417000     99.918958000
C       60.136565000     71.909588000    101.562600000
C       60.585286000     72.394974000    102.935974000
C       62.292299000     70.582030000    100.973206000
C       62.741013000     69.297154000    100.283299000
C       64.205823000     68.902276000    100.359223000
H       55.473901000     69.451431000    105.884681000
H       62.215846000     68.474102000    100.769578000
H       62.434625000     69.298219000     99.237597000
H       62.574008000     71.458793000    100.389294000
H       62.741393000     70.658228000    101.959155000
H       59.056978000     71.744745000    101.613636000
H       60.336649000     72.648353000    100.791401000
H       60.390997000     70.242068000    103.093391000
H       54.412305000     68.796011000    106.184220000
H       60.751782000     65.358529000     99.098683000
H       49.258092000     64.183749000    105.233216000
H       51.033179000     73.361770000    109.142842000
H       56.696993000     71.421011000     97.836372000
H       56.108625000     61.608062000    101.915307000
H       58.377746000     72.768450000    107.948683000
H       62.433703000     67.429509000    108.805667000
H       50.170350000     68.966155000    107.609746000
H       59.162156000     68.305115000    112.043227000
H       53.501885000     73.486718000    102.491123000
