# Supplementary material for: The E2 state of FeMoco: Hydride Formation versus Fe Reduction and a Mechanism for H2 Evolution
Source: Chemistry. 2021 Oct 15;27(67):16788–800. doi: 10.1002/chem.202102730 (PMC9293435; doi:10.1002/chem.202102730)
Supplement: Supplementary file 2 — Supporting Information [file CHEM-27-16788-s001.zip › Thorhallsson-E2-SI-xyz/QMMMHisdelta/DBS/bH26DBS2B/bH26DBS2B235.xyz]

154
MoFe7C40N13H71S10O12
C       64.693150000     72.952472000    108.670493000
O       65.689403000     73.670369000    108.559698000
N       63.440084000     73.252834000    108.286071000
H       62.721426000     72.584658000    108.620648000
C       62.932632000     74.527815000    107.832737000
H       63.763080000     75.139697000    107.453961000
H       62.238959000     74.359436000    106.997234000
C       62.211469000     75.316065000    108.952121000
O       62.466049000     75.049777000    110.118999000
C       53.633561000     72.851909000    103.463898000
H       53.456777000     73.487025000    104.336510000
C       52.631164000     71.684445000    103.469277000
H       52.846301000     71.049858000    104.331494000
H       51.580475000     71.996368000    103.530422000
H       52.745863000     71.063169000    102.577869000
C       55.058945000     72.282241000    103.573047000
H       55.814758000     73.058340000    103.751485000
H       55.097416000     71.594719000    104.425003000
H       55.335329000     71.697649000    102.685342000
C       56.342682000     71.537752000     98.801096000
H       57.232191000     71.432283000     99.431331000
H       55.939352000     72.544747000     98.952860000
N       55.358129000     70.564638000     99.254984000
H       55.705277000     69.722101000     99.714041000
C       54.088464000     70.880425000     99.508892000
N       53.519213000     71.948673000     98.930392000
H       53.958619000     72.472374000     98.179702000
H       52.596413000     72.216482000     99.269150000
N       53.370525000     70.153922000    100.366825000
H       53.725629000     69.256502000    100.711116000
H       52.384320000     70.388335000    100.480653000
C       59.149351000     74.291994000    111.452197000
O       58.288344000     75.095321000    111.819810000
N       59.120724000     73.570191000    110.313046000
H       59.927143000     72.962962000    110.071312000
C       57.960022000     73.450246000    109.443206000
H       57.860077000     74.314760000    108.778791000
C       58.128672000     72.135515000    108.608232000
H       59.172430000     71.813901000    108.714748000
H       57.541057000     71.319200000    109.050885000
C       57.780751000     72.253317000    107.141558000
H       57.750264000     71.248133000    106.697575000
H       56.785078000     72.686163000    106.987257000
C       58.806966000     73.084875000    106.388196000
O       59.712431000     73.680021000    106.948875000
N       58.608922000     73.139423000    105.032171000
H       58.140583000     72.350353000    104.605376000
H       59.413573000     73.478140000    104.511363000
C       56.633877000     73.204123000    110.148144000
O       55.589982000     73.569353000    109.587971000
C       51.230835000     72.322205000    109.079613000
H       51.407099000     72.006924000    110.116829000
H       50.299974000     71.857344000    108.734336000
N       53.683802000     71.766391000    108.605114000
C       52.358864000     71.859756000    108.204922000
C       54.380318000     71.188950000    107.582799000
H       55.440881000     70.985220000    107.651830000
N       53.598019000     70.888488000    106.565960000
H       54.158126000     72.317227000    109.330171000
C       52.344737000     71.315240000    106.937213000
H       51.508185000     71.274402000    106.251756000
C       49.927313000     64.866991000    104.760255000
H       50.416549000     64.461764000    103.869003000
H       49.263983000     65.676960000    104.446077000
S       51.232647000     65.445384000    105.934771000
C       56.505419000     62.438298000    101.350042000
H       56.526831000     63.287867000    102.042169000
H       57.532880000     62.242085000    101.040778000
N       55.678628000     62.741136000    100.181936000
H       54.662787000     62.597459000    100.281093000
C       56.132103000     63.376859000     99.098999000
N       57.438809000     63.580868000     98.911729000
H       58.140740000     63.234952000     99.554165000
H       57.794821000     64.065130000     98.086760000
N       55.282036000     63.838623000     98.167042000
H       54.325850000     63.448084000     98.131359000
H       55.669594000     64.052576000     97.256337000
C       58.732735000     69.168380000    111.386035000
H       58.084394000     69.760488000    112.038817000
H       59.637363000     69.754003000    111.171609000
C       58.087899000     68.866265000    110.050936000
C       56.708143000     68.659056000    109.891837000
H       56.060096000     68.665306000    110.767786000
C       56.168797000     68.426542000    108.622933000
H       55.101771000     68.251663000    108.494022000
C       57.003543000     68.411838000    107.501086000
H       56.585124000     68.225823000    106.517199000
C       58.909596000     68.843373000    108.913492000
H       59.967584000     69.069184000    109.034197000
C       58.374252000     68.625772000    107.645975000
H       59.029724000     68.625328000    106.777271000
C       61.141050000     66.272782000     99.476571000
H       61.993368000     66.610628000     98.892189000
H       60.369021000     67.038301000     99.384443000
N       60.923720000     66.871313000    101.931759000
C       61.576147000     66.195670000    100.903269000
C       61.710328000     66.779534000    103.015686000
H       61.527701000     67.170793000    104.009542000
N       62.816989000     66.077272000    102.722674000
H       63.616308000     65.917173000    103.362755000
C       62.759476000     65.702662000    101.403333000
H       63.546932000     65.144796000    100.920861000
Mo      58.994030000     68.041781000    101.858882000
Fe      52.849022000     66.218281000    104.553699000
Fe      54.795752000     68.030045000    104.628441000
Fe      54.175114000     66.788890000    102.367217000
Fe      55.367964000     65.454660000    104.272397000
Fe      57.663157000     66.120248000    103.274628000
Fe      57.071492000     68.642421000    103.566605000
Fe      56.455399000     67.546293000    101.414037000
S       54.510008000     66.419784000    106.147869000
S       52.841478000     68.234464000    103.549238000
S       53.615541000     64.715796000    102.981319000
S       58.991433000     67.730566000    104.158500000
S       57.264931000     69.683734000    101.621846000
S       58.062991000     66.073966000    101.039217000
S       61.299178000     71.175652000    109.481447000
S       57.212554000     64.226053000    104.362063000
S       54.619782000     67.204325000    100.242748000
C       55.917502000     67.071106000    103.260819000
O       60.423735000     69.603269000    102.118122000
O       59.520492000     68.831327000     99.871743000
O       60.206940000     70.643839000     98.733462000
O       60.499477000     71.451658000    103.692755000
O       60.943595000     73.514983000    102.973057000
O       64.700389000     68.277562000     99.312538000
O       64.786909000     69.101625000    101.396313000
C       60.732086000     70.509864000    101.043697000
C       60.096569000     69.975579000     99.773603000
C       60.135972000     71.878888000    101.394507000
C       60.577610000     72.326784000    102.778353000
C       62.258387000     70.519436000    100.870111000
C       62.722899000     69.234088000    100.201416000
C       64.193894000     68.865292000    100.311454000
H       61.048811000     70.939193000    108.185506000
H       62.199527000     68.409282000    100.685823000
H       62.435083000     69.224382000     99.149885000
H       62.561038000     71.392921000    100.290775000
H       62.684553000     70.603053000    101.867914000
H       59.047401000     71.777382000    101.421598000
H       60.385972000     72.613574000    100.634626000
H       55.970445000     69.294832000    104.677380000
H       60.379594000     70.234614000    102.958263000
H       60.753296000     65.338110000     99.071474000
H       49.307047000     64.065415000    105.161270000
H       51.083680000     73.402160000    109.069142000
H       59.937785000     73.967789000    112.131411000
H       56.569748000     72.604424000    111.056062000
H       64.725295000     71.963412000    109.127433000
H       61.514517000     76.093911000    108.640222000
H       56.156892000     61.554778000    101.884822000
H       56.639775000     71.414609000     97.759636000
H       59.099355000     68.294467000    111.924490000
H       53.565688000     73.480013000    102.575672000
