# Supplementary material for: The E2 state of FeMoco: Hydride Formation versus Fe Reduction and a Mechanism for H2 Evolution
Source: Chemistry. 2021 Oct 15;27(67):16788–800. doi: 10.1002/chem.202102730 (PMC9293435; doi:10.1002/chem.202102730)
Supplement: Supplementary file 2 — Supporting Information [file CHEM-27-16788-s001.zip › Thorhallsson-E2-SI-xyz/QMMMHisepsilon/tH-CBS/tH26npCBS247/tH26npCBS247.xyz]

144
MoFe7C36N11H68S10O11
C       53.674187000     72.886966000    103.401841000
H       53.573217000     73.549569000    104.264808000
C       52.682523000     71.720669000    103.542685000
H       52.935066000     71.139955000    104.435871000
H       51.634628000     72.030639000    103.640633000
H       52.757730000     71.031726000    102.697780000
C       55.110554000     72.343908000    103.365187000
H       55.863212000     73.125780000    103.524785000
H       55.256383000     71.605006000    104.156537000
H       55.326457000     71.811689000    102.429014000
C       56.404507000     71.499651000     98.849045000
H       57.312069000     71.378727000     99.449959000
H       56.011361000     72.506946000     99.028955000
N       55.429920000     70.523273000     99.317170000
H       55.784011000     69.694553000     99.798422000
C       54.155097000     70.831226000     99.556839000
N       53.577067000     71.880585000     98.949025000
H       54.024855000     72.413842000     98.211422000
H       52.646567000     72.139470000     99.274886000
N       53.441292000     70.117860000    100.427664000
H       53.798291000     69.218620000    100.775457000
H       52.450393000     70.339555000    100.521585000
C       59.277433000     73.001826000    107.365313000
H       59.064630000     72.801346000    106.308823000
H       59.509617000     74.069114000    107.474306000
C       60.481631000     72.177782000    107.811302000
O       60.870162000     72.138559000    108.998254000
N       61.111582000     71.525970000    106.826121000
H       60.776910000     71.606134000    105.868170000
H       61.887816000     70.859074000    107.019656000
C       51.104712000     72.274063000    109.315130000
H       51.085884000     72.031092000    110.385077000
H       50.210287000     71.823476000    108.860326000
N       52.859141000     70.548684000    109.497516000
C       52.350247000     71.626752000    108.795916000
C       53.899795000     70.123321000    108.797960000
H       54.548422000     69.292506000    109.043026000
N       54.091197000     70.879827000    107.688091000
H       54.789534000     70.691577000    106.963933000
C       53.104610000     71.838584000    107.658597000
H       53.018195000     72.560340000    106.858061000
C       49.806524000     65.027434000    104.829455000
H       50.237432000     64.722906000    103.871676000
H       49.120338000     65.863440000    104.662873000
S       51.172340000     65.510509000    105.964378000
C       50.485617000     69.117266000    106.556295000
H       51.577458000     68.986120000    106.564249000
H       50.278589000     70.153837000    106.264766000
O       49.870076000     68.256766000    105.626223000
H       50.368150000     67.408471000    105.652887000
C       56.485007000     62.479221000    101.358126000
H       56.583636000     63.336126000    102.035268000
H       57.484601000     62.209242000    101.013004000
N       55.639316000     62.806129000    100.211734000
H       54.625794000     62.654838000    100.314770000
C       56.093738000     63.430943000     99.124331000
N       57.401860000     63.641058000     98.950409000
H       58.077881000     63.397658000     99.661501000
H       57.768232000     64.125951000     98.131035000
N       55.249170000     63.860743000     98.173286000
H       54.304666000     63.445349000     98.120770000
H       55.646500000     64.104530000     97.275142000
C       63.154775000     67.322932000    107.997598000
H       64.156386000     67.455677000    108.431810000
H       63.087653000     66.322855000    107.561043000
C       62.969725000     68.408586000    106.913220000
O       63.024174000     69.614356000    107.283337000
O       62.795913000     68.043216000    105.711866000
C       58.865719000     69.213918000    111.565825000
H       58.146095000     69.748630000    112.191786000
H       59.784232000     69.808364000    111.524226000
C       58.395329000     68.980629000    110.144914000
C       57.148725000     68.396695000    109.857485000
H       56.444849000     68.193177000    110.663092000
C       56.835176000     68.011484000    108.554879000
H       55.888954000     67.524480000    108.326865000
C       57.753025000     68.215264000    107.522628000
H       57.516983000     67.869869000    106.522904000
C       59.273742000     69.257088000    109.083531000
H       60.216770000     69.765696000    109.279843000
C       58.960672000     68.866813000    107.777236000
H       59.662579000     69.057810000    106.969206000
C       61.144051000     66.282957000     99.499681000
H       61.975722000     66.642541000     98.896345000
H       60.358752000     67.038309000     99.441086000
N       61.027088000     66.895351000    101.957085000
C       61.623678000     66.195479000    100.913011000
C       61.852508000     66.807433000    103.008736000
H       61.734084000     67.262249000    103.989016000
N       62.932385000     66.068309000    102.684192000
H       63.762581000     65.904505000    103.281428000
C       62.811751000     65.675691000    101.372078000
H       63.560594000     65.085407000    100.867774000
Mo      59.053411000     68.022911000    101.956801000
Fe      53.012522000     66.115106000    104.791680000
Fe      54.903343000     67.981904000    104.848786000
Fe      54.242426000     66.788348000    102.543896000
Fe      55.503592000     65.390994000    104.334258000
Fe      57.756688000     66.165545000    103.339661000
Fe      57.221673000     68.715843000    103.748918000
Fe      56.468714000     67.515555000    101.527037000
S       54.663752000     66.194357000    106.281417000
S       52.968172000     68.189091000    103.776309000
S       53.736830000     64.656643000    103.146977000
S       59.132595000     67.681818000    104.232776000
S       57.290186000     69.597052000    101.716719000
S       58.101903000     66.080622000    101.104626000
S       56.099025000     69.714244000    105.285482000
S       57.367389000     64.216869000    104.398859000
S       54.633507000     67.165772000    100.380628000
C       55.994292000     67.061102000    103.374702000
O       60.467045000     69.627804000    102.254203000
O       59.577883000     68.869160000     99.966958000
O       60.233968000     70.714853000     98.870642000
O       60.465913000     71.544944000    103.881213000
O       61.010894000     73.553762000    103.055749000
O       64.686085000     68.318678000     99.357901000
O       64.818480000     69.119951000    101.443816000
C       60.747404000     70.553077000    101.185180000
C       60.121695000     70.023605000     99.900042000
C       60.109526000     71.896066000    101.562877000
C       60.570260000     72.382462000    102.933278000
C       62.272816000     70.574771000    100.982575000
C       62.730463000     69.296280000    100.284952000
C       64.196742000     68.903319000    100.363922000
H       58.020764000     69.950190000    104.104787000
H       62.205246000     68.467434000    100.761098000
H       62.429428000     69.304721000     99.237681000
H       62.557070000     71.456951000    100.407731000
H       62.715285000     70.644454000    101.972058000
H       59.030991000     71.724831000    101.621800000
H       60.300646000     72.636728000    100.790987000
H       60.355547000     70.209964000    103.084486000
H       54.184390000     68.731330000    105.959424000
H       60.755883000     65.349652000     99.091840000
H       49.239016000     64.173771000    105.199944000
H       51.038346000     73.351549000    109.164510000
H       56.672232000     71.394705000     97.797676000
H       56.100895000     61.628348000    101.920745000
H       58.374386000     72.801688000    107.941957000
H       62.442573000     67.435005000    108.815079000
H       50.150752000     68.961360000    107.581783000
H       59.180552000     68.295111000    112.060539000
H       53.552384000     73.512486000    102.517559000
