# Supplementary material for: The E2 state of FeMoco: Hydride Formation versus Fe Reduction and a Mechanism for H2 Evolution
Source: Chemistry. 2021 Oct 15;27(67):16788–800. doi: 10.1002/chem.202102730 (PMC9293435; doi:10.1002/chem.202102730)
Supplement: Supplementary file 2 — Supporting Information [file CHEM-27-16788-s001.zip › Thorhallsson-E2-SI-xyz/QMMMHisdelta/bHCBS/bH37CBS5A/bH37CBS5A235/bH37CBS5A235.xyz]

144
MoFe7C36N11H68S10O11
C       53.743249000     72.721899000    103.205999000
H       53.766684000     73.296639000    104.126643000
C       52.694932000     71.618126000    103.383015000
H       52.987814000     71.004901000    104.239692000
H       51.682884000     71.994501000    103.582369000
H       52.645669000     70.950852000    102.518705000
C       55.146025000     72.125125000    103.014842000
H       55.927046000     72.859439000    103.254678000
H       55.300699000     71.290530000    103.704243000
H       55.313269000     71.735724000    102.002087000
C       56.497228000     71.661718000     98.922110000
H       57.407621000     71.688137000     99.529113000
H       56.000658000     72.635622000     99.009602000
N       55.637755000     70.627874000     99.474165000
H       56.075465000     69.962247000    100.121715000
C       54.313417000     70.716258000     99.509512000
N       53.650909000     71.595281000     98.738672000
H       54.112005000     72.226991000     98.090534000
H       52.691137000     71.793407000     99.033080000
N       53.605912000     69.892221000    100.294130000
H       54.077449000     69.356721000    101.038210000
H       52.620563000     70.120208000    100.421080000
C       59.244411000     72.987528000    107.340644000
H       59.025074000     72.761788000    106.290961000
H       59.478634000     74.056768000    107.423957000
C       60.450201000     72.174243000    107.801113000
O       60.841673000     72.155451000    108.988355000
N       61.080650000     71.506454000    106.826919000
H       60.747959000     71.576122000    105.867509000
H       61.863257000     70.850472000    107.026896000
C       51.181572000     72.290586000    109.144494000
H       51.273525000     71.984567000    110.195181000
H       50.276089000     71.821738000    108.734640000
N       53.268353000     70.878287000    108.735587000
C       52.425051000     71.924467000    108.392439000
C       54.317332000     70.877737000    107.849082000
H       55.115716000     70.142588000    107.877303000
N       54.198881000     71.855995000    106.978017000
H       53.091562000     70.177898000    109.442793000
C       53.031843000     72.499188000    107.296284000
H       52.659274000     73.337179000    106.724682000
C       49.875194000     65.031774000    104.874261000
H       50.331244000     64.719702000    103.929946000
H       49.200661000     65.871677000    104.681270000
S       51.222367000     65.511372000    106.049238000
C       50.463552000     69.116926000    106.544330000
H       51.558098000     69.009794000    106.532315000
H       50.230165000     70.140584000    106.227080000
O       49.850182000     68.214532000    105.658160000
H       50.370060000     67.377933000    105.704381000
C       56.476641000     62.482530000    101.357434000
H       56.550931000     63.339998000    102.036949000
H       57.484677000     62.227851000    101.024285000
N       55.643362000     62.792224000    100.196323000
H       54.630024000     62.631276000    100.284614000
C       56.116112000     63.378843000     99.094605000
N       57.424571000     63.621602000     98.960317000
H       58.059194000     63.506656000     99.738055000
H       57.800206000     64.101881000     98.142649000
N       55.301404000     63.722481000     98.090812000
H       54.344266000     63.339936000     98.048618000
H       55.711392000     63.973405000     97.201758000
C       63.154640000     67.322973000    108.000004000
H       64.155831000     67.455629000    108.435543000
H       63.088387000     66.323141000    107.562820000
C       62.970442000     68.409925000    106.916487000
O       63.020413000     69.615080000    107.288660000
O       62.801166000     68.044855000    105.714727000
C       58.894315000     69.235911000    111.613686000
H       58.204356000     69.773912000    112.268732000
H       59.824201000     69.812193000    111.558469000
C       58.380998000     69.027973000    110.204381000
C       57.104308000     68.497907000    109.944842000
H       56.405354000     68.338328000    110.764809000
C       56.756838000     68.090973000    108.657426000
H       55.790732000     67.632723000    108.452859000
C       57.672158000     68.224839000    107.610490000
H       57.411329000     67.858467000    106.624801000
C       59.250926000     69.252133000    109.123776000
H       60.213797000     69.731826000    109.294860000
C       58.903653000     68.843933000    107.832618000
H       59.596917000     68.996497000    107.008944000
C       61.152197000     66.270484000     99.510583000
H       61.978606000     66.634938000     98.902881000
H       60.364778000     67.024237000     99.463518000
N       61.053511000     66.871865000    101.969607000
C       61.641778000     66.175399000    100.919543000
C       61.884846000     66.776666000    103.015398000
H       61.774982000     67.227846000    103.998337000
N       62.960983000     66.036094000    102.681441000
H       63.793322000     65.870713000    103.275460000
C       62.830978000     65.649405000    101.368323000
H       63.572658000     65.056868000    100.856594000
Mo      59.083732000     68.018561000    101.990890000
Fe      52.965420000     66.202019000    104.729055000
Fe      54.981913000     67.979971000    104.895108000
Fe      54.241045000     66.974487000    102.569427000
Fe      55.451013000     65.453154000    104.398232000
Fe      57.759488000     66.107850000    103.392979000
Fe      57.247429000     68.629788000    103.811978000
Fe      56.515212000     67.636482000    101.599231000
S       54.618226000     66.314907000    106.365086000
S       52.941924000     68.284757000    103.909999000
S       53.697989000     64.776382000    103.090928000
S       59.186894000     67.658759000    104.280043000
S       57.430089000     69.701471000    101.853832000
S       58.106910000     66.085144000    101.147364000
S       56.168300000     69.761837000    105.298094000
S       57.291737000     64.173578000    104.435054000
S       54.757619000     66.430650000    100.223082000
C       56.055004000     67.079894000    103.484217000
O       60.524579000     69.618071000    102.254894000
O       59.583051000     68.853807000     99.987818000
O       60.229166000     70.691156000     98.870872000
O       60.478259000     71.538123000    103.871153000
O       61.021662000     73.552074000    103.053548000
O       64.699689000     68.307057000     99.346532000
O       64.836872000     69.116779000    101.429348000
C       60.775300000     70.542662000    101.178699000
C       60.129234000     70.006165000     99.906659000
C       60.144629000     71.890708000    101.552878000
C       60.590722000     72.377629000    102.925323000
C       62.295973000     70.566787000    100.956934000
C       62.744836000     69.275671000    100.280232000
C       64.211556000     68.891575000    100.353163000
H       54.979980000     68.375608000    101.824469000
H       62.225954000     68.456622000    100.780093000
H       62.432909000     69.262711000     99.236129000
H       62.573229000     71.438328000    100.363048000
H       62.746647000     70.654156000    101.941537000
H       59.064683000     71.728322000    101.604772000
H       60.346602000     72.627451000    100.780181000
H       60.402008000     70.210043000    103.078307000
H       54.294523000     67.575301000     99.693057000
H       60.762370000     65.338048000     99.102335000
H       49.286517000     64.185297000    105.227819000
H       51.055288000     73.372209000    109.097470000
H       56.782621000     71.478402000     97.886247000
H       56.100751000     61.623982000    101.913913000
H       58.341053000     72.802175000    107.921725000
H       62.441457000     67.434654000    108.816682000
H       50.147667000     68.978679000    107.578337000
H       59.200330000     68.304806000    112.090620000
H       53.580250000     73.420690000    102.385517000
