# Supplementary material for: The E2 state of FeMoco: Hydride Formation versus Fe Reduction and a Mechanism for H2 Evolution
Source: Chemistry. 2021 Oct 15;27(67):16788–800. doi: 10.1002/chem.202102730 (PMC9293435; doi:10.1002/chem.202102730)
Supplement: Supplementary file 2 — Supporting Information [file CHEM-27-16788-s001.zip › Thorhallsson-E2-SI-xyz/QMMMHisdelta/bHCBS/bH37CBS5A/bH37CBS5A235/bH37t3CBS5A235.xyz]

144
MoFe7C36N11H68S10O11
C       53.793814000     72.755655000    103.245969000
H       53.857878000     73.337506000    104.158966000
C       52.747396000     71.661336000    103.494857000
H       53.119030000     71.007664000    104.289902000
H       51.780713000     72.063345000    103.824576000
H       52.563818000     71.031849000    102.622843000
C       55.200562000     72.176253000    103.005568000
H       55.973623000     72.907890000    103.276691000
H       55.370997000     71.310983000    103.651640000
H       55.370667000     71.839437000    101.974185000
C       56.439319000     71.759412000     98.903761000
H       57.339795000     71.814730000     99.525264000
H       55.938615000     72.732994000     98.936758000
N       55.569081000     70.754179000     99.488626000
H       56.024325000     70.042893000    100.077013000
C       54.258049000     70.897356000     99.612936000
N       53.567801000     71.742797000     98.831825000
H       53.991994000     72.277067000     98.077362000
H       52.620218000     71.964686000     99.140981000
N       53.580258000     70.162947000    100.509187000
H       54.051794000     69.704719000    101.285034000
H       52.588744000     70.379835000    100.625317000
C       59.242821000     72.998909000    107.338966000
H       59.025311000     72.780450000    106.287251000
H       59.478993000     74.067112000    107.428997000
C       60.446682000     72.180589000    107.796495000
O       60.836567000     72.156375000    108.984155000
N       61.076777000     71.516234000    106.820047000
H       60.741967000     71.583237000    105.860723000
H       61.858678000     70.858591000    107.020290000
C       51.210494000     72.283341000    109.148578000
H       51.334130000     71.986831000    110.198154000
H       50.300275000     71.800776000    108.766243000
N       53.309988000     70.896919000    108.681390000
C       52.435396000     71.924983000    108.359655000
C       54.318614000     70.896732000    107.748934000
H       55.126602000     70.171589000    107.751575000
N       54.146570000     71.858363000    106.868259000
H       53.178983000     70.206294000    109.407786000
C       52.985172000     72.490066000    107.229094000
H       52.574974000     73.311706000    106.660487000
C       49.846849000     65.014441000    104.827995000
H       50.271487000     64.689479000    103.873418000
H       49.167913000     65.852883000    104.643476000
S       51.229750000     65.502828000    105.950538000
C       50.458197000     69.087519000    106.467550000
H       51.551919000     68.971815000    106.443621000
H       50.229450000     70.113144000    106.152295000
O       49.827589000     68.189433000    105.589581000
H       50.348148000     67.351227000    105.626100000
C       56.486445000     62.456702000    101.388600000
H       56.556935000     63.303027000    102.082885000
H       57.494690000     62.216700000    101.045837000
N       55.645038000     62.791309000    100.241060000
H       54.631049000     62.644605000    100.344911000
C       56.097819000     63.430328000     99.161467000
N       57.405186000     63.656973000     98.995921000
H       58.060049000     63.508040000     99.751416000
H       57.768398000     64.153028000     98.182632000
N       55.253386000     63.845956000     98.204689000
H       54.315338000     63.419375000     98.136703000
H       55.651265000     64.138523000     97.322301000
C       63.162984000     67.342870000    108.015676000
H       64.162045000     67.483426000    108.453719000
H       63.104407000     66.341586000    107.581129000
C       62.973000000     68.424559000    106.928094000
O       63.013284000     69.631416000    107.296380000
O       62.807471000     68.054179000    105.727859000
C       58.858957000     69.231139000    111.556360000
H       58.166460000     69.777449000    112.201623000
H       59.784592000     69.813504000    111.493724000
C       58.349073000     69.010435000    110.146913000
C       57.071909000     68.483496000    109.882360000
H       56.378589000     68.304916000    110.703392000
C       56.714288000     68.113063000    108.585297000
H       55.745659000     67.661634000    108.375139000
C       57.621345000     68.276043000    107.534474000
H       57.348418000     67.950354000    106.537301000
C       59.216906000     69.249500000    109.067781000
H       60.183092000     69.720412000    109.244628000
C       58.860497000     68.876011000    107.768594000
H       59.552131000     69.042926000    106.946368000
C       61.218201000     66.227336000     99.535230000
H       62.049707000     66.587454000     98.933931000
H       60.441933000     66.991663000     99.483970000
N       61.112930000     66.838014000    101.991867000
C       61.700829000     66.129431000    100.948518000
C       61.931655000     66.745172000    103.045145000
H       61.811532000     67.202653000    104.024345000
N       63.004327000     65.992427000    102.724192000
H       63.833633000     65.830138000    103.323557000
C       62.881760000     65.599340000    101.411789000
H       63.619651000     64.994939000    100.910131000
Mo      59.112989000     67.880755000    101.957777000
Fe      52.953477000     66.053471000    104.537018000
Fe      54.910196000     67.816916000    104.651475000
Fe      54.401975000     66.426583000    102.366375000
Fe      55.467655000     65.264310000    104.398891000
Fe      57.839094000     65.971295000    103.505941000
Fe      57.173206000     68.487240000    103.631123000
Fe      56.638198000     67.135869000    101.486196000
S       54.535526000     66.270357000    106.236394000
S       53.021467000     68.006326000    103.436176000
S       53.727561000     64.434605000    103.106408000
S       59.142081000     67.687767000    104.272903000
S       57.303574000     69.369487000    101.603898000
S       58.355191000     65.792527000    101.302163000
S       56.030902000     69.627795000    105.070892000
S       57.337739000     64.037107000    104.537596000
S       54.631841000     67.028887000    100.129706000
C       56.077054000     66.859698000    103.395015000
O       60.456887000     69.572910000    102.245487000
O       59.639609000     68.760262000     99.965706000
O       60.198892000     70.637370000     98.864585000
O       60.446686000     71.499078000    103.870632000
O       60.997650000     73.500850000    103.031690000
O       64.698466000     68.321541000     99.352782000
O       64.825873000     69.119390000    101.440186000
C       60.727965000     70.497715000    101.178673000
C       60.118823000     69.942674000     99.896417000
C       60.077990000     71.836820000    101.552300000
C       60.548387000     72.331195000    102.917949000
C       62.255116000     70.540206000    100.977428000
C       62.731484000     69.264002000    100.288700000
C       64.203095000     68.896006000    100.361857000
H       55.725179000     65.690747000    101.498921000
H       62.222081000     68.431821000    100.776159000
H       62.424696000     69.257690000     99.243075000
H       62.528642000     71.422353000    100.396820000
H       62.695995000     70.623803000    101.966884000
H       59.001471000     71.652334000    101.619571000
H       60.258916000     72.577847000    100.777766000
H       60.343126000     70.150387000    103.074739000
H       53.982372000     68.174777000     99.823971000
H       60.817543000     65.307205000     99.109907000
H       49.266336000     64.171574000    105.203022000
H       51.070824000     73.363285000    109.100848000
H       56.746286000     71.535982000     97.882038000
H       56.111622000     61.586759000    101.927834000
H       58.338344000     72.812581000    107.917991000
H       62.446462000     67.453252000    108.829604000
H       50.153205000     68.956547000    107.505766000
H       59.169688000     68.311135000    112.051441000
H       53.606760000     73.452965000    102.429368000
