# Supplementary material for: The E2 state of FeMoco: Hydride Formation versus Fe Reduction and a Mechanism for H2 Evolution
Source: Chemistry. 2021 Oct 15;27(67):16788–800. doi: 10.1002/chem.202102730 (PMC9293435; doi:10.1002/chem.202102730)
Supplement: Supplementary file 2 — Supporting Information [file CHEM-27-16788-s001.zip › Thorhallsson-E2-SI-xyz/QMMMHisdelta/bHCBS/bH45CBS3A/bH45CBS3A235/bH45CBS3A235.xyz]

144
MoFe7C36N11H68S10O11
C       53.739914000     72.711180000    103.160750000
H       53.777972000     73.268573000    104.092570000
C       52.700318000     71.597124000    103.332248000
H       52.998968000     70.982698000    104.186476000
H       51.685871000     71.965642000    103.535729000
H       52.661146000     70.934207000    102.464334000
C       55.140372000     72.124614000    102.925686000
H       55.923227000     72.855297000    103.171169000
H       55.310864000     71.277407000    103.592814000
H       55.286162000     71.756824000    101.901360000
C       56.496786000     71.439608000     98.854700000
H       57.429886000     71.352107000     99.419796000
H       56.059024000     72.421451000     99.073180000
N       55.600913000     70.392793000     99.322965000
H       56.019836000     69.633010000     99.859942000
C       54.293967000     70.584009000     99.497093000
N       53.662255000     71.588063000     98.865253000
H       54.135005000     72.237724000     98.248233000
H       52.719038000     71.801951000     99.206408000
N       53.598670000     69.779506000    100.299763000
H       54.011444000     68.924878000    100.694854000
H       52.603672000     69.947264000    100.409867000
C       59.241976000     73.013998000    107.331174000
H       59.022403000     72.785158000    106.282239000
H       59.464572000     74.085534000    107.414615000
C       60.456878000     72.214254000    107.789809000
O       60.850849000     72.202045000    108.975920000
N       61.093826000     71.551630000    106.815734000
H       60.751605000     71.607474000    105.859128000
H       61.863691000     70.883154000    107.021089000
C       51.183889000     72.290475000    109.150269000
H       51.303124000     71.992386000    110.200412000
H       50.268807000     71.818268000    108.766156000
N       53.243116000     70.857917000    108.674043000
C       52.405118000     71.919205000    108.365439000
C       54.261191000     70.846293000    107.753064000
H       55.048356000     70.098765000    107.749666000
N       54.130129000     71.833568000    106.893381000
H       53.079027000     70.151512000    109.378318000
C       52.985179000     72.493614000    107.254551000
H       52.610840000     73.343572000    106.701338000
C       49.929021000     64.995396000    104.827627000
H       50.413689000     64.642575000    103.912763000
H       49.263740000     65.827559000    104.578231000
S       51.233244000     65.530021000    106.020588000
C       50.483123000     69.121725000    106.525985000
H       51.577164000     69.004053000    106.520520000
H       50.260605000     70.149024000    106.213339000
O       49.865390000     68.231479000    105.630576000
H       50.364506000     67.382748000    105.685932000
C       56.339331000     62.381783000    101.371136000
H       56.310183000     63.213080000    102.082967000
H       57.381741000     62.203651000    101.097404000
N       55.564321000     62.704525000    100.174302000
H       54.547815000     62.556120000    100.229053000
C       56.062893000     63.404561000     99.151760000
N       57.364249000     63.701168000     99.087779000
H       57.991427000     63.501833000     99.854078000
H       57.769394000     64.179279000     98.283075000
N       55.265990000     63.816802000     98.155454000
H       54.336354000     63.380662000     98.047755000
H       55.697375000     64.140302000     97.300159000
C       63.154688000     67.307396000    107.998469000
H       64.153385000     67.436397000    108.441253000
H       63.093855000     66.313261000    107.547246000
C       62.973733000     68.408431000    106.928947000
O       62.977604000     69.608879000    107.317387000
O       62.853748000     68.054560000    105.718074000
C       58.975712000     69.248783000    111.693872000
H       58.279971000     69.774244000    112.353082000
H       59.918135000     69.807673000    111.677880000
C       58.483221000     69.092919000    110.271129000
C       57.203861000     68.586096000    109.984782000
H       56.492115000     68.414129000    110.791002000
C       56.866498000     68.214649000    108.685549000
H       55.898997000     67.767963000    108.470520000
C       57.788637000     68.365423000    107.646748000
H       57.533027000     68.026276000    106.649155000
C       59.366769000     69.330575000    109.204779000
H       60.333790000     69.794444000    109.392913000
C       59.026459000     68.959549000    107.899580000
H       59.732954000     69.119819000    107.089403000
C       61.191603000     66.270271000     99.579257000
H       62.016097000     66.622319000     98.961299000
H       60.412200000     67.031864000     99.527998000
N       61.126607000     66.909482000    102.038187000
C       61.691698000     66.189631000    100.987972000
C       61.959288000     66.806267000    103.080257000
H       61.857597000     67.264174000    104.061791000
N       63.018476000     66.042909000    102.745005000
H       63.849316000     65.867420000    103.338823000
C       62.873755000     65.648550000    101.435748000
H       63.599065000     65.035073000    100.925703000
Mo      59.165940000     68.028010000    102.064537000
Fe      53.121028000     66.266328000    104.992518000
Fe      54.990240000     68.226168000    104.805802000
Fe      54.467897000     66.589638000    102.780152000
Fe      55.728962000     65.853505000    104.967287000
Fe      57.970484000     66.242899000    103.667930000
Fe      57.318212000     68.758003000    103.798168000
Fe      56.609113000     67.433515000    101.662748000
S       54.493346000     66.869364000    106.632297000
S       53.060790000     68.159824000    103.667579000
S       54.217994000     64.573397000    103.842136000
S       59.318513000     67.952455000    104.372688000
S       57.382590000     69.563525000    101.737466000
S       58.272280000     65.996701000    101.408227000
S       56.286903000     69.926009000    105.276472000
S       57.893867000     63.912505000    103.919896000
S       54.817873000     66.787745000    100.577080000
C       56.180330000     67.179422000    103.568389000
O       60.555158000     69.660694000    102.253490000
O       59.637070000     68.836284000    100.013182000
O       60.234225000     70.672133000     98.860849000
O       60.491508000     71.575332000    103.856512000
O       61.018495000     73.584833000    103.025130000
O       64.704129000     68.317783000     99.346979000
O       64.851647000     69.135920000    101.425997000
C       60.791558000     70.570703000    101.167355000
C       60.153517000     70.000328000     99.907285000
C       60.138842000     71.910037000    101.535421000
C       60.590304000     72.409036000    102.905082000
C       62.312129000     70.602351000    100.943095000
C       62.758512000     69.301405000    100.281538000
C       64.222683000     68.910246000    100.352224000
H       57.251722000     65.893323000    105.599503000
H       62.239431000     68.490616000    100.794620000
H       62.441783000     69.276825000     99.239232000
H       62.588347000     71.465890000    100.337867000
H       62.762060000     70.702436000    101.926921000
H       59.061549000     71.732719000    101.595443000
H       60.322734000     72.649175000    100.760404000
H       60.439059000     70.255266000    103.078435000
H       57.806195000     63.767292000    105.254160000
H       60.791160000     65.341682000     99.172518000
H       49.322167000     64.168902000    105.197363000
H       51.056599000     73.371852000    109.100376000
H       56.730871000     71.364987000     97.792766000
H       55.990488000     61.477753000    101.870241000
H       58.341879000     72.818949000    107.914140000
H       62.435110000     67.405404000    108.811285000
H       50.160506000     68.982766000    107.557816000
H       59.256871000     68.296175000    112.142821000
H       53.566240000     73.424334000    102.354948000
