# Supplementary material for: The E2 state of FeMoco: Hydride Formation versus Fe Reduction and a Mechanism for H2 Evolution
Source: Chemistry. 2021 Oct 15;27(67):16788–800. doi: 10.1002/chem.202102730 (PMC9293435; doi:10.1002/chem.202102730)
Supplement: Supplementary file 2 — Supporting Information [file CHEM-27-16788-s001.zip › Thorhallsson-E2-SI-xyz/QMMMHisdelta/bHCBS/bH26CBS2B/bH26CBS2B247/bH26t3CBS2B247.xyz]

144
MoFe7C36N11H68S10O11
C       53.763463000     72.682270000    103.093977000
H       53.957631000     73.233663000    104.012891000
C       52.657839000     71.661404000    103.391593000
H       53.013467000     70.993074000    104.181000000
H       51.725658000     72.112929000    103.753588000
H       52.428607000     71.035333000    102.525540000
C       55.078056000     71.968191000    102.676705000
H       55.929799000     72.324899000    103.270883000
H       54.997966000     70.887767000    102.831469000
H       55.345797000     72.077019000    101.616891000
C       56.548114000     71.439471000     98.894535000
H       57.483644000     71.334104000     99.451210000
H       56.142654000     72.438745000     99.100418000
N       55.621381000     70.434847000     99.391990000
H       56.000872000     69.662322000     99.943485000
C       54.315977000     70.664121000     99.526499000
N       53.722728000     71.672839000     98.863122000
H       54.206642000     72.281950000     98.213970000
H       52.765401000     71.889767000     99.149557000
N       53.582350000     69.909162000    100.342464000
H       53.946728000     69.005438000    100.679936000
H       52.584188000     70.095916000    100.388990000
C       59.254022000     72.984822000    107.349467000
H       59.043348000     72.775652000    106.294473000
H       59.506337000     74.048657000    107.447427000
C       60.439017000     72.141779000    107.814004000
O       60.824598000     72.116827000    109.003688000
N       61.051395000     71.454661000    106.843368000
H       60.730659000     71.539388000    105.880613000
H       61.839419000     70.802131000    107.041702000
C       51.193803000     72.296661000    109.113801000
H       51.312871000     71.982099000    110.158765000
H       50.280269000     71.828672000    108.721295000
N       53.271870000     70.893834000    108.666132000
C       52.416356000     71.930724000    108.325702000
C       54.283429000     70.861155000    107.741487000
H       55.082230000     70.127464000    107.765871000
N       54.132103000     71.811098000    106.842826000
H       53.129917000     70.222557000    109.408358000
C       52.979503000     72.471351000    107.188559000
H       52.591921000     73.294181000    106.604217000
C       49.851239000     65.032921000    104.818953000
H       50.307499000     64.704803000    103.880685000
H       49.167983000     65.862087000    104.611452000
S       51.195901000     65.551737000    105.965680000
C       50.481209000     69.127031000    106.533787000
H       51.574609000     69.002957000    106.525883000
H       50.265774000     70.159549000    106.232512000
O       49.857913000     68.251612000    105.630685000
H       50.358859000     67.400755000    105.666438000
C       56.470280000     62.480156000    101.369485000
H       56.589783000     63.326989000    102.055977000
H       57.459160000     62.204965000    100.998171000
N       55.610830000     62.830805000    100.240595000
H       54.598571000     62.679966000    100.348167000
C       56.063476000     63.446851000     99.147798000
N       57.371949000     63.672113000     98.985475000
H       58.007886000     63.603913000     99.768327000
H       57.735498000     64.146311000     98.159522000
N       55.223420000     63.831872000     98.176290000
H       54.290155000     63.395871000     98.107351000
H       55.622916000     64.131066000     97.297134000
C       63.140082000     67.319253000    107.999975000
H       64.145955000     67.435888000    108.429464000
H       63.057590000     66.320495000    107.563572000
C       62.967783000     68.406038000    106.915083000
O       63.021514000     69.611416000    107.289131000
O       62.805083000     68.041930000    105.713813000
C       58.890004000     69.232651000    111.652674000
H       58.240185000     69.777013000    112.342029000
H       59.821070000     69.799307000    111.544360000
C       58.288809000     69.026837000    110.279121000
C       56.975758000     68.552913000    110.110588000
H       56.323058000     68.436101000    110.973382000
C       56.532021000     68.139732000    108.855913000
H       55.543259000     67.706828000    108.713610000
C       57.383827000     68.227817000    107.757096000
H       57.047907000     67.826653000    106.806741000
C       59.098723000     69.203360000    109.143594000
H       60.090214000     69.642224000    109.250259000
C       58.649643000     68.802596000    107.882370000
H       59.286870000     68.921829000    107.008505000
C       61.146733000     66.269262000     99.447089000
H       61.953345000     66.653187000     98.824829000
H       60.347238000     67.011551000     99.427843000
N       61.121781000     66.871205000    101.901011000
C       61.673696000     66.163723000    100.840969000
C       61.976079000     66.767538000    102.926943000
H       61.890890000     67.219792000    103.912251000
N       63.030342000     66.006808000    102.571984000
H       63.864359000     65.826335000    103.160779000
C       62.863482000     65.617831000    101.263613000
H       63.579057000     65.007624000    100.736518000
Mo      59.122963000     67.955856000    101.982302000
Fe      53.057614000     66.171281000    104.817703000
Fe      55.037211000     67.923631000    104.733320000
Fe      54.307578000     66.696443000    102.502115000
Fe      55.530964000     65.342244000    104.382915000
Fe      57.873926000     66.020339000    103.368174000
Fe      57.353376000     68.382963000    103.853447000
Fe      56.576427000     67.440482000    101.522831000
S       54.681661000     66.313437000    106.335335000
S       53.094278000     68.216530000    103.722049000
S       53.731432000     64.618594000    103.222265000
S       59.370506000     67.581570000    104.229873000
S       57.352228000     69.533138000    101.942952000
S       58.210284000     65.999930000    101.126675000
S       56.328276000     69.786645000    105.287874000
S       57.371971000     64.108070000    104.470931000
S       54.773480000     66.973041000    100.345930000
C       56.079555000     66.946195000    103.369327000
O       60.523015000     69.601306000    102.255129000
O       59.555669000     68.860093000     99.990241000
O       60.227150000     70.692180000     98.879118000
O       60.459490000     71.525821000    103.892898000
O       61.009100000     73.531896000    103.059627000
O       64.699486000     68.320734000     99.342416000
O       64.832187000     69.132627000    101.424488000
C       60.763678000     70.535296000    101.187382000
C       60.119136000     70.002989000     99.912319000
C       60.106827000     71.868103000    101.573994000
C       60.566796000     72.359355000    102.942369000
C       62.284656000     70.579323000    100.963623000
C       62.746076000     69.305614000    100.260828000
C       64.210348000     68.911326000    100.345053000
H       55.740196000     70.730858000    104.545074000
H       62.218324000     68.473097000    100.728058000
H       62.449533000     69.321470000     99.212530000
H       62.554107000     71.464535000    100.386790000
H       62.736410000     70.652171000    101.948878000
H       59.032042000     71.674955000    101.642098000
H       60.281607000     72.613338000    100.802293000
H       60.394783000     70.173384000    103.084289000
H       57.331997000     67.693285000    105.181693000
H       60.755825000     65.334529000     99.045179000
H       49.272488000     64.189373000    105.195173000
H       51.061490000     73.378155000    109.083277000
H       56.770704000     71.351785000     97.831130000
H       56.084760000     61.628525000    101.929991000
H       58.342385000     72.807808000    107.920125000
H       62.434675000     67.441932000    108.821813000
H       50.159003000     68.981270000    107.564807000
H       59.207451000     68.300458000    112.119913000
H       53.563045000     73.428886000    102.325560000
