# Supplementary material for: The E2 state of FeMoco: Hydride Formation versus Fe Reduction and a Mechanism for H2 Evolution
Source: Chemistry. 2021 Oct 15;27(67):16788–800. doi: 10.1002/chem.202102730 (PMC9293435; doi:10.1002/chem.202102730)
Supplement: Supplementary file 2 — Supporting Information [file CHEM-27-16788-s001.zip › Thorhallsson-E2-SI-xyz/QMMMHisdelta/bHCBS/bH26CBS2B/bH26CBS2B247/bH26CBS2B247.xyz]

144
MoFe7C36N11H68S10O11
C       53.741203000     72.736438000    103.203612000
H       53.795847000     73.307563000    104.127222000
C       52.672324000     71.650877000    103.379375000
H       52.950207000     71.029500000    104.235164000
H       51.666939000     72.043098000    103.580235000
H       52.617886000     70.989371000    102.512157000
C       55.125833000     72.107231000    102.964160000
H       55.936144000     72.776263000    103.283958000
H       55.231962000     71.192540000    103.548057000
H       55.291739000     71.802356000    101.923122000
C       56.408190000     71.475472000     98.815706000
H       57.315708000     71.373339000     99.420251000
H       55.988071000     72.471627000     98.997213000
N       55.459221000     70.469029000     99.266448000
H       55.834808000     69.651846000     99.751472000
C       54.173875000     70.736005000     99.491501000
N       53.576902000     71.783205000     98.897369000
H       54.020157000     72.345197000     98.178495000
H       52.636417000     72.010622000     99.225195000
N       53.474021000     69.980557000    100.336442000
H       53.849991000     69.074107000    100.653920000
H       52.476712000     70.162713000    100.422212000
C       59.259834000     72.974396000    107.345931000
H       59.045911000     72.760946000    106.292515000
H       59.505712000     74.040018000    107.440765000
C       60.452544000     72.141767000    107.807617000
O       60.841369000     72.121871000    108.996009000
N       61.069112000     71.460284000    106.835519000
H       60.738429000     71.536754000    105.875744000
H       61.856591000     70.807119000    107.033450000
C       51.186241000     72.285749000    109.142598000
H       51.315298000     71.990848000    110.191924000
H       50.259838000     71.822242000    108.774811000
N       53.207439000     70.807346000    108.712774000
C       52.383109000     71.861112000    108.345227000
C       54.182351000     70.680564000    107.758520000
H       54.956448000     69.919621000    107.797626000
N       54.036839000     71.588720000    106.815813000
H       53.064173000     70.186625000    109.497601000
C       52.924409000     72.315430000    107.161365000
H       52.548959000     73.115295000    106.540412000
C       49.835727000     65.032299000    104.830261000
H       50.296322000     64.711006000    103.891734000
H       49.151815000     65.861742000    104.625940000
S       51.173602000     65.544001000    105.989615000
C       50.464367000     69.127357000    106.527286000
H       51.557866000     69.005993000    106.513602000
H       50.244621000     70.157909000    106.222987000
O       49.838514000     68.246821000    105.630441000
H       50.339864000     67.397104000    105.670282000
C       56.484594000     62.500318000    101.377808000
H       56.606127000     63.350004000    102.060699000
H       57.472498000     62.219077000    101.007741000
N       55.625760000     62.846499000    100.247144000
H       54.613687000     62.693044000    100.351344000
C       56.083164000     63.455900000     99.152533000
N       57.393046000     63.679521000     98.999061000
H       58.019456000     63.617197000     99.790007000
H       57.764964000     64.161798000     98.180936000
N       55.248970000     63.834163000     98.173857000
H       54.313123000     63.403325000     98.107097000
H       55.652230000     64.123357000     97.293110000
C       63.165299000     67.314595000    108.005885000
H       64.165059000     67.447096000    108.444560000
H       63.100152000     66.314881000    107.568064000
C       62.982455000     68.402881000    106.923515000
O       63.029621000     69.607446000    107.299637000
O       62.813554000     68.041785000    105.721519000
C       58.889468000     69.237349000    111.598821000
H       58.205349000     69.782248000    112.254025000
H       59.817129000     69.814478000    111.522956000
C       58.360079000     69.002637000    110.199987000
C       57.079898000     68.469416000    109.967688000
H       56.383817000     68.345956000    110.796206000
C       56.728578000     68.004347000    108.701448000
H       55.760304000     67.541818000    108.518934000
C       57.644133000     68.084535000    107.650323000
H       57.387477000     67.642520000    106.691662000
C       59.222988000     69.187421000    109.106308000
H       60.185979000     69.674654000    109.254094000
C       58.873437000     68.720166000    107.836594000
H       59.561196000     68.838773000    107.002258000
C       61.195307000     66.245896000     99.558951000
H       62.042701000     66.588244000     98.968570000
H       60.423958000     67.013240000     99.482264000
N       61.031421000     66.871835000    102.013813000
C       61.647046000     66.166085000    100.983632000
C       61.832371000     66.788766000    103.081652000
H       61.689750000     67.248225000    104.055820000
N       62.920753000     66.048966000    102.782694000
H       63.743142000     65.893208000    103.390175000
C       62.827031000     65.652067000    101.469084000
H       63.587089000     65.060847000    100.983134000
Mo      59.056504000     67.987824000    101.962924000
Fe      53.020246000     66.215063000    104.852396000
Fe      55.049668000     67.945148000    104.776250000
Fe      54.219302000     66.769412000    102.517490000
Fe      55.484014000     65.423571000    104.389185000
Fe      57.771434000     66.168823000    103.401743000
Fe      57.078327000     68.701435000    103.549361000
Fe      56.512832000     67.394271000    101.420007000
S       54.644618000     66.339261000    106.372872000
S       53.050044000     68.271813000    103.810545000
S       53.687133000     64.677070000    103.246862000
S       59.035586000     67.823554000    104.272001000
S       57.328245000     69.524375000    101.580284000
S       58.200212000     65.965015000    101.196910000
S       56.517207000     69.701045000    105.482498000
S       57.334993000     64.216131000    104.452395000
S       54.632284000     67.002549000    100.333153000
C       56.012971000     67.024886000    103.333897000
O       60.470875000     69.612045000    102.242833000
O       59.639764000     68.818322000     99.948532000
O       60.250103000     70.683903000     98.857309000
O       60.461304000     71.535322000    103.869469000
O       61.011500000     73.540195000    103.038446000
O       64.698229000     68.317301000     99.358336000
O       64.842222000     69.126747000    101.440101000
C       60.753054000     70.533491000    101.174940000
C       60.146062000     69.988522000     99.886457000
C       60.114341000     71.877997000    101.545887000
C       60.569873000     72.367879000    102.918438000
C       62.279764000     70.558590000    100.978341000
C       62.740550000     69.268739000    100.304676000
C       64.210887000     68.897190000    100.367986000
H       55.567010000     70.605373000    105.179826000
H       62.230565000     68.446651000    100.808980000
H       62.424465000     69.249400000     99.262033000
H       62.562353000     71.430909000    100.387344000
H       62.719245000     70.647287000    101.967782000
H       59.035254000     71.708428000    101.600104000
H       60.309233000     72.618228000    100.774365000
H       60.361694000     70.190012000    103.071776000
H       55.733138000     69.309734000    103.293850000
H       60.800535000     65.320058000     99.140563000
H       49.257682000     64.185707000    105.200684000
H       51.063035000     73.367666000    109.094181000
H       56.682090000     71.378578000     97.765155000
H       56.098400000     61.650986000    101.941329000
H       58.352455000     72.792050000    107.921675000
H       62.449416000     67.426676000    108.820143000
H       50.147677000     68.983691000    107.560308000
H       59.200838000     68.312316000    112.084033000
H       53.583091000     73.448884000    102.393990000
