# Supplementary material for: The E2 state of FeMoco: Hydride Formation versus Fe Reduction and a Mechanism for H2 Evolution
Source: Chemistry. 2021 Oct 15;27(67):16788–800. doi: 10.1002/chem.202102730 (PMC9293435; doi:10.1002/chem.202102730)
Supplement: Supplementary file 2 — Supporting Information [file CHEM-27-16788-s001.zip › Thorhallsson-E2-SI-xyz/QMMMHisdelta/bHCBS/bH26CBS2B/bH26CBS2B147/bH26CBS2Bt3-147.xyz]

144
MoFe7C36N11H68S10O11
C       53.635942000     72.706452000    103.250246000
H       53.645892000     73.290002000    104.166532000
C       52.547951000     71.631135000    103.383510000
H       52.773522000     71.031195000    104.269511000
H       51.531571000     72.025731000    103.511802000
H       52.547578000     70.950718000    102.528796000
C       55.008017000     72.035800000    103.132559000
H       55.834283000     72.751429000    103.239916000
H       55.119215000     71.331965000    103.958075000
H       55.128797000     71.473779000    102.199228000
C       56.440796000     71.456559000     98.828121000
H       57.357829000     71.342101000     99.415363000
H       56.027252000     72.451227000     99.033106000
N       55.498345000     70.445265000     99.280633000
H       55.878896000     69.632444000     99.768930000
C       54.208880000     70.700751000     99.489909000
N       53.607888000     71.739564000     98.886153000
H       54.065718000     72.327134000     98.198399000
H       52.667724000     71.968023000     99.216402000
N       53.502903000     69.936147000    100.322557000
H       53.886063000     69.045706000    100.662113000
H       52.507827000     70.122225000    100.417736000
C       59.255828000     72.934059000    107.350358000
H       59.037192000     72.710994000    106.299876000
H       59.507547000     73.999502000    107.432478000
C       60.445228000     72.099956000    107.817828000
O       60.831943000     72.081374000    109.006855000
N       61.059646000     71.412840000    106.847968000
H       60.737037000     71.498252000    105.885964000
H       61.856976000     70.770996000    107.044645000
C       51.196418000     72.279939000    109.170676000
H       51.381437000     72.008019000    110.217547000
H       50.256683000     71.802646000    108.858089000
N       53.178023000     70.781526000    108.588575000
C       52.350296000     71.860109000    108.310844000
C       54.094726000     70.683293000    107.571466000
H       54.854477000     69.908879000    107.529117000
N       53.910815000     71.632265000    106.678759000
H       53.070184000     70.125011000    109.349493000
C       52.833709000     72.356964000    107.119659000
H       52.439721000     73.192835000    106.561268000
C       49.922346000     65.037640000    104.835103000
H       50.382769000     64.700027000    103.901385000
H       49.246272000     65.869299000    104.613788000
S       51.269967000     65.559514000    105.993092000
C       50.456051000     69.116408000    106.501458000
H       51.550737000     69.005882000    106.485296000
H       50.223538000     70.140306000    106.185391000
O       49.835069000     68.216210000    105.620027000
H       50.337514000     67.368265000    105.687700000
C       56.498788000     62.490356000    101.382703000
H       56.593758000     63.331020000    102.081008000
H       57.496566000     62.239976000    101.016858000
N       55.640111000     62.834684000    100.250551000
H       54.628545000     62.675489000    100.354272000
C       56.089911000     63.454159000     99.157941000
N       57.396580000     63.694210000     99.003738000
H       58.022746000     63.643609000     99.795819000
H       57.762393000     64.178686000     98.184199000
N       55.250319000     63.824272000     98.181413000
H       54.317395000     63.387695000     98.112262000
H       55.646968000     64.138354000     97.306473000
C       63.173053000     67.300260000    108.002561000
H       64.172393000     67.431196000    108.442214000
H       63.105617000     66.300754000    107.564630000
C       62.990752000     68.390975000    106.922280000
O       63.050607000     69.594283000    107.300794000
O       62.806190000     68.034824000    105.721405000
C       58.890917000     69.236950000    111.592135000
H       58.217490000     69.788058000    112.252692000
H       59.819292000     69.809957000    111.497180000
C       58.336105000     68.993306000    110.205566000
C       57.030657000     68.515823000    109.998173000
H       56.340234000     68.443498000    110.837167000
C       56.640334000     68.045660000    108.744953000
H       55.647355000     67.632495000    108.577730000
C       57.546556000     68.051495000    107.683547000
H       57.247263000     67.617183000    106.731831000
C       59.193817000     69.114661000    109.099471000
H       60.176026000     69.568083000    109.224401000
C       58.811820000     68.626215000    107.848260000
H       59.502693000     68.685424000    107.008498000
C       61.209414000     66.234673000     99.552937000
H       62.051839000     66.582340000     98.959074000
H       60.437618000     67.001971000     99.485754000
N       61.069015000     66.855056000    102.008668000
C       61.670731000     66.144617000    100.973765000
C       61.873397000     66.760409000    103.072673000
H       61.740179000     67.220035000    104.048372000
N       62.950857000     66.007663000    102.766990000
H       63.775905000     65.847887000    103.371050000
C       62.846421000     65.615512000    101.452564000
H       63.595547000     65.015595000    100.960885000
Mo      59.092345000     67.957111000    101.968693000
Fe      52.974948000     66.321962000    104.639127000
Fe      55.031949000     68.163704000    104.735870000
Fe      54.285892000     66.687318000    102.354719000
Fe      55.443864000     65.496962000    104.353472000
Fe      57.811889000     66.110574000    103.445331000
Fe      57.102310000     68.624289000    103.590518000
Fe      56.586720000     67.348263000    101.418458000
S       54.631095000     66.590808000    106.284925000
S       53.073184000     68.269541000    103.518075000
S       53.648490000     64.698520000    103.133309000
S       59.084496000     67.797697000    104.279989000
S       57.350849000     69.487195000    101.592523000
S       58.267537000     65.905330000    101.252273000
S       56.643859000     70.035647000    105.289227000
S       57.269384000     64.181827000    104.494130000
S       54.774381000     66.973709000    100.219092000
C       56.029772000     66.925266000    103.255042000
O       60.487162000     69.596065000    102.251109000
O       59.662768000     68.789493000     99.960093000
O       60.247991000     70.661400000     98.865505000
O       60.459721000     71.518889000    103.877236000
O       61.010679000     73.523404000    103.044181000
O       64.704628000     68.318075000     99.354988000
O       64.848301000     69.125664000    101.437829000
C       60.757856000     70.518864000    101.181546000
C       60.153632000     69.966818000     99.895388000
C       60.111899000     71.859230000    101.554503000
C       60.567522000     72.351485000    102.925845000
C       62.283726000     70.553038000    100.980313000
C       62.747593000     69.266787000    100.301939000
C       64.217545000     68.896865000    100.365162000
H       57.530043000     69.689175000    106.229600000
H       62.238861000     68.441123000    100.801790000
H       62.432306000     69.252442000     99.259077000
H       62.560229000     71.427492000    100.389741000
H       62.725853000     70.641814000    101.968401000
H       59.034120000     71.683205000    101.610977000
H       60.301679000     72.600220000    100.782499000
H       60.369144000     70.176188000    103.079282000
H       55.664150000     69.195825000    103.384587000
H       60.810790000     65.312207000     99.130772000
H       49.329012000     64.201307000    105.204655000
H       51.067498000     73.360511000    109.108942000
H       56.696320000     71.372576000     97.771844000
H       56.128477000     61.622359000    101.928154000
H       58.348329000     72.763759000    107.929591000
H       62.456813000     67.414549000    108.816197000
H       50.146076000     68.980078000    107.537507000
H       59.203527000     68.313421000    112.079411000
H       53.529633000     73.405214000    102.420489000
