# Supplementary material for: The E2 state of FeMoco: Hydride Formation versus Fe Reduction and a Mechanism for H2 Evolution
Source: Chemistry. 2021 Oct 15;27(67):16788–800. doi: 10.1002/chem.202102730 (PMC9293435; doi:10.1002/chem.202102730)
Supplement: Supplementary file 2 — Supporting Information [file CHEM-27-16788-s001.zip › Thorhallsson-E2-SI-xyz/QMMMHisdelta/bHCBS/bH26CBS2B/bH26CBS2B147/bH26CBS2B147.xyz]

144
MoFe7C36N11H68S10O11
C       53.739803000     72.712753000    103.186521000
H       53.818982000     73.276047000    104.113624000
C       52.658567000     71.641384000    103.375617000
H       52.940596000     71.020108000    104.230293000
H       51.660935000     72.045714000    103.589997000
H       52.584818000     70.979432000    102.510040000
C       55.109861000     72.061262000    102.918115000
H       55.936081000     72.709608000    103.239651000
H       55.205092000     71.132379000    103.482471000
H       55.259904000     71.774711000    101.869758000
C       56.437234000     71.466018000     98.838501000
H       57.351772000     71.363741000     99.432034000
H       56.015338000     72.460089000     99.029314000
N       55.498693000     70.452828000     99.296375000
H       55.881671000     69.645699000     99.792898000
C       54.206068000     70.701296000     99.496542000
N       53.603454000     71.737562000     98.888866000
H       54.055388000     72.316468000     98.189605000
H       52.660463000     71.961501000     99.214062000
N       53.500061000     69.936892000    100.329164000
H       53.886120000     69.046250000    100.667878000
H       52.502499000     70.113607000    100.413874000
C       59.264311000     72.965031000    107.351050000
H       59.052405000     72.747879000    106.298102000
H       59.512097000     74.030563000    107.442858000
C       60.454635000     72.131986000    107.817867000
O       60.842681000     72.115580000    109.006588000
N       61.071263000     71.446842000    106.848481000
H       60.739894000     71.520352000    105.888881000
H       61.860214000     70.796258000    107.046989000
C       51.186014000     72.288677000    109.143134000
H       51.328432000     71.995291000    110.191071000
H       50.257351000     71.821839000    108.785521000
N       53.209518000     70.821020000    108.679151000
C       52.375359000     71.873096000    108.330409000
C       54.173374000     70.706857000    107.712332000
H       54.954133000     69.951738000    107.734341000
N       54.011534000     71.622237000    106.778558000
H       53.081105000     70.192991000    109.460651000
C       52.900507000     72.340708000    107.144354000
H       52.516692000     73.147608000    106.537366000
C       49.895948000     65.039120000    104.843813000
H       50.352150000     64.709175000    103.905397000
H       49.217265000     65.871305000    104.632351000
S       51.248086000     65.549552000    106.000087000
C       50.461104000     69.117088000    106.508655000
H       51.555351000     69.002172000    106.493536000
H       50.232825000     70.142882000    106.194925000
O       49.838073000     68.222225000    105.623481000
H       50.338716000     67.372827000    105.686388000
C       56.497350000     62.493382000    101.378221000
H       56.601344000     63.336275000    102.072535000
H       57.491805000     62.233808000    101.009679000
N       55.637026000     62.838944000    100.247768000
H       54.625853000     62.675933000    100.350496000
C       56.086057000     63.462457000     99.157298000
N       57.391814000     63.707599000     99.005921000
H       58.020489000     63.642204000     99.794766000
H       57.759491000     64.192107000     98.187196000
N       55.246182000     63.834262000     98.181226000
H       54.314623000     63.394824000     98.111369000
H       55.643851000     64.144294000     97.305188000
C       63.164464000     67.309291000    108.003757000
H       64.162945000     67.440088000    108.445827000
H       63.098842000     66.309860000    107.565472000
C       62.987330000     68.398743000    106.922126000
O       63.043302000     69.602796000    107.297994000
O       62.813886000     68.039303000    105.720106000
C       58.886011000     69.238670000    111.597969000
H       58.207333000     69.786219000    112.256646000
H       59.813839000     69.814374000    111.513192000
C       58.345659000     69.000151000    110.204060000
C       57.058699000     68.479636000    109.981853000
H       56.365972000     68.369003000    110.815087000
C       56.694933000     68.012386000    108.719761000
H       55.718684000     67.565212000    108.541732000
C       57.604844000     68.075654000    107.662869000
H       57.333197000     67.635681000    106.706612000
C       59.204579000     69.168152000    109.104537000
H       60.172513000     69.647780000    109.244517000
C       58.843437000     68.696454000    107.840327000
H       59.526968000     68.805451000    107.001211000
C       61.197366000     66.247587000     99.561632000
H       62.040103000     66.596233000     98.968012000
H       60.423191000     67.012939000     99.494255000
N       61.055535000     66.864862000    102.021457000
C       61.658435000     66.159137000    100.983233000
C       61.863498000     66.771710000    103.083121000
H       61.731666000     67.228818000    104.060342000
N       62.943421000     66.024442000    102.773384000
H       63.769584000     65.864870000    103.375805000
C       62.837443000     65.634057000    101.458688000
H       63.589286000     65.039896000    100.963891000
Mo      59.076467000     67.967901000    102.004249000
Fe      52.956647000     66.277282000    104.642081000
Fe      55.004474000     68.096738000    104.775538000
Fe      54.265252000     66.683442000    102.365625000
Fe      55.430994000     65.457353000    104.342131000
Fe      57.799450000     66.114126000    103.463751000
Fe      57.078166000     68.620165000    103.654086000
Fe      56.573122000     67.359585000    101.451487000
S       54.607441000     66.495146000    106.293988000
S       53.051752000     68.247625000    103.557940000
S       53.629568000     64.680018000    103.112369000
S       59.080100000     67.791657000    104.313754000
S       57.327267000     69.505749000    101.661829000
S       58.251500000     65.923341000    101.265426000
S       56.597155000     69.819014000    105.557872000
S       57.273037000     64.171688000    104.495969000
S       54.767445000     66.992861000    100.236479000
C       56.005819000     66.905856000    103.275641000
O       60.480375000     69.603183000    102.271082000
O       59.628461000     68.797561000     99.988751000
O       60.231696000     70.656959000     98.881463000
O       60.459577000     71.533943000    103.885807000
O       61.007936000     73.534719000    103.042978000
O       64.697424000     68.319687000     99.357207000
O       64.842159000     69.128350000    101.439247000
C       60.750501000     70.520424000    101.195750000
C       60.135186000     69.967364000     99.915188000
C       60.106223000     71.863841000    101.562802000
C       60.565599000     72.362080000    102.930566000
C       62.275966000     70.552665000    100.988577000
C       62.739259000     69.268317000    100.306127000
C       64.210321000     68.898605000    100.367577000
H       55.739448000     70.779523000    105.173197000
H       62.231677000     68.442033000    100.806023000
H       62.422489000     69.254349000     99.263667000
H       62.551656000     71.429455000    100.400977000
H       62.721736000     70.638596000    101.975200000
H       59.028532000     71.686865000    101.623340000
H       60.294045000     72.600776000    100.786337000
H       60.366430000     70.187218000    103.096107000
H       55.642624000     69.187036000    103.474938000
H       60.802197000     65.323988000     99.138699000
H       49.307354000     64.198043000    105.210164000
H       51.061681000     73.370474000    109.094937000
H       56.699434000     71.374181000     97.784516000
H       56.122051000     61.631089000    101.929282000
H       58.354984000     72.785769000    107.924685000
H       62.446394000     67.422317000    108.815957000
H       50.149400000     68.979968000    107.544080000
H       59.199313000     68.314635000    112.083838000
H       53.579128000     73.433853000    102.385107000
