# Supplementary material for: The E2 state of FeMoco: Hydride Formation versus Fe Reduction and a Mechanism for H2 Evolution
Source: Chemistry. 2021 Oct 15;27(67):16788–800. doi: 10.1002/chem.202102730 (PMC9293435; doi:10.1002/chem.202102730)
Supplement: Supplementary file 2 — Supporting Information [file CHEM-27-16788-s001.zip › Thorhallsson-E2-SI-xyz/QMMMHisdelta/bHCBS/bH26CBS2B/bH26CBS2B346/bH26CBS2Bt3-346.xyz]

144
MoFe7C36N11H68S10O11
C       53.696037000     72.725801000    103.251637000
H       53.668199000     73.313605000    104.164498000
C       52.657904000     71.602776000    103.381515000
H       52.910235000     71.004128000    104.261885000
H       51.628441000     71.961182000    103.514668000
H       52.680896000     70.927708000    102.522545000
C       55.104750000     72.130810000    103.143216000
H       55.886191000     72.893146000    103.266800000
H       55.256407000     71.421978000    103.957844000
H       55.264549000     71.585403000    102.204828000
C       56.433203000     71.447140000     98.818567000
H       57.349988000     71.347659000     99.409175000
H       56.002207000     72.434318000     99.022170000
N       55.505970000     70.419204000     99.264196000
H       55.899097000     69.596762000     99.723421000
C       54.214748000     70.654490000     99.487266000
N       53.600408000     71.697287000     98.903716000
H       54.050800000     72.299863000     98.224633000
H       52.665476000     71.920780000     99.255290000
N       53.522748000     69.863342000    100.306218000
H       53.926502000     68.983178000    100.650289000
H       52.528218000     70.035465000    100.420826000
C       59.250925000     72.936585000    107.348910000
H       59.031160000     72.715774000    106.298146000
H       59.501908000     74.002164000    107.431963000
C       60.441956000     72.102634000    107.813278000
O       60.826645000     72.077797000    109.002854000
N       61.060359000     71.422962000    106.840616000
H       60.738549000     71.511118000    105.878745000
H       61.855879000     70.778355000    107.036746000
C       51.155162000     72.285543000    109.189136000
H       51.288804000     72.009953000    110.243627000
H       50.224784000     71.818911000    108.834693000
N       53.116733000     70.743975000    108.689964000
C       52.344364000     71.855559000    108.390292000
C       54.099015000     70.649992000    107.735744000
H       54.828958000     69.847525000    107.721602000
N       54.008944000     71.632999000    106.866285000
H       52.927793000     70.066659000    109.416378000
C       52.924374000     72.375353000    107.253849000
H       52.588050000     73.236714000    106.696196000
C       49.891177000     65.028947000    104.843224000
H       50.354323000     64.693226000    103.910568000
H       49.211515000     65.857663000    104.621927000
S       51.232100000     65.557571000    106.003276000
C       50.452329000     69.120620000    106.490091000
H       51.546435000     69.004880000    106.474183000
H       50.225579000     70.148455000    106.181971000
O       49.828528000     68.232311000    105.598783000
H       50.328223000     67.382713000    105.657330000
C       56.490389000     62.499567000    101.375628000
H       56.594710000     63.347557000    102.063685000
H       57.484619000     62.236001000    101.008936000
N       55.632567000     62.838940000    100.241747000
H       54.621541000     62.677257000    100.343498000
C       56.086491000     63.456892000     99.150143000
N       57.393636000     63.703402000     99.006376000
H       58.006629000     63.685390000     99.810442000
H       57.761038000     64.187618000     98.187532000
N       55.253036000     63.815029000     98.164741000
H       54.320380000     63.378433000     98.094324000
H       55.652167000     64.133721000     97.292756000
C       63.164932000     67.303334000    108.001537000
H       64.163591000     67.435316000    108.442367000
H       63.099244000     66.303828000    107.563274000
C       62.982884000     68.394030000    106.921491000
O       63.042354000     69.597362000    107.300046000
O       62.799563000     68.037925000    105.720379000
C       58.872173000     69.231777000    111.566636000
H       58.194321000     69.786848000    112.219403000
H       59.794921000     69.812187000    111.463318000
C       58.321671000     68.964712000    110.182019000
C       57.028673000     68.452100000    109.978728000
H       56.340048000     68.368580000    110.818078000
C       56.650571000     67.963402000    108.729075000
H       55.668105000     67.524980000    108.565340000
C       57.554388000     67.991701000    107.664717000
H       57.263896000     67.546474000    106.715323000
C       59.174848000     69.103129000    109.073918000
H       60.146647000     69.579346000    109.196856000
C       58.803312000     68.603311000    107.824016000
H       59.485183000     68.686540000    106.979730000
C       61.222086000     66.234055000     99.540641000
H       62.062449000     66.583448000     98.945388000
H       60.449896000     67.001124000     99.476509000
N       61.091917000     66.858314000    101.995247000
C       61.687463000     66.143918000    100.959786000
C       61.896835000     66.759949000    103.058608000
H       61.766337000     67.219299000    104.035065000
N       62.968966000     66.000584000    102.751736000
H       63.793542000     65.837356000    103.355854000
C       62.859927000     65.607567000    101.437737000
H       63.602552000     65.000259000    100.945743000
Mo      59.123354000     67.962123000    101.957263000
Fe      52.976188000     66.157305000    104.645246000
Fe      54.916181000     68.063458000    104.604129000
Fe      54.319749000     66.675606000    102.428562000
Fe      55.508234000     65.480045000    104.420292000
Fe      57.824118000     66.155355000    103.393653000
Fe      57.130100000     68.685869000    103.605570000
Fe      56.619314000     67.379158000    101.460084000
S       54.618027000     66.448538000    106.263917000
S       52.973156000     68.144527000    103.492920000
S       53.726225000     64.616718000    103.201010000
S       59.098700000     67.804939000    104.276397000
S       57.372155000     69.515753000    101.581263000
S       58.292812000     65.938245000    101.197572000
S       56.354203000     69.852922000    105.364000000
S       57.334666000     64.213198000    104.435185000
S       54.832381000     66.895846000    100.271636000
C       56.056440000     67.038596000    103.327989000
O       60.504727000     69.606833000    102.239238000
O       59.678552000     68.801646000     99.943606000
O       60.257130000     70.679608000     98.854600000
O       60.462513000     71.524494000    103.866864000
O       61.013416000     73.531781000    103.041125000
O       64.709544000     68.319288000     99.350604000
O       64.852722000     69.126105000    101.434239000
C       60.770918000     70.531183000    101.168899000
C       60.164844000     69.980429000     99.882078000
C       60.123491000     71.870735000    101.543015000
C       60.573353000     72.359927000    102.917212000
C       62.295794000     70.564004000    100.967827000
C       62.755321000     69.274108000    100.294152000
C       64.223257000     68.899291000    100.360252000
H       57.141806000     69.635477000    106.435023000
H       62.242899000     68.452358000    100.796519000
H       62.440719000     69.256382000     99.251180000
H       62.573969000     71.436431000    100.375291000
H       62.736690000     70.654132000    101.956538000
H       59.045195000     71.696320000    101.594267000
H       60.316002000     72.613595000    100.773568000
H       60.385170000     70.187244000    103.066706000
H       55.447313000     69.222815000    103.508964000
H       60.821035000     65.311638000     99.120675000
H       49.300785000     64.189910000    105.211356000
H       51.045779000     73.367519000    109.115444000
H       56.693007000     71.366848000     97.763047000
H       56.111814000     61.641960000    101.931738000
H       58.344720000     72.765403000    107.929905000
H       62.447636000     67.416273000    108.814432000
H       50.141556000     68.980836000    107.525440000
H       59.191920000     68.316958000    112.065569000
H       53.562651000     73.414923000    102.417738000
