# Supplementary material for: The E2 state of FeMoco: Hydride Formation versus Fe Reduction and a Mechanism for H2 Evolution
Source: Chemistry. 2021 Oct 15;27(67):16788–800. doi: 10.1002/chem.202102730 (PMC9293435; doi:10.1002/chem.202102730)
Supplement: Supplementary file 2 — Supporting Information [file CHEM-27-16788-s001.zip › Thorhallsson-E2-SI-xyz/QMMMHisdelta/bHCBS/bH26CBS2B/bH26CBS2B346/bH26CBS2B346.xyz]

144
MoFe7C36N11H68S10O11
C       53.751867000     72.734141000    103.195417000
H       53.810773000     73.301358000    104.120958000
C       52.694547000     71.638323000    103.377797000
H       52.990365000     71.008165000    104.221930000
H       51.691515000     72.024572000    103.600550000
H       52.627767000     70.983905000    102.506130000
C       55.140678000     72.121526000    102.938975000
H       55.946239000     72.797201000    103.256458000
H       55.261399000     71.205396000    103.517444000
H       55.300451000     71.823331000    101.894884000
C       56.415483000     71.454174000     98.819491000
H       57.325781000     71.352494000     99.419965000
H       55.989916000     72.446169000     99.009913000
N       55.471600000     70.440451000     99.263960000
H       55.844616000     69.600791000     99.709188000
C       54.184944000     70.698794000     99.493392000
N       53.586282000     71.752831000     98.913051000
H       54.021801000     72.313974000     98.189015000
H       52.646859000     71.977172000     99.248839000
N       53.487646000     69.928917000    100.326640000
H       53.881951000     69.042652000    100.671173000
H       52.491725000     70.105677000    100.428095000
C       59.255932000     72.968337000    107.346444000
H       59.040352000     72.752576000    106.293776000
H       59.502433000     74.034167000    107.437971000
C       60.449102000     72.136203000    107.808149000
O       60.836582000     72.112338000    108.996650000
N       61.068674000     71.458824000    106.834627000
H       60.740759000     71.539783000    105.874515000
H       61.857660000     70.807617000    107.031831000
C       51.172215000     72.291191000    109.138630000
H       51.278452000     71.987427000    110.188139000
H       50.254508000     71.830539000    108.746685000
N       53.221169000     70.840242000    108.752391000
C       52.390466000     71.881898000    108.368130000
C       54.231060000     70.744551000    107.831862000
H       55.016606000     69.997029000    107.889845000
N       54.100376000     71.660381000    106.894200000
H       53.058772000     70.204303000    109.521281000
C       52.962644000     72.360623000    107.208873000
H       52.591158000     73.160847000    106.585686000
C       49.853218000     65.042343000    104.857296000
H       50.305792000     64.724429000    103.913289000
H       49.168145000     65.872769000    104.659195000
S       51.210204000     65.548831000    106.008425000
C       50.457824000     69.117038000    106.503607000
H       51.551340000     68.995484000    106.484633000
H       50.235104000     70.145550000    106.193891000
O       49.827829000     68.229818000    105.616332000
H       50.329648000     67.380212000    105.669081000
C       56.485154000     62.496715000    101.372578000
H       56.604241000     63.344444000    102.058554000
H       57.473636000     62.221319000    100.999134000
N       55.623480000     62.843605000    100.244495000
H       54.612607000     62.678416000    100.346225000
C       56.075528000     63.473059000     99.159132000
N       57.381557000     63.727029000     99.019965000
H       57.998148000     63.684086000     99.819840000
H       57.753025000     64.210781000     98.202669000
N       55.240873000     63.839520000     98.177223000
H       54.312472000     63.394616000     98.100009000
H       55.640684000     64.164878000     97.307953000
C       63.156114000     67.316564000    108.002423000
H       64.153529000     67.449777000    108.445974000
H       63.092837000     66.316572000    107.565088000
C       62.977978000     68.404386000    106.919921000
O       63.034737000     69.608977000    107.293432000
O       62.802230000     68.043236000    105.718285000
C       58.858025000     69.235749000    111.563898000
H       58.174194000     69.785518000    112.215122000
H       59.781002000     69.818644000    111.476708000
C       58.325493000     68.985007000    110.168565000
C       57.045880000     68.448017000    109.939643000
H       56.353597000     68.321465000    110.770954000
C       56.689233000     67.988700000    108.672082000
H       55.720183000     67.528319000    108.486868000
C       57.600692000     68.074589000    107.617475000
H       57.337614000     67.635811000    106.658224000
C       59.185168000     69.170825000    109.072696000
H       60.148332000     69.658241000    109.218913000
C       58.831514000     68.707545000    107.802888000
H       59.517165000     68.830638000    106.967691000
C       61.211037000     66.245610000     99.562326000
H       62.059896000     66.585112000     98.972817000
H       60.442933000     67.015769000     99.485474000
N       61.055746000     66.879246000    102.016886000
C       61.662530000     66.164083000    100.987254000
C       61.855288000     66.790098000    103.085396000
H       61.719373000     67.253199000    104.059204000
N       62.934765000     66.037713000    102.787558000
H       63.757410000     65.878221000    103.394502000
C       62.836787000     65.639539000    101.474511000
H       63.590310000     65.039218000    100.989732000
Mo      59.086880000     67.992581000    101.975841000
Fe      52.936691000     66.147308000    104.637783000
Fe      54.991806000     67.960024000    104.755013000
Fe      54.278595000     66.747237000    102.470792000
Fe      55.475631000     65.422165000    104.377018000
Fe      57.812960000     66.179295000    103.428016000
Fe      57.050726000     68.710441000    103.592581000
Fe      56.584240000     67.415035000    101.484070000
S       54.594433000     66.290422000    106.277785000
S       53.016244000     68.217905000    103.616395000
S       53.669048000     64.648579000    103.128705000
S       59.040114000     67.879972000    104.291194000
S       57.360433000     69.541743000    101.606577000
S       58.255288000     65.972364000    101.225712000
S       56.404552000     69.705005000    105.524516000
S       57.339799000     64.209824000    104.415639000
S       54.784340000     66.991642000    100.299527000
C       56.073961000     67.062083000    103.352074000
O       60.490080000     69.624238000    102.250892000
O       59.659096000     68.808940000     99.961553000
O       60.249290000     70.676322000     98.861161000
O       60.463911000     71.546588000    103.867043000
O       61.013488000     73.550927000    103.035732000
O       64.702831000     68.319662000     99.355352000
O       64.847433000     69.126714000    101.438515000
C       60.764858000     70.539426000    101.175911000
C       60.155265000     69.984600000     99.892854000
C       60.125264000     71.885228000    101.541444000
C       60.574929000     72.378311000    102.914855000
C       62.290348000     70.565345000    100.974237000
C       62.747907000     69.273878000    100.301991000
C       64.216956000     68.899496000    100.365406000
H       55.568172000     70.692115000    105.163522000
H       62.237065000     68.453588000    100.808181000
H       62.430611000     69.253498000     99.259819000
H       62.571510000     71.436616000    100.381276000
H       62.731575000     70.655296000    101.962717000
H       59.045600000     71.718949000    101.592181000
H       60.323316000     72.623277000    100.768846000
H       60.375606000     70.210336000    103.075376000
H       55.728313000     69.386404000    103.361242000
H       60.811812000     65.322513000     99.142114000
H       49.272827000     64.193836000    105.219580000
H       51.053892000     73.373745000    109.092324000
H       56.685917000     71.366906000     97.767199000
H       56.101497000     61.644882000    101.934053000
H       58.348859000     72.788184000    107.923358000
H       62.436350000     67.428776000    108.813235000
H       50.147421000     68.979949000    107.539427000
H       59.176887000     68.319036000    112.059914000
H       53.583459000     73.448485000    102.389552000
