# Supplementary material for: The E2 state of FeMoco: Hydride Formation versus Fe Reduction and a Mechanism for H2 Evolution
Source: Chemistry. 2021 Oct 15;27(67):16788–800. doi: 10.1002/chem.202102730 (PMC9293435; doi:10.1002/chem.202102730)
Supplement: Supplementary file 2 — Supporting Information [file CHEM-27-16788-s001.zip › Thorhallsson-E2-SI-xyz/QMMMHisdelta/bHCBS/bH26CBS2B/bH26CBS2B235/bH26t3CBS2Bt3-235.xyz]

144
MoFe7C36N11H68S10O11
C       53.838335000     72.700641000    103.092575000
H       54.079807000     73.269533000    103.990871000
C       52.743514000     71.691952000    103.460634000
H       53.148517000     71.013517000    104.218115000
H       51.845196000     72.155075000    103.887767000
H       52.446075000     71.075303000    102.608049000
C       55.127760000     71.965404000    102.625065000
H       55.981860000     72.216791000    103.263645000
H       54.998975000     70.882380000    102.700428000
H       55.412147000     72.151605000    101.579413000
C       56.493949000     71.429092000     98.865898000
H       57.419465000     71.310595000     99.437568000
H       56.094208000     72.429956000     99.072841000
N       55.550079000     70.429380000     99.342454000
H       55.923750000     69.640942000     99.875278000
C       54.254958000     70.688688000     99.517768000
N       53.668739000     71.720499000     98.883691000
H       54.143498000     72.308304000     98.208453000
H       52.720800000     71.950104000     99.185929000
N       53.523488000     69.942225000    100.342349000
H       53.885863000     69.046438000    100.694698000
H       52.533478000     70.160955000    100.430062000
C       59.239658000     72.967864000    107.346487000
H       59.020679000     72.752751000    106.294282000
H       59.491921000     74.032626000    107.435113000
C       60.429481000     72.129564000    107.806916000
O       60.814462000     72.098741000    108.996900000
N       61.045563000     71.450605000    106.832706000
H       60.727739000     71.541136000    105.868901000
H       61.838223000     70.802860000    107.029350000
C       51.152477000     72.293340000    109.130495000
H       51.200109000     71.976337000    110.181836000
H       50.252540000     71.842647000    108.687959000
N       53.108267000     70.728923000    108.737729000
C       52.410881000     71.886584000    108.428977000
C       54.210410000     70.676643000    107.922088000
H       54.916808000     69.855055000    107.953582000
N       54.267555000     71.726422000    107.132742000
H       52.801307000     70.002718000    109.371068000
C       53.154394000     72.471987000    107.426311000
H       52.913270000     73.384061000    106.899317000
C       49.890149000     65.022012000    104.839950000
H       50.338219000     64.691458000    103.898014000
H       49.215444000     65.858905000    104.634930000
S       51.249177000     65.521138000    105.992042000
C       50.455495000     69.093351000    106.487070000
H       51.549741000     68.979999000    106.467884000
H       50.224709000     70.117608000    106.168968000
O       49.831932000     68.192192000    105.609101000
H       50.351488000     67.354107000    105.655156000
C       56.478033000     62.454411000    101.362810000
H       56.555404000     63.296584000    102.060509000
H       57.484418000     62.214428000    101.015698000
N       55.634905000     62.794553000    100.217727000
H       54.620851000     62.650835000    100.320983000
C       56.092886000     63.413116000     99.128308000
N       57.402777000     63.622148000     98.958618000
H       58.049054000     63.515181000     99.728501000
H       57.764635000     64.118755000     98.144905000
N       55.253350000     63.819000000     98.163788000
H       54.311673000     63.399940000     98.103206000
H       55.654133000     64.093760000     97.276962000
C       63.138239000     67.322930000    108.000604000
H       64.139892000     67.448935000    108.437048000
H       63.065922000     66.322949000    107.565086000
C       62.963401000     68.408448000    106.915085000
O       63.019477000     69.613906000    107.288643000
O       62.794473000     68.044069000    105.714907000
C       58.865198000     69.234507000    111.595452000
H       58.206323000     69.788413000    112.268428000
H       59.790373000     69.808672000    111.479630000
C       58.274938000     68.998419000    110.221441000
C       56.973600000     68.493293000    110.052414000
H       56.322114000     68.363759000    110.914287000
C       56.540121000     68.072226000    108.797315000
H       55.561949000     67.615857000    108.654808000
C       57.386677000     68.185438000    107.694824000
H       57.062513000     67.775453000    106.741540000
C       59.082566000     69.190746000    109.086790000
H       60.065968000     69.646913000    109.194663000
C       58.641806000     68.785197000    107.823586000
H       59.280296000     68.913941000    106.951803000
C       61.168037000     66.251143000     99.462747000
H       61.983115000     66.629720000     98.849250000
H       60.373467000     66.997954000     99.431437000
N       61.103042000     66.853914000    101.915013000
C       61.675856000     66.149818000    100.863794000
C       61.940278000     66.756390000    102.955259000
H       61.837082000     67.210808000    103.937481000
N       63.006058000     66.002995000    102.616994000
H       63.837410000     65.832108000    103.211360000
C       62.862261000     65.612621000    101.305941000
H       63.590344000     65.007390000    100.790825000
Mo      59.108279000     67.934861000    101.947089000
Fe      52.970167000     66.187297000    104.626777000
Fe      55.018733000     67.923091000    104.636091000
Fe      54.322123000     66.676773000    102.443262000
Fe      55.480151000     65.341494000    104.379918000
Fe      57.852492000     65.943728000    103.315213000
Fe      57.312252000     68.419137000    103.781664000
Fe      56.583363000     67.418027000    101.500216000
S       54.627882000     66.386628000    106.255280000
S       53.013873000     68.181029000    103.601393000
S       53.699351000     64.625781000    103.092816000
S       59.237942000     67.534613000    104.206113000
S       57.357818000     69.513041000    101.820703000
S       58.200874000     65.971866000    101.073359000
S       56.151627000     69.985639000    104.906534000
S       57.307346000     64.063644000    104.466669000
S       54.770775000     67.035055000    100.303010000
C       56.078251000     66.911218000    103.329748000
O       60.499060000     69.580981000    102.252013000
O       59.592487000     68.832809000     99.957669000
O       60.238172000     70.690438000     98.875573000
O       60.452717000     71.508777000    103.889969000
O       61.011907000     73.513285000    103.058706000
O       64.700805000     68.317937000     99.345550000
O       64.833397000     69.123927000    101.429715000
C       60.754807000     70.517447000    101.187285000
C       60.128677000     69.989157000     99.900495000
C       60.105084000     71.854189000    101.570621000
C       60.564152000     72.343096000    102.939469000
C       62.278243000     70.558680000    100.975374000
C       62.743609000     69.286612000    100.272403000
C       64.210045000     68.901771000    100.351147000
H       56.487161000     69.706384000    106.178915000
H       62.222281000     68.453023000    100.744761000
H       62.442589000     69.296996000     99.225262000
H       62.550331000     71.445092000    100.401157000
H       62.725132000     70.629778000    101.962874000
H       59.027807000     71.674263000    101.631201000
H       60.290792000     72.596973000    100.799162000
H       60.371219000     70.153458000    103.080092000
H       57.128671000     67.830927000    105.132080000
H       60.776432000     65.318844000     99.055893000
H       49.299391000     64.183569000    105.208845000
H       51.042833000     73.376965000    109.088038000
H       56.732421000     71.346941000     97.805498000
H       56.106145000     61.584278000    101.903768000
H       58.332744000     72.795153000    107.925922000
H       62.426073000     67.441416000    108.817213000
H       50.145705000     68.961031000    107.523694000
H       59.187729000     68.315079000    112.084015000
H       53.609924000     73.442223000    102.327100000
