# Supplementary material for: The E2 state of FeMoco: Hydride Formation versus Fe Reduction and a Mechanism for H2 Evolution
Source: Chemistry. 2021 Oct 15;27(67):16788–800. doi: 10.1002/chem.202102730 (PMC9293435; doi:10.1002/chem.202102730)
Supplement: Supplementary file 2 — Supporting Information [file CHEM-27-16788-s001.zip › Thorhallsson-E2-SI-xyz/QMMMHisdelta/bHCBS/bH26CBS2B/bH26CBS2B235/bH26CBS2B235.xyz]

144
MoFe7C36N11H68S10O11
C       53.758001000     72.721442000    103.188489000
H       53.834993000     73.285070000    104.115352000
C       52.687439000     71.640077000    103.381214000
H       52.985718000     71.004317000    104.220059000
H       51.692813000     72.039150000    103.618463000
H       52.599882000     70.990226000    102.508133000
C       55.136019000     72.088976000    102.914395000
H       55.953726000     72.745736000    103.240787000
H       55.245720000     71.159553000    103.473985000
H       55.288641000     71.809745000    101.864081000
C       56.401692000     71.488400000     98.823646000
H       57.309848000     71.394513000     99.428790000
H       55.975657000     72.483044000     98.999616000
N       55.459329000     70.479115000     99.281839000
H       55.837894000     69.658458000     99.759510000
C       54.169964000     70.734621000     99.496731000
N       53.567273000     71.773528000     98.893442000
H       54.013289000     72.340829000     98.180684000
H       52.627414000     72.001328000     99.223337000
N       53.469740000     69.977267000    100.339674000
H       53.855449000     69.084438000    100.676498000
H       52.472119000     70.155350000    100.427292000
C       59.255225000     72.970107000    107.344546000
H       59.039134000     72.752006000    106.292512000
H       59.499378000     74.036608000    107.434404000
C       60.450552000     72.141642000    107.806648000
O       60.839717000     72.121400000    108.994757000
N       61.070677000     71.463387000    106.834003000
H       60.740399000     71.539446000    105.874213000
H       61.858848000     70.811919000    107.032158000
C       51.178335000     72.289860000    109.140275000
H       51.297074000     71.990037000    110.189541000
H       50.257659000     71.825505000    108.759707000
N       53.218807000     70.833443000    108.720191000
C       52.388224000     71.882404000    108.355215000
C       54.215518000     70.739425000    107.784926000
H       54.997689000     69.986911000    107.823728000
N       54.077209000     71.663675000    106.856734000
H       53.064054000     70.191412000    109.485507000
C       52.948081000     72.367814000    107.192708000
H       52.574116000     73.176239000    106.581592000
C       49.879815000     65.029748000    104.842395000
H       50.331774000     64.704844000    103.900255000
H       49.202065000     65.864760000    104.639072000
S       51.234369000     65.528026000    105.998604000
C       50.456155000     69.104275000    106.496853000
H       51.550201000     68.989594000    106.476084000
H       50.226338000     70.128855000    106.179492000
O       49.830279000     68.204386000    105.618860000
H       50.345551000     67.363107000    105.667690000
C       56.494525000     62.488892000    101.369241000
H       56.597187000     63.338145000    102.055523000
H       57.490320000     62.222079000    101.009756000
N       55.639939000     62.826725000    100.232877000
H       54.627798000     62.669305000    100.337451000
C       56.089319000     63.457304000     99.146681000
N       57.395639000     63.695081000     98.989800000
H       58.042410000     63.559953000     99.754140000
H       57.764979000     64.184017000     98.174516000
N       55.247002000     63.848528000     98.180142000
H       54.311549000     63.416519000     98.114356000
H       55.643321000     64.149779000     97.300288000
C       63.156962000     67.313561000    108.000962000
H       64.156086000     67.444770000    108.441299000
H       63.091034000     66.314042000    107.562930000
C       62.977214000     68.402454000    106.919321000
O       63.033364000     69.606722000    107.293832000
O       62.801519000     68.041870000    105.717444000
C       58.874360000     69.236545000    111.576786000
H       58.189065000     69.784348000    112.228298000
H       59.800042000     69.816423000    111.497586000
C       58.346461000     68.995359000    110.178100000
C       57.066373000     68.462083000    109.943739000
H       56.371643000     68.333274000    110.772700000
C       56.711947000     68.009131000    108.673675000
H       55.742403000     67.551267000    108.484741000
C       57.625650000     68.098309000    107.621157000
H       57.363768000     67.665506000    106.659393000
C       59.208929000     69.184734000    109.085012000
H       60.172431000     69.670161000    109.235288000
C       58.857237000     68.727721000    107.811972000
H       59.545254000     68.852095000    106.978866000
C       61.206488000     66.242805000     99.558202000
H       62.054365000     66.584257000     98.968555000
H       60.438783000     67.013574000     99.482771000
N       61.050241000     66.866011000    102.014774000
C       61.659912000     66.157762000    100.982318000
C       61.851513000     66.777034000    103.082001000
H       61.715018000     67.237120000    104.057238000
N       62.934548000     66.031101000    102.780423000
H       63.758669000     65.873972000    103.386208000
C       62.837013000     65.636514000    101.466380000
H       63.592821000     65.041634000    100.978597000
Mo      59.078782000     67.984037000    101.964371000
Fe      52.978595000     66.206343000    104.655318000
Fe      54.996206000     67.971435000    104.750158000
Fe      54.263938000     66.702253000    102.401613000
Fe      55.426575000     65.397644000    104.365877000
Fe      57.741945000     66.133854000    103.434191000
Fe      57.084260000     68.656065000    103.546411000
Fe      56.565765000     67.395812000    101.427362000
S       54.599821000     66.354643000    106.300564000
S       53.017679000     68.216224000    103.667272000
S       53.661693000     64.651639000    103.093040000
S       59.035282000     67.811200000    104.274265000
S       57.382509000     69.546549000    101.571178000
S       58.237144000     65.950530000    101.223936000
S       56.427415000     69.707795000    105.482996000
S       57.307987000     64.184868000    104.449560000
S       54.741813000     67.057807000    100.250426000
C       56.024050000     66.990268000    103.311595000
O       60.484442000     69.609697000    102.248444000
O       59.661762000     68.800261000     99.956993000
O       60.248341000     70.671016000     98.860708000
O       60.462223000     71.529819000    103.867606000
O       61.010526000     73.537598000    103.041583000
O       64.703163000     68.316955000     99.356651000
O       64.845256000     69.122732000    101.440401000
C       60.760238000     70.529950000    101.176349000
C       60.152654000     69.978495000     99.891218000
C       60.121293000     71.874858000    101.544811000
C       60.572301000     72.365023000    102.917661000
C       62.286018000     70.556466000    100.976268000
C       62.746043000     69.266773000    100.302672000
C       64.215713000     68.895205000    100.366936000
H       55.538743000     70.657852000    105.148683000
H       62.236041000     68.444920000    100.807161000
H       62.429951000     69.247358000     99.260100000
H       62.566614000     71.428784000    100.384487000
H       62.726917000     70.645891000    101.964948000
H       59.042030000     71.705509000    101.595405000
H       60.318757000     72.613861000    100.772889000
H       60.369216000     70.195771000    103.074479000
H       55.752763000     69.305684000    103.270883000
H       60.807934000     65.320524000     99.135568000
H       49.292527000     64.187494000    105.208138000
H       51.056879000     73.372043000    109.093433000
H       56.676719000     71.387836000     97.773735000
H       56.113807000     61.633134000    101.926734000
H       58.348943000     72.788788000    107.922337000
H       62.440002000     67.426113000    108.814208000
H       50.148034000     68.972027000    107.533983000
H       59.188315000     68.315897000    112.068626000
H       53.589985000     73.441223000    102.387393000
