# Supplementary material for: The E2 state of FeMoco: Hydride Formation versus Fe Reduction and a Mechanism for H2 Evolution
Source: Chemistry. 2021 Oct 15;27(67):16788–800. doi: 10.1002/chem.202102730 (PMC9293435; doi:10.1002/chem.202102730)
Supplement: Supplementary file 2 — Supporting Information [file CHEM-27-16788-s001.zip › Thorhallsson-E2-SI-xyz/QMMMHisdelta/DBS/bH26OBS6/bH26OBS6-235/bH26OBS6-235.xyz]

154
MoFe7C40N13H71S10O12
C       64.669834000     72.930159000    108.689435000
O       65.662614000     73.643106000    108.573432000
N       63.412114000     73.240870000    108.314333000
H       62.680543000     72.598827000    108.627603000
C       62.940090000     74.523184000    107.845216000
H       63.799777000     75.116712000    107.505668000
H       62.304565000     74.377715000    106.959289000
C       62.204529000     75.313523000    108.950905000
O       62.451105000     75.039792000    110.116885000
C       53.461678000     72.804799000    103.446126000
H       53.279756000     73.432369000    104.326473000
C       52.440470000     71.651609000    103.416688000
H       52.629270000     71.004333000    104.275756000
H       51.389618000     71.970425000    103.451309000
H       52.577397000     71.030535000    102.528076000
C       54.866745000     72.207629000    103.577586000
H       55.628913000     72.960692000    103.807597000
H       54.864387000     71.489677000    104.401275000
H       55.180768000     71.662210000    102.679794000
C       56.422175000     71.518966000     98.861150000
H       57.331130000     71.418468000     99.462547000
H       56.009245000     72.517351000     99.046321000
N       55.474068000     70.519078000     99.330610000
H       55.849312000     69.710332000     99.829823000
C       54.184643000     70.779902000     99.530673000
N       53.583203000     71.803447000     98.901940000
H       54.062138000     72.405231000     98.242570000
H       52.656174000     72.058998000     99.248920000
N       53.469839000     70.029937000    100.370970000
H       53.850262000     69.143007000    100.721031000
H       52.473652000     70.215092000    100.450134000
C       59.133600000     74.368517000    111.476531000
O       58.286784000     75.161282000    111.890649000
N       59.064311000     73.700261000    110.303641000
H       59.845361000     73.098178000    109.974709000
C       57.867089000     73.716839000    109.480122000
H       57.646419000     74.726447000    109.126378000
C       58.034735000     72.795075000    108.249033000
H       58.028861000     71.742922000    108.564911000
H       57.147780000     72.941633000    107.626086000
C       59.291392000     73.076608000    107.406041000
H       59.048626000     72.942510000    106.346354000
H       59.617923000     74.113180000    107.562035000
C       60.440625000     72.159823000    107.781226000
O       60.835279000     72.079306000    108.973911000
N       61.009147000     71.481151000    106.793718000
H       60.643540000     71.558927000    105.843750000
H       61.752428000     70.763670000    106.989198000
C       56.588125000     73.255937000    110.170920000
O       55.525897000     73.616569000    109.655125000
C       51.213503000     72.324916000    109.091409000
H       51.394419000     72.009255000    110.127802000
H       50.280102000     71.862590000    108.749491000
N       53.658995000     71.763735000    108.610382000
C       52.336693000     71.875268000    108.207189000
C       54.367179000     71.254481000    107.556056000
H       55.430973000     71.053069000    107.613769000
N       53.589041000     71.012114000    106.523652000
H       54.107335000     72.265669000    109.377824000
C       52.332283000     71.405720000    106.910367000
H       51.498149000     71.387056000    106.220141000
C       49.953047000     64.879906000    104.767981000
H       50.448741000     64.474446000    103.880256000
H       49.293536000     65.691154000    104.448023000
S       51.253317000     65.457874000    105.951578000
C       56.502790000     62.506470000    101.373483000
H       56.610899000     63.355007000    102.060647000
H       57.495741000     62.237202000    101.006934000
N       55.641123000     62.845922000    100.243208000
H       54.630595000     62.678474000    100.347790000
C       56.082800000     63.488310000     99.160305000
N       57.384803000     63.746985000     99.007906000
H       58.036981000     63.594886000     99.764243000
H       57.754315000     64.225447000     98.186127000
N       55.234667000     63.875363000     98.196966000
H       54.307019000     63.427374000     98.124496000
H       55.627186000     64.192322000     97.320791000
C       58.778480000     69.233357000    111.499763000
H       58.103288000     69.783325000    112.160590000
H       59.701672000     69.815368000    111.408039000
C       58.213836000     69.037979000    110.107815000
C       56.881968000     68.649591000    109.884109000
H       56.215635000     68.495160000    110.731546000
C       56.419652000     68.414975000    108.586162000
H       55.397280000     68.086809000    108.407224000
C       57.279214000     68.576125000    107.496745000
H       56.919690000     68.377332000    106.490020000
C       59.052167000     69.238470000    108.998164000
H       60.068815000     69.597151000    109.151501000
C       58.592578000     69.004836000    107.699930000
H       59.245374000     69.169426000    106.847028000
C       61.184819000     66.284324000     99.541805000
H       62.018753000     66.637323000     98.937787000
H       60.404590000     67.044556000     99.477782000
N       61.081350000     66.942800000    101.988225000
C       61.661957000     66.208242000    100.958549000
C       61.899921000     66.854591000    103.043673000
H       61.778088000     67.327610000    104.013795000
N       62.963006000     66.082844000    102.737211000
H       63.790714000     65.910461000    103.335398000
C       62.836482000     65.670634000    101.431643000
H       63.573479000     65.054020000    100.941578000
Mo      59.099757000     68.065179000    101.972115000
Fe      52.930709000     66.184087000    104.587165000
Fe      54.821491000     68.003250000    104.625129000
Fe      54.310947000     66.775430000    102.421818000
Fe      55.474408000     65.509919000    104.360852000
Fe      57.779991000     66.209282000    103.446743000
Fe      57.202872000     68.862519000    103.782981000
Fe      56.591022000     67.499381000    101.516591000
S       54.555217000     66.461961000    106.230086000
S       52.879293000     68.190989000    103.546378000
S       53.766961000     64.693668000    103.044393000
S       59.138193000     67.813425000    104.270342000
S       57.349857000     69.606117000    101.670243000
S       58.224924000     66.037172000    101.243688000
S       57.786451000     70.933439000    104.777424000
S       57.318524000     64.258795000    104.457192000
S       54.804512000     67.126563000    100.287625000
C       56.064532000     67.162930000    103.372195000
O       60.499816000     69.684919000    102.231365000
O       59.634759000     68.871208000     99.966245000
O       60.241008000     70.717771000     98.838931000
O       60.584360000     71.605800000    103.823118000
O       61.064055000     73.622069000    102.995233000
O       64.700110000     68.317967000     99.347219000
O       64.818901000     69.116617000    101.436290000
C       60.776112000     70.594025000    101.149953000
C       60.147097000     70.039472000     99.878570000
C       60.155412000     71.946484000    101.517543000
C       60.645052000     72.441240000    102.874552000
C       62.300886000     70.604226000    100.942439000
C       62.749429000     69.320354000    100.250570000
C       64.208224000     68.908867000    100.348923000
H       56.720682000     71.088710000    105.574032000
H       62.206895000     68.497312000    100.717125000
H       62.461672000     69.334559000     99.199745000
H       62.590586000     71.481781000    100.363198000
H       62.742187000     70.675591000    101.932814000
H       59.075294000     71.792210000    101.592930000
H       60.342989000     72.677015000    100.734943000
H       55.823651000     69.302055000    104.711314000
H       60.420224000     70.285468000    103.055119000
H       60.791451000     65.355201000     99.129424000
H       49.327652000     64.079154000    105.162624000
H       51.073678000     73.405768000    109.074803000
H       59.941513000     74.029063000    112.124695000
H       56.557480000     72.600713000    111.041443000
H       64.688620000     71.941075000    109.147068000
H       61.511821000     76.095275000    108.639317000
H       56.123697000     61.649667000    101.930481000
H       56.684167000     71.412896000     97.808450000
H       59.106940000     68.321369000    111.998220000
H       53.437141000     73.443125000    102.562947000
