# Supplementary material for: The E2 state of FeMoco: Hydride Formation versus Fe Reduction and a Mechanism for H2 Evolution
Source: Chemistry. 2021 Oct 15;27(67):16788–800. doi: 10.1002/chem.202102730 (PMC9293435; doi:10.1002/chem.202102730)
Supplement: Supplementary file 2 — Supporting Information [file CHEM-27-16788-s001.zip › Thorhallsson-E2-SI-xyz/QMMMHisdelta/tH-CBS/tH2-CBS2B/tH2-CBS2B235/tH2-CBS2B235.xyz]

144
MoFe7C36N11H68S10O11
C       53.768125000     72.668194000    103.139780000
H       53.904237000     73.216668000    104.070457000
C       52.671004000     71.620675000    103.374129000
H       52.989779000     70.963904000    104.189702000
H       51.705323000     72.050170000    103.670250000
H       52.515112000     70.986344000    102.498618000
C       55.114844000     71.989527000    102.786259000
H       55.960345000     72.506316000    103.260062000
H       55.139748000     70.956037000    103.140255000
H       55.311355000     71.920088000    101.708851000
C       56.457956000     71.500559000     98.854823000
H       57.377835000     71.411161000     99.441758000
H       56.034426000     72.496762000     99.034413000
N       55.533507000     70.487750000     99.340530000
H       55.930372000     69.732011000     99.906109000
C       54.230936000     70.713762000     99.497423000
N       53.621184000     71.717602000     98.841841000
H       54.096338000     72.326104000     98.184795000
H       52.672784000     71.939486000     99.150635000
N       53.514241000     69.957101000    100.327876000
H       53.891435000     69.060828000    100.667447000
H       52.515097000     70.136980000    100.388731000
C       59.249887000     72.975300000    107.343721000
H       59.034005000     72.756330000    106.291738000
H       59.492923000     74.042244000    107.431587000
C       60.446620000     72.148002000    107.805509000
O       60.833170000     72.124271000    108.994632000
N       61.070015000     71.474204000    106.832223000
H       60.744015000     71.553289000    105.870719000
H       61.857202000     70.821240000    107.031360000
C       51.191229000     72.295263000    109.113383000
H       51.289466000     71.976318000    110.159201000
H       50.285409000     71.828815000    108.701948000
N       53.297431000     70.916320000    108.727711000
C       52.430918000     71.931751000    108.351270000
C       54.331567000     70.888783000    107.829144000
H       55.142986000     70.169285000    107.880824000
N       54.183767000     71.823529000    106.913555000
H       53.143592000     70.247680000    109.470030000
C       53.009990000     72.465257000    107.219210000
H       52.620325000     73.270422000    106.612405000
C       49.863702000     65.028009000    104.849203000
H       50.300329000     64.709912000    103.897785000
H       49.186827000     65.867725000    104.663275000
S       51.232415000     65.510441000    105.995568000
C       50.476686000     69.102136000    106.507221000
H       51.570859000     68.986838000    106.492459000
H       50.249081000     70.127761000    106.191592000
O       49.854344000     68.205580000    105.621282000
H       50.368473000     67.364799000    105.667074000
C       56.489249000     62.486611000    101.376343000
H       56.585977000     63.333175000    102.067108000
H       57.487128000     62.226551000    101.017456000
N       55.635655000     62.825790000    100.239394000
H       54.623823000     62.666824000    100.341778000
C       56.086181000     63.453807000     99.151961000
N       57.392043000     63.691927000     98.995171000
H       58.036785000     63.569808000     99.763551000
H       57.760780000     64.177582000     98.177404000
N       55.244194000     63.842357000     98.183462000
H       54.310425000     63.406482000     98.116883000
H       55.642564000     64.135837000     97.301675000
C       63.163030000     67.323981000    108.011033000
H       64.161557000     67.457761000    108.452204000
H       63.099850000     66.323802000    107.573975000
C       62.981845000     68.410632000    106.926570000
O       63.025949000     69.615706000    107.301157000
O       62.817790000     68.046599000    105.725001000
C       58.861360000     69.234915000    111.550871000
H       58.175328000     69.786387000    112.198410000
H       59.786325000     69.815926000    111.470917000
C       58.335025000     68.994368000    110.151128000
C       57.052336000     68.469200000    109.912867000
H       56.360572000     68.329554000    110.742600000
C       56.688826000     68.043509000    108.635149000
H       55.715359000     67.594651000    108.445552000
C       57.596580000     68.150379000    107.578996000
H       57.335912000     67.744534000    106.604738000
C       59.195436000     69.194488000    109.058214000
H       60.162795000     69.670993000    109.212230000
C       58.834471000     68.764975000    107.777962000
H       59.520406000     68.896442000    106.944289000
C       61.181589000     66.256623000     99.543780000
H       62.017020000     66.611850000     98.943519000
H       60.402671000     67.018800000     99.487237000
N       61.056806000     66.857107000    102.004989000
C       61.656522000     66.161620000    100.959727000
C       61.874613000     66.763869000    103.059142000
H       61.747950000     67.215677000    104.039584000
N       62.956983000     66.024661000    102.737221000
H       63.786320000     65.863836000    103.335347000
C       62.842070000     65.638934000    101.422019000
H       63.590827000     65.048340000    100.918575000
Mo      59.078554000     67.979451000    101.985373000
Fe      52.961204000     66.146683000    104.636631000
Fe      54.875316000     68.003236000    104.893570000
Fe      54.331528000     66.720534000    102.471754000
Fe      55.486829000     65.453629000    104.430367000
Fe      57.785398000     66.116398000    103.441639000
Fe      57.181705000     68.617094000    103.716736000
Fe      56.584882000     67.454109000    101.497523000
S       54.561060000     66.298370000    106.321223000
S       53.012110000     68.149086000    103.620872000
S       53.764740000     64.650316000    103.098198000
S       59.132207000     67.755778000    104.305415000
S       57.351844000     69.599614000    101.743305000
S       58.198588000     65.974476000    101.225652000
S       56.310217000     69.740748000    105.400196000
S       57.310525000     64.174316000    104.474423000
S       54.748748000     67.043128000    100.330052000
C       56.034896000     67.048037000    103.432100000
O       60.496541000     69.603381000    102.251995000
O       59.599065000     68.829616000     99.977888000
O       60.235612000     70.677228000     98.868836000
O       60.463617000     71.530058000    103.878467000
O       61.012120000     73.536698000    103.047765000
O       64.697891000     68.314828000     99.350935000
O       64.842602000     69.127345000    101.431375000
C       60.758491000     70.529218000    101.181418000
C       60.129075000     69.988173000     99.902328000
C       60.118899000     71.872242000    101.556997000
C       60.572992000     72.363365000    102.926903000
C       62.281915000     70.558985000    100.969561000
C       62.740373000     69.268147000    100.297036000
C       64.210694000     68.896301000    100.359858000
H       55.496915000     70.736618000    105.001538000
H       62.231516000     68.447442000    100.804861000
H       62.421201000     69.247221000     99.255357000
H       62.557204000     71.429937000    100.373476000
H       62.729584000     70.652445000    101.955017000
H       59.040521000     71.696788000    101.612049000
H       60.311276000     72.611776000    100.784187000
H       60.378493000     70.183629000    103.078478000
H       54.038185000     68.794510000    105.884711000
H       60.787328000     65.330537000     99.125461000
H       49.279486000     64.183405000    105.214446000
H       51.060281000     73.376925000    109.082943000
H       56.711961000     71.395495000     97.800068000
H       56.112010000     61.625328000    101.927659000
H       58.343816000     72.794666000    107.922060000
H       62.444943000     67.436388000    108.823303000
H       50.160807000     68.966724000    107.541605000
H       59.175000000     68.318035000    112.049897000
H       53.585967000     73.409230000    102.361480000
