# Supplementary material for: The E2 state of FeMoco: Hydride Formation versus Fe Reduction and a Mechanism for H2 Evolution
Source: Chemistry. 2021 Oct 15;27(67):16788–800. doi: 10.1002/chem.202102730 (PMC9293435; doi:10.1002/chem.202102730)
Supplement: Supplementary file 2 — Supporting Information [file CHEM-27-16788-s001.zip › Thorhallsson-E2-SI-xyz/QMMMHisdelta/tH-CBS/tH2-CBS2B/tH2-CBS2B346/tH2-CBS2B346.xyz]

144
MoFe7C36N11H68S10O11
C       53.758318000     72.669008000    103.139464000
H       53.891349000     73.218046000    104.070332000
C       52.660640000     71.621136000    103.368628000
H       52.971647000     70.971416000    104.192611000
H       51.689779000     72.048788000    103.650085000
H       52.518364000     70.978970000    102.496316000
C       55.103942000     71.988365000    102.791032000
H       55.952212000     72.522522000    103.239805000
H       55.137242000     70.966788000    103.176511000
H       55.286172000     71.887467000    101.713856000
C       56.483653000     71.457791000     98.857852000
H       57.407978000     71.359565000     99.435628000
H       56.061670000     72.450965000     99.056226000
N       55.559278000     70.439585000     99.331803000
H       55.951236000     69.658336000     99.861088000
C       54.257504000     70.665059000     99.496353000
N       53.651000000     71.683328000     98.861015000
H       54.122302000     72.293039000     98.202702000
H       52.702833000     71.902715000     99.175613000
N       53.542207000     69.893671000    100.314424000
H       53.926253000     68.998943000    100.652906000
H       52.543281000     70.067868000    100.380801000
C       59.253780000     72.974748000    107.346352000
H       59.039573000     72.756932000    106.293818000
H       59.498082000     74.041286000    107.435732000
C       60.448435000     72.145111000    107.809467000
O       60.832759000     72.119306000    108.999329000
N       61.072202000     71.471547000    106.836415000
H       60.748475000     71.554224000    105.874463000
H       61.859163000     70.817968000    107.035196000
C       51.179749000     72.298450000    109.114272000
H       51.276141000     71.978110000    110.159793000
H       50.272376000     71.836240000    108.701549000
N       53.289305000     70.924629000    108.743095000
C       52.417851000     71.930309000    108.353484000
C       54.322492000     70.889628000    107.844468000
H       55.138641000     70.176365000    107.906664000
N       54.168327000     71.810371000    106.915465000
H       53.141212000     70.269316000    109.498290000
C       52.992140000     72.450824000    107.212986000
H       52.599243000     73.245915000    106.595068000
C       49.862689000     65.027441000    104.853680000
H       50.320307000     64.704943000    103.913938000
H       49.183254000     65.860696000    104.649926000
S       51.205807000     65.532201000    106.019020000
C       50.475749000     69.116733000    106.522583000
H       51.569339000     68.994442000    106.509827000
H       50.255905000     70.145724000    106.212988000
O       49.848927000     68.231973000    105.628279000
H       50.345058000     67.381131000    105.681583000
C       56.477616000     62.490089000    101.377289000
H       56.589459000     63.333758000    102.069630000
H       57.468951000     62.225625000    101.003651000
N       55.616942000     62.840191000    100.248889000
H       54.606159000     62.675624000    100.348386000
C       56.071848000     63.464782000     99.161512000
N       57.378484000     63.714778000     99.022198000
H       57.986402000     63.706906000     99.830398000
H       57.746885000     64.198699000     98.203383000
N       55.238665000     63.828585000     98.176901000
H       54.311603000     63.381282000     98.097828000
H       55.641034000     64.150538000     97.307390000
C       63.160548000     67.320968000    108.008476000
H       64.158092000     67.454246000    108.452013000
H       63.098047000     66.321422000    107.569953000
C       62.981519000     68.409189000    106.925606000
O       63.027036000     69.613867000    107.302074000
O       62.817387000     68.047336000    105.723723000
C       58.860943000     69.234364000    111.551861000
H       58.175960000     69.785972000    112.200349000
H       59.785583000     69.815494000    111.469587000
C       58.331901000     68.991808000    110.153490000
C       57.049262000     68.464704000    109.919064000
H       56.358711000     68.327566000    110.750152000
C       56.685162000     68.032146000    108.643920000
H       55.712645000     67.579939000    108.458872000
C       57.592294000     68.134387000    107.586885000
H       57.330862000     67.723016000    106.615317000
C       59.190392000     69.189218000    109.058637000
H       60.157304000     69.667545000    109.209622000
C       58.828674000     68.753307000    107.780812000
H       59.513210000     68.881754000    106.945528000
C       61.184958000     66.257632000     99.537776000
H       62.019385000     66.614220000     98.936826000
H       60.403319000     67.016983000     99.483407000
N       61.068883000     66.866642000    101.998153000
C       61.662001000     66.164952000    100.952931000
C       61.888189000     66.770752000    103.051222000
H       61.765463000     67.223879000    104.031451000
N       62.964858000     66.024343000    102.729003000
H       63.793088000     65.859643000    103.327558000
C       62.845288000     65.636852000    101.414513000
H       63.589072000     65.039932000    100.911222000
Mo      59.096520000     67.983848000    102.002988000
Fe      52.966131000     66.131091000    104.699440000
Fe      54.889586000     67.993371000    104.895490000
Fe      54.326202000     66.759982000    102.540787000
Fe      55.516725000     65.448255000    104.449823000
Fe      57.819711000     66.149912000    103.408576000
Fe      57.193981000     68.654890000    103.785500000
Fe      56.593916000     67.461673000    101.571321000
S       54.597679000     66.257086000    106.334436000
S       53.009847000     68.179159000    103.661785000
S       53.712650000     64.666080000    103.204408000
S       59.156195000     67.751774000    104.317804000
S       57.352354000     69.591866000    101.787289000
S       58.225724000     66.002624000    101.185402000
S       56.314174000     69.792152000    105.454303000
S       57.331039000     64.186986000    104.437231000
S       54.798394000     66.964785000    100.385627000
C       56.056265000     67.089692000    103.459187000
O       60.510442000     69.612442000    102.262825000
O       59.598206000     68.837362000     99.987393000
O       60.235994000     70.684354000     98.878139000
O       60.466946000     71.542773000    103.885722000
O       61.013997000     73.546874000    103.049119000
O       64.698833000     68.318848000     99.348567000
O       64.845108000     69.131233000    101.429144000
C       60.765944000     70.535662000    101.188391000
C       60.132218000     69.993192000     99.911408000
C       60.122555000     71.877519000    101.563074000
C       60.575931000     72.372947000    102.931888000
C       62.288238000     70.566605000    100.971379000
C       62.743567000     69.276681000    100.294764000
C       64.212904000     68.901399000    100.357387000
H       55.458451000     70.743587000    105.042036000
H       62.233169000     68.455158000    100.799697000
H       62.424171000     69.259352000     99.253116000
H       62.562628000     71.438946000    100.377059000
H       62.738034000     70.656459000    101.956066000
H       59.044837000     71.699345000    101.620949000
H       60.310230000     72.616625000    100.788768000
H       60.391595000     70.193511000    103.087389000
H       53.998491000     68.808870000    105.851204000
H       60.791123000     65.330002000     99.122490000
H       49.277416000     64.182868000    105.217299000
H       51.054246000     73.380732000    109.082946000
H       56.728481000     71.368458000     97.799483000
H       56.099483000     61.630428000    101.930521000
H       58.346392000     72.794481000    107.922735000
H       62.440732000     67.432295000    108.819363000
H       50.157221000     68.977700000    107.555674000
H       59.175331000     68.317537000    112.050514000
H       53.578923000     73.409184000    102.359705000
