# Supplementary material for: The E2 state of FeMoco: Hydride Formation versus Fe Reduction and a Mechanism for H2 Evolution
Source: Chemistry. 2021 Oct 15;27(67):16788–800. doi: 10.1002/chem.202102730 (PMC9293435; doi:10.1002/chem.202102730)
Supplement: Supplementary file 2 — Supporting Information [file CHEM-27-16788-s001.zip › Thorhallsson-E2-SI-xyz/QMMMHisdelta/tH-CBS/tH2-CBS2B/tH2-CBS2B247/tH2-CBS2B247.xyz]

144
MoFe7C36N11H68S10O11
C       53.762909000     72.682725000    103.145427000
H       53.908155000     73.234779000    104.072275000
C       52.656989000     71.647443000    103.389824000
H       52.973164000     70.991521000    104.206269000
H       51.696116000     72.085825000    103.688071000
H       52.490507000     71.009284000    102.519061000
C       55.101681000     71.988591000    102.793475000
H       55.953206000     72.498014000    103.264476000
H       55.113619000     70.957110000    103.153991000
H       55.296825000     71.911948000    101.716311000
C       56.457868000     71.491956000     98.853592000
H       57.375143000     71.392134000     99.442725000
H       56.043243000     72.491179000     99.035581000
N       55.518468000     70.488866000     99.331846000
H       55.901848000     69.714727000     99.877963000
C       54.220482000     70.736413000     99.500561000
N       53.624486000     71.754564000     98.855360000
H       54.093088000     72.336076000     98.169303000
H       52.674974000     71.980021000     99.155300000
N       53.496901000     69.991285000    100.334000000
H       53.865637000     69.098953000    100.691108000
H       52.501276000     70.191342000    100.404110000
C       59.249489000     72.978432000    107.342841000
H       59.033478000     72.757579000    106.291310000
H       59.490105000     74.045991000    107.429624000
C       60.448405000     72.154573000    107.804941000
O       60.835946000     72.133913000    108.993825000
N       61.072916000     71.481176000    106.832255000
H       60.742992000     71.554545000    105.871729000
H       61.858092000     70.825888000    107.032053000
C       51.195854000     72.294845000    109.113033000
H       51.298064000     71.976572000    110.158578000
H       50.289046000     71.827644000    108.704787000
N       53.307999000     70.924126000    108.724771000
C       52.433072000     71.931695000    108.346036000
C       54.336929000     70.895824000    107.820086000
H       55.153815000     70.182639000    107.873707000
N       54.177705000     71.822522000    106.898215000
H       53.163962000     70.261571000    109.474411000
C       53.002144000     72.459805000    107.206337000
H       52.604338000     73.257656000    106.595380000
C       49.842650000     65.024063000    104.829254000
H       50.298544000     64.701768000    103.888845000
H       49.160802000     65.856032000    104.628253000
S       51.184539000     65.529488000    105.985957000
C       50.474858000     69.117766000    106.525919000
H       51.568064000     68.992665000    106.512980000
H       50.258607000     70.148616000    106.219583000
O       49.845994000     68.236767000    105.630141000
H       50.353813000     67.391501000    105.662023000
C       56.483356000     62.487792000    101.377833000
H       56.592297000     63.337350000    102.063104000
H       57.477000000     62.214753000    101.017333000
N       55.629725000     62.828871000    100.241216000
H       54.617326000     62.675421000    100.345094000
C       56.083989000     63.446939000     99.150076000
N       57.392023000     63.667753000     98.986126000
H       58.042423000     63.527596000     99.746628000
H       57.761453000     64.151532000     98.167582000
N       55.242788000     63.846571000     98.183968000
H       54.306588000     63.415165000     98.120757000
H       55.643857000     64.118237000     97.296173000
C       63.169290000     67.325139000    108.013504000
H       64.168534000     67.459698000    108.453064000
H       63.106536000     66.324953000    107.576516000
C       62.986127000     68.411178000    106.928314000
O       63.020563000     69.616674000    107.303775000
O       62.831560000     68.046303000    105.726270000
C       58.876351000     69.235843000    111.567595000
H       58.188396000     69.783863000    112.216133000
H       59.803598000     69.814460000    111.496668000
C       58.355659000     69.005719000    110.164179000
C       57.073081000     68.483938000    109.918887000
H       56.377655000     68.342440000    110.745241000
C       56.714815000     68.061723000    108.638630000
H       55.742168000     67.612692000    108.446278000
C       57.627686000     68.168975000    107.586838000
H       57.372204000     67.765861000    106.610208000
C       59.221078000     69.207959000    109.075548000
H       60.188306000     69.682926000    109.234709000
C       58.865289000     68.781716000    107.792664000
H       59.554851000     68.912895000    106.961897000
C       61.166497000     66.267669000     99.531518000
H       61.998173000     66.626051000     98.927536000
H       60.382867000     67.025714000     99.478586000
N       61.049559000     66.868953000    101.992309000
C       61.647126000     66.174802000    100.945065000
C       61.872396000     66.776503000    103.043462000
H       61.746606000     67.226856000    104.024582000
N       62.954216000     66.039486000    102.717125000
H       63.784127000     65.876961000    103.314175000
C       62.834972000     65.653079000    101.402515000
H       63.582536000     65.063005000    100.896500000
Mo      59.069965000     67.994339000    101.982341000
Fe      53.041812000     66.166707000    104.843117000
Fe      54.938071000     68.023600000    104.889298000
Fe      54.273534000     66.779259000    102.580159000
Fe      55.537174000     65.418341000    104.416382000
Fe      57.836475000     66.131140000    103.393682000
Fe      57.201160000     68.583438000    103.733420000
Fe      56.506335000     67.477422000    101.527822000
S       54.672272000     66.287840000    106.356681000
S       53.007656000     68.217649000    103.789136000
S       53.762343000     64.659985000    103.243986000
S       59.174703000     67.752719000    104.293972000
S       57.322315000     69.595636000    101.778531000
S       58.147047000     66.028383000    101.157316000
S       56.361172000     69.763732000    105.387947000
S       57.361802000     64.182758000    104.460929000
S       54.668337000     67.048350000    100.398783000
C       56.032530000     67.057449000    103.420971000
O       60.492045000     69.606648000    102.247178000
O       59.567293000     68.856853000     99.968397000
O       60.234159000     70.697087000     98.866256000
O       60.465113000     71.529089000    103.878539000
O       61.010551000     73.537806000    103.050661000
O       64.692545000     68.315631000     99.349902000
O       64.835348000     69.128489000    101.430144000
C       60.753542000     70.535575000    101.178196000
C       60.118879000     70.004589000     99.897125000
C       60.112572000     71.876658000    101.559870000
C       60.571115000     72.364763000    102.929380000
C       62.277050000     70.565225000    100.967788000
C       62.734977000     69.275904000    100.291548000
C       64.204820000     68.899215000    100.357570000
H       55.509803000     70.735162000    105.007220000
H       62.222965000     68.454384000    100.794707000
H       62.418555000     69.259916000     99.248896000
H       62.553758000     71.438097000    100.375314000
H       62.723986000     70.654878000    101.954024000
H       59.034463000     71.700618000    101.619242000
H       60.300943000     72.617957000    100.787739000
H       60.381890000     70.182662000    103.078158000
H       54.128924000     68.840687000    105.875536000
H       60.775253000     65.337900000     99.118573000
H       49.262648000     64.179062000    105.200250000
H       51.062897000     73.376272000    109.082956000
H       56.713679000     71.388384000     97.799125000
H       56.099509000     61.633721000    101.935768000
H       58.344113000     72.796248000    107.921781000
H       62.452344000     67.436863000    108.826876000
H       50.156266000     68.976927000    107.558746000
H       59.185644000     68.314305000    112.060720000
H       53.585104000     73.421664000    102.364132000
