# Supplementary material for: The E2 state of FeMoco: Hydride Formation versus Fe Reduction and a Mechanism for H2 Evolution
Source: Chemistry. 2021 Oct 15;27(67):16788–800. doi: 10.1002/chem.202102730 (PMC9293435; doi:10.1002/chem.202102730)
Supplement: Supplementary file 2 — Supporting Information [file CHEM-27-16788-s001.zip › Thorhallsson-E2-SI-xyz/QMMMHisdelta/tH-CBS/tH2-CBS2B/tH2-CBS2B147/tH2-CBS2B147.xyz]

144
MoFe7C36N11H68S10O11
C       53.748621000     72.658597000    103.145086000
H       53.890832000     73.205839000    104.075663000
C       52.642567000     71.619768000    103.379646000
H       52.953726000     70.963728000    104.198773000
H       51.678464000     72.056029000    103.670305000
H       52.486266000     70.982439000    102.506113000
C       55.086137000     71.962885000    102.792185000
H       55.940552000     72.472743000    103.257574000
H       55.093283000     70.932115000    103.155193000
H       55.276900000     71.880479000    101.715028000
C       56.484142000     71.448825000     98.864156000
H       57.409773000     71.339438000     99.437734000
H       56.072285000     72.445133000     99.068402000
N       55.550509000     70.439257000     99.339017000
H       55.930166000     69.644777000     99.858046000
C       54.250037000     70.676133000     99.501050000
N       53.653491000     71.701257000     98.867386000
H       54.124420000     72.298397000     98.197259000
H       52.703643000     71.922695000     99.173693000
N       53.526840000     69.911864000    100.318408000
H       53.905946000     69.017125000    100.659579000
H       52.528987000     70.094671000    100.383302000
C       59.251735000     72.971659000    107.347786000
H       59.037043000     72.752348000    106.295651000
H       59.496015000     74.038369000    107.435386000
C       60.446688000     72.142608000    107.811462000
O       60.831523000     72.118044000    109.001107000
N       61.070054000     71.468053000    106.838865000
H       60.746237000     71.550968000    105.877240000
H       61.857767000     70.815228000    107.037534000
C       51.178479000     72.298237000    109.113426000
H       51.270922000     71.977716000    110.159416000
H       50.272524000     71.835659000    108.697793000
N       53.272220000     70.903654000    108.737245000
C       52.419740000     71.929336000    108.358307000
C       54.313240000     70.869875000    107.847787000
H       55.115474000     70.140837000    107.903484000
N       54.184040000     71.811046000    106.935728000
H       53.103232000     70.231617000    109.473220000
C       53.014000000     72.463234000    107.234345000
H       52.637285000     73.275360000    106.628473000
C       49.859290000     65.033485000    104.845016000
H       50.291221000     64.714808000    103.891532000
H       49.179489000     65.871376000    104.660851000
S       51.235248000     65.520753000    105.980690000
C       50.474255000     69.103726000    106.501297000
H       51.568335000     68.986705000    106.485219000
H       50.247398000     70.130074000    106.187109000
O       49.849314000     68.208797000    105.615885000
H       50.362712000     67.366664000    105.661527000
C       56.488887000     62.503428000    101.387775000
H       56.601956000     63.343980000    102.084079000
H       57.478071000     62.240415000    101.006503000
N       55.619312000     62.855249000    100.266852000
H       54.609896000     62.683484000    100.371176000
C       56.062703000     63.484485000     99.177946000
N       57.365805000     63.750862000     99.035744000
H       57.978183000     63.736277000     99.840103000
H       57.732380000     64.222734000     98.209294000
N       55.222657000     63.838384000     98.196028000
H       54.300857000     63.380559000     98.114994000
H       55.617380000     64.178393000     97.330075000
C       63.166212000     67.324704000    108.013714000
H       64.164621000     67.458390000    108.455234000
H       63.103053000     66.324554000    107.576852000
C       62.985958000     68.410969000    106.928929000
O       63.028041000     69.616313000    107.303335000
O       62.824940000     68.047196000    105.727139000
C       58.859760000     69.236741000    111.553777000
H       58.175483000     69.788539000    112.202817000
H       59.784269000     69.817743000    111.469520000
C       58.328705000     68.992138000    110.156735000
C       57.044639000     68.467754000    109.924669000
H       56.353213000     68.337567000    110.756072000
C       56.680259000     68.027961000    108.652119000
H       55.705889000     67.579416000    108.466529000
C       57.589399000     68.120043000    107.596122000
H       57.326270000     67.695468000    106.630112000
C       59.187631000     69.183078000    109.061104000
H       60.155215000     69.660783000    109.210029000
C       58.826200000     68.739473000    107.786081000
H       59.511436000     68.862303000    106.950423000
C       61.168286000     66.263349000     99.533566000
H       61.992358000     66.630160000     98.923662000
H       60.380416000     67.016490000     99.489628000
N       61.091250000     66.876088000    101.994752000
C       61.663592000     66.168095000    100.942031000
C       61.924773000     66.772395000    103.036519000
H       61.818854000     67.225156000    104.019165000
N       62.988885000     66.015579000    102.699657000
H       63.821327000     65.844308000    103.291697000
C       62.848118000     65.629019000    101.387296000
H       63.579165000     65.025612000    100.873156000
Mo      59.117012000     67.992495000    102.033988000
Fe      52.943201000     66.159040000    104.596511000
Fe      54.865291000     68.005102000    104.928560000
Fe      54.330942000     66.706396000    102.426314000
Fe      55.498035000     65.488239000    104.396222000
Fe      57.835156000     66.163746000    103.493888000
Fe      57.252763000     68.604049000    103.781118000
Fe      56.596882000     67.447717000    101.549385000
S       54.539989000     66.330025000    106.310953000
S       53.030751000     68.152997000    103.566896000
S       53.769973000     64.646959000    103.084798000
S       59.258209000     67.755114000    104.343918000
S       57.364937000     69.578372000    101.798574000
S       58.227299000     65.979508000    101.285788000
S       56.315728000     69.757721000    105.484115000
S       57.314776000     64.201546000    104.501172000
S       54.839182000     67.017867000    100.295585000
C       55.995657000     67.043794000    103.413684000
O       60.528941000     69.622366000    102.274562000
O       59.608041000     68.824469000    100.012251000
O       60.229618000     70.666291000     98.885380000
O       60.468864000     71.555281000    103.886833000
O       61.015626000     73.556312000    103.044308000
O       64.700469000     68.317135000     99.347451000
O       64.848036000     69.133935000    101.426568000
C       60.773634000     70.538872000    101.193510000
C       60.136158000     69.983747000     99.924217000
C       60.127386000     71.881271000    101.561971000
C       60.578487000     72.382009000    102.930348000
C       62.294774000     70.573233000    100.968562000
C       62.748813000     69.284274000    100.289269000
C       64.216582000     68.904196000    100.354576000
H       55.562515000     70.753180000    104.997755000
H       62.235560000     68.462480000    100.790779000
H       62.431814000     69.270604000     99.246873000
H       62.566577000     71.446327000    100.374362000
H       62.747676000     70.662388000    101.951805000
H       59.049762000     71.704557000    101.619497000
H       60.316153000     72.618177000    100.785833000
H       60.404727000     70.207747000    103.096429000
H       53.961928000     68.834049000    105.830097000
H       60.776352000     65.334401000     99.119428000
H       49.278000000     64.187782000    105.212379000
H       51.053457000     73.380581000    109.082326000
H       56.725339000     71.363810000     97.804598000
H       56.112936000     61.641544000    101.939032000
H       58.344666000     72.792212000    107.924928000
H       62.448000000     67.437597000    108.825806000
H       50.159881000     68.968341000    107.536143000
H       59.174863000     68.320225000    112.052550000
H       53.573891000     73.401383000    102.366750000
