# Supplementary material for: The E2 state of FeMoco: Hydride Formation versus Fe Reduction and a Mechanism for H2 Evolution
Source: Chemistry. 2021 Oct 15;27(67):16788–800. doi: 10.1002/chem.202102730 (PMC9293435; doi:10.1002/chem.202102730)
Supplement: Supplementary file 2 — Supporting Information [file CHEM-27-16788-s001.zip › Thorhallsson-E2-SI-xyz/QMMMHisdelta/tH-CBS/tH6-CBS2B/tH6-CBS2B147/tH6-CBS2B147.xyz]

144
MoFe7C36N11H68S10O11
C       53.815056000     72.692335000    103.130437000
H       54.030785000     73.255684000    104.037764000
C       52.698941000     71.690757000    103.453650000
H       53.053495000     71.018061000    104.240473000
H       51.780039000     72.157544000    103.828795000
H       52.445697000     71.065453000    102.593898000
C       55.113440000     71.946966000    102.706221000
H       55.974807000     72.258332000    103.311672000
H       55.002262000     70.865765000    102.836422000
H       55.388892000     72.069690000    101.649833000
C       56.431940000     71.444930000     98.839321000
H       57.344574000     71.329019000     99.432927000
H       56.024738000     72.444592000     99.032560000
N       55.474388000     70.448592000     99.296671000
H       55.830927000     69.612103000     99.763806000
C       54.187927000     70.725325000     99.505754000
N       53.607947000     71.780955000     98.906943000
H       54.056869000     72.331903000     98.183230000
H       52.663476000     72.011159000     99.217589000
N       53.467755000     69.977132000    100.339197000
H       53.840689000     69.076489000    100.674171000
H       52.474721000     70.182402000    100.427506000
C       59.252370000     72.986231000    107.345239000
H       59.037611000     72.772081000    106.292083000
H       59.494031000     74.053038000    107.438342000
C       60.449817000     72.158129000    107.803826000
O       60.833662000     72.127189000    108.993680000
N       61.076284000     71.491153000    106.827840000
H       60.753598000     71.576566000    105.865668000
H       61.860617000     70.834275000    107.026139000
C       51.163747000     72.299380000    109.119798000
H       51.236947000     71.977295000    110.166969000
H       50.261994000     71.841984000    108.689429000
N       53.248455000     70.887662000    108.780291000
C       52.415186000     71.923112000    108.387827000
C       54.308410000     70.848917000    107.912887000
H       55.104727000     70.115444000    107.987718000
N       54.206082000     71.793247000    107.001115000
H       53.058151000     70.218467000    109.513879000
C       53.036731000     72.455169000    107.277927000
H       52.679046000     73.271533000    106.666245000
C       49.838338000     65.036439000    104.854221000
H       50.275220000     64.724642000    103.900685000
H       49.154856000     65.871717000    104.671718000
S       51.209836000     65.523953000    105.995616000
C       50.462520000     69.105748000    106.504490000
H       51.555845000     68.983035000    106.486966000
H       50.240310000     70.133265000    106.190889000
O       49.832998000     68.214443000    105.620332000
H       50.341272000     67.368804000    105.667365000
C       56.486683000     62.490757000    101.381469000
H       56.588793000     63.332047000    102.078162000
H       57.481403000     62.233929000    101.011258000
N       55.625075000     62.838109000    100.252990000
H       54.613950000     62.674952000    100.356979000
C       56.072187000     63.467161000     99.165340000
N       57.377577000     63.715423000     99.014088000
H       58.003629000     63.660623000     99.805752000
H       57.742696000     64.198465000     98.193504000
N       55.230859000     63.841736000     98.191366000
H       54.303120000     63.394877000     98.115380000
H       55.628075000     64.162430000     97.318958000
C       63.164882000     67.328686000    108.011941000
H       64.163139000     67.465008000    108.452977000
H       63.103927000     66.328478000    107.574807000
C       62.980192000     68.414674000    106.927246000
O       63.017926000     69.620166000    107.302082000
O       62.819696000     68.049977000    105.725537000
C       58.856056000     69.234490000    111.514137000
H       58.164306000     69.791028000    112.151171000
H       59.780648000     69.816616000    111.437529000
C       58.340297000     68.989262000    110.110690000
C       57.060967000     68.459729000    109.865491000
H       56.369667000     68.306292000    110.693138000
C       56.699630000     68.049538000    108.581837000
H       55.730221000     67.594534000    108.384744000
C       57.606117000     68.177279000    107.526685000
H       57.345132000     67.778197000    106.548920000
C       59.201841000     69.203535000    109.021017000
H       60.168202000     69.679816000    109.181337000
C       58.842527000     68.791800000    107.733824000
H       59.530303000     68.933831000    106.903364000
C       61.173891000     66.256838000     99.516958000
H       61.999273000     66.621335000     98.908150000
H       60.388156000     67.011793000     99.469654000
N       61.087376000     66.873240000    101.972489000
C       61.666028000     66.163148000    100.925837000
C       61.915266000     66.774619000    103.019491000
H       61.804288000     67.232281000    103.999220000
N       62.981896000     66.017498000    102.690913000
H       63.812199000     65.848705000    103.286618000
C       62.848286000     65.626015000    101.379135000
H       63.582119000     65.020768000    100.871305000
Mo      59.115550000     67.984884000    101.983233000
Fe      52.902841000     66.195860000    104.619096000
Fe      54.907416000     67.940445000    104.785511000
Fe      54.297390000     66.768802000    102.463931000
Fe      55.484634000     65.449161000    104.356355000
Fe      57.821216000     66.130568000    103.447089000
Fe      57.322045000     68.741638000    103.721013000
Fe      56.575345000     67.451468000    101.550518000
S       54.528490000     66.360833000    106.305417000
S       52.975722000     68.234363000    103.652780000
S       53.708323000     64.694863000    103.071155000
S       59.218820000     67.696465000    104.277528000
S       57.355796000     69.550325000    101.694195000
S       58.209202000     65.984783000    101.225783000
S       56.144887000     69.761087000    105.424233000
S       57.322273000     64.183124000    104.477685000
S       54.786614000     67.095666000    100.314942000
C       56.075429000     67.011073000    103.372173000
O       60.511563000     69.621088000    102.257166000
O       59.635692000     68.828205000     99.974406000
O       60.241351000     70.688586000     98.871856000
O       60.475345000     71.556474000    103.881959000
O       61.020389000     73.556325000    103.037452000
O       64.701080000     68.321671000     99.349410000
O       64.846544000     69.134531000    101.430225000
C       60.768886000     70.544352000    101.184200000
C       60.146638000     69.996177000     99.903683000
C       60.120797000     71.883618000    101.558436000
C       60.580005000     72.382462000    102.925526000
C       62.292440000     70.577226000    100.970382000
C       62.749067000     69.289513000    100.289350000
C       64.216368000     68.907536000    100.356854000
H       55.502353000     70.710675000    104.736160000
H       62.233457000     68.466238000    100.785856000
H       62.435943000     69.278919000     99.245732000
H       62.567380000     71.451201000    100.378670000
H       62.740195000     70.664257000    101.956185000
H       59.044049000     71.702565000    101.621556000
H       60.303273000     72.622560000    100.782547000
H       60.380677000     70.198021000    103.082388000
H       58.153695000     69.961624000    103.992969000
H       60.779347000     65.327687000     99.105762000
H       49.261239000     64.186063000    105.217381000
H       51.046142000     73.382428000    109.084549000
H       56.693871000     71.358612000     97.784802000
H       56.112793000     61.626035000    101.929675000
H       58.346474000     72.801507000    107.922556000
H       62.446461000     67.439658000    108.824113000
H       50.151246000     68.971507000    107.540422000
H       59.166178000     68.322228000    112.023715000
H       53.612148000     73.434544000    102.358412000
