# Supplementary material for: The E2 state of FeMoco: Hydride Formation versus Fe Reduction and a Mechanism for H2 Evolution
Source: Chemistry. 2021 Oct 15;27(67):16788–800. doi: 10.1002/chem.202102730 (PMC9293435; doi:10.1002/chem.202102730)
Supplement: Supplementary file 2 — Supporting Information [file CHEM-27-16788-s001.zip › Thorhallsson-E2-SI-xyz/QMMMHisdelta/tH-CBS/tH6-CBS2B/tH6-CBS2B247/tH6-CBS2B247.xyz]

144
MoFe7C36N11H68S10O11
C       53.806263000     72.694486000    103.153253000
H       54.001499000     73.262028000    104.062193000
C       52.689775000     71.688105000    103.460020000
H       53.034402000     71.022230000    104.256630000
H       51.760599000     72.151421000    103.814040000
H       52.456900000     71.056774000    102.598936000
C       55.116099000     71.956560000    102.759175000
H       55.978807000     72.334846000    103.324102000
H       55.037627000     70.886313000    102.972443000
H       55.365734000     72.007836000    101.690929000
C       56.414861000     71.450539000     98.816940000
H       57.324319000     71.339885000     99.416578000
H       56.002163000     72.448650000     99.005621000
N       55.460971000     70.448386000     99.269557000
H       55.830382000     69.627128000     99.753819000
C       54.178256000     70.726191000     99.498822000
N       53.589702000     71.779962000     98.905959000
H       54.034085000     72.334639000     98.182277000
H       52.648704000     72.010357000     99.227695000
N       53.471584000     69.979533000    100.345593000
H       53.842103000     69.072384000    100.667197000
H       52.478226000     70.180252000    100.440308000
C       59.251780000     72.986823000    107.344105000
H       59.036369000     72.773399000    106.290932000
H       59.493424000     74.053531000    107.438120000
C       60.449529000     72.158848000    107.801860000
O       60.835312000     72.130690000    108.991370000
N       61.073906000     71.489393000    106.826353000
H       60.748485000     71.571263000    105.864749000
H       61.858120000     70.832456000    107.024933000
C       51.164111000     72.298093000    109.122872000
H       51.239384000     71.978864000    110.170812000
H       50.260122000     71.841294000    108.696473000
N       53.243016000     70.878168000    108.785010000
C       52.412422000     71.914759000    108.388932000
C       54.300271000     70.830033000    107.914612000
H       55.094310000     70.094091000    107.990428000
N       54.198773000     71.769392000    106.997742000
H       53.053822000     70.216743000    109.525833000
C       53.032429000     72.437319000    107.273774000
H       52.674962000     73.249706000    106.657026000
C       49.817382000     65.033743000    104.816649000
H       50.264517000     64.714131000    103.871113000
H       49.129328000     65.862350000    104.622692000
S       51.168446000     65.545784000    105.957802000
C       50.468563000     69.126715000    106.519507000
H       51.561815000     69.001982000    106.506004000
H       50.251876000     70.158995000    106.218127000
O       49.840127000     68.250914000    105.620157000
H       50.340674000     67.400044000    105.654433000
C       56.484699000     62.501802000    101.373364000
H       56.608347000     63.350710000    102.056984000
H       57.471251000     62.221433000    100.998936000
N       55.621788000     62.849282000    100.246193000
H       54.610422000     62.692338000    100.352366000
C       56.074504000     63.461987000     99.151500000
N       57.382951000     63.692374000     98.996639000
H       58.007710000     63.643877000     99.789949000
H       57.750860000     64.172021000     98.175140000
N       55.237032000     63.836093000     98.174221000
H       54.304646000     63.398236000     98.104717000
H       55.637367000     64.138513000     97.296658000
C       63.166356000     67.326557000    108.011688000
H       64.165917000     67.461789000    108.450165000
H       63.103761000     66.326559000    107.574215000
C       62.979965000     68.413035000    106.927387000
O       63.015185000     69.618358000    107.303406000
O       62.821288000     68.048623000    105.725637000
C       58.872565000     69.234819000    111.544044000
H       58.181653000     69.786953000    112.185887000
H       59.798967000     69.814591000    111.472084000
C       58.356520000     68.996978000    110.139881000
C       57.077902000     68.466164000    109.894477000
H       56.383646000     68.317832000    110.720503000
C       56.722022000     68.044715000    108.613359000
H       55.753283000     67.587579000    108.419922000
C       57.632191000     68.164430000    107.560693000
H       57.377590000     67.758358000    106.584679000
C       59.219792000     69.208491000    109.051018000
H       60.184237000     69.688994000    109.210489000
C       58.865264000     68.786052000    107.766172000
H       59.553021000     68.925984000    106.935370000
C       61.169849000     66.257993000     99.516267000
H       62.001006000     66.617329000     98.912435000
H       60.386476000     67.014767000     99.459658000
N       61.057460000     66.877702000    101.971235000
C       61.650206000     66.171351000    100.929679000
C       61.879412000     66.788408000    103.023564000
H       61.757095000     67.245861000    104.001612000
N       62.956345000     66.041685000    102.703199000
H       63.784270000     65.877393000    103.302334000
C       62.835036000     65.646858000    101.391364000
H       63.578918000     65.048707000    100.889520000
Mo      59.081149000     67.992893000    101.959709000
Fe      53.014981000     66.184902000    104.807854000
Fe      54.970063000     67.964030000    104.740000000
Fe      54.266952000     66.761192000    102.508768000
Fe      55.490169000     65.416734000    104.378793000
Fe      57.768811000     66.173464000    103.400276000
Fe      57.268113000     68.747083000    103.665845000
Fe      56.526683000     67.450947000    101.473724000
S       54.624576000     66.342829000    106.334613000
S       53.026373000     68.248875000    103.743838000
S       53.719366000     64.663881000    103.203167000
S       59.165650000     67.728821000    104.257992000
S       57.318074000     69.548292000    101.630226000
S       58.180384000     65.995424000    101.185904000
S       56.205220000     69.730029000    105.471376000
S       57.343654000     64.219735000    104.457333000
S       54.680636000     67.032374000    100.336683000
C       56.021890000     67.062716000    103.374048000
O       60.484739000     69.619417000    102.246392000
O       59.627715000     68.835086000     99.954262000
O       60.242583000     70.698599000     98.863346000
O       60.470796000     71.550002000    103.877750000
O       61.016957000     73.551460000    103.037265000
O       64.696361000     68.322615000     99.353105000
O       64.838281000     69.132055000    101.435099000
C       60.755415000     70.544723000    101.178798000
C       60.140037000     70.002870000     99.892237000
C       60.110098000     71.884290000    101.556003000
C       60.573912000     72.378417000    102.923522000
C       62.281036000     70.573782000    100.974992000
C       62.741412000     69.288789000    100.290884000
C       64.209399000     68.907041000    100.360500000
H       55.609656000     70.759725000    104.857712000
H       62.224645000     68.463400000    100.782644000
H       62.431569000     69.281716000     99.246216000
H       62.560352000     71.450442000    100.389157000
H       62.723408000     70.656530000    101.963680000
H       59.033350000     71.702694000    101.620232000
H       60.292231000     72.625148000    100.781800000
H       60.359780000     70.192937000    103.074892000
H       58.042409000     70.017317000    103.893243000
H       60.777677000     65.327548000     99.105730000
H       49.246050000     64.185264000    105.193121000
H       51.047082000     73.381138000    109.085638000
H       56.683266000     71.361625000     97.764267000
H       56.099109000     61.652244000    101.936959000
H       58.346475000     72.801411000    107.922129000
H       62.450028000     67.437506000    108.825710000
H       50.151411000     68.982051000    107.552248000
H       59.180995000     68.317290000    112.045120000
H       53.612764000     73.430993000    102.373392000
