# Supplementary material for: The E2 state of FeMoco: Hydride Formation versus Fe Reduction and a Mechanism for H2 Evolution
Source: Chemistry. 2021 Oct 15;27(67):16788–800. doi: 10.1002/chem.202102730 (PMC9293435; doi:10.1002/chem.202102730)
Supplement: Supplementary file 2 — Supporting Information [file CHEM-27-16788-s001.zip › Thorhallsson-E2-SI-xyz/QMMMHisdelta/tH-CBS/tH6-CBS2B/tH6-CBS2B235/tH6-CBS2B235.xyz]

144
MoFe7C36N11H68S10O11
C       53.817594000     72.687220000    103.132498000
H       54.031564000     73.249279000    104.041081000
C       52.703302000     71.683111000    103.455143000
H       53.062025000     71.004914000    104.235715000
H       51.786926000     72.149337000    103.837459000
H       52.444541000     71.062858000    102.593427000
C       55.118267000     71.947573000    102.707061000
H       55.984864000     72.284720000    103.291661000
H       55.023217000     70.868790000    102.865760000
H       55.376472000     72.047340000    101.644101000
C       56.421513000     71.466648000     98.833408000
H       57.332709000     71.362895000     99.431685000
H       56.005036000     72.464469000     99.016075000
N       55.473322000     70.463334000     99.295160000
H       55.846670000     69.647969000     99.786895000
C       54.185049000     70.729576000     99.504582000
N       53.593063000     71.772424000     98.895474000
H       54.043837000     72.332150000     98.179785000
H       52.650267000     72.002488000     99.211588000
N       53.472121000     69.982492000    100.345674000
H       53.849682000     69.090005000    100.692529000
H       52.478654000     70.183631000    100.437960000
C       59.248825000     72.985605000    107.344205000
H       59.032494000     72.769196000    106.291830000
H       59.489974000     74.052790000    107.434676000
C       60.447448000     72.159150000    107.802317000
O       60.832196000     72.128383000    108.992098000
N       61.074401000     71.492959000    106.826011000
H       60.751046000     71.577306000    105.863799000
H       61.859014000     70.836849000    107.024432000
C       51.160604000     72.301410000    109.112666000
H       51.220941000     71.973143000    110.158876000
H       50.264078000     71.846525000    108.669015000
N       53.257624000     70.901674000    108.797314000
C       52.423533000     71.933195000    108.396386000
C       54.337376000     70.882163000    107.953679000
H       55.137970000     70.154531000    108.038251000
N       54.246602000     71.834386000    107.049188000
H       53.055738000     70.222489000    109.518433000
C       53.064881000     72.481855000    107.306031000
H       52.711904000     73.301419000    106.695809000
C       49.862840000     65.036333000    104.844466000
H       50.302280000     64.718154000    103.894370000
H       49.182547000     65.872488000    104.655184000
S       51.230796000     65.528901000    105.987875000
C       50.465657000     69.110878000    106.505684000
H       51.559672000     68.995006000    106.487513000
H       50.237675000     70.137225000    106.192287000
O       49.840771000     68.216099000    105.621464000
H       50.355505000     67.374873000    105.664538000
C       56.485953000     62.481506000    101.376716000
H       56.591668000     63.319644000    102.076454000
H       57.479125000     62.226947000    101.001428000
N       55.621984000     62.835662000    100.252045000
H       54.610974000     62.672286000    100.355965000
C       56.069291000     63.467646000     99.166260000
N       57.375051000     63.716776000     99.017464000
H       57.993347000     63.685066000     99.816734000
H       57.739511000     64.203396000     98.198527000
N       55.228450000     63.842981000     98.192029000
H       54.302703000     63.392853000     98.111832000
H       55.625871000     64.172419000     97.323007000
C       63.161140000     67.328373000    108.009760000
H       64.158661000     67.465876000    108.452116000
H       63.101923000     66.328308000    107.572112000
C       62.976538000     68.414863000    106.925848000
O       63.016381000     69.620122000    107.301086000
O       62.814066000     68.050649000    105.724240000
C       58.858559000     69.234880000    111.524648000
H       58.168060000     69.789479000    112.164714000
H       59.783532000     69.816493000    111.449058000
C       58.340973000     68.994031000    110.121154000
C       57.060900000     68.466580000    109.875454000
H       56.369433000     68.313146000    110.702953000
C       56.699033000     68.058129000    108.591215000
H       55.728610000     67.604880000    108.395978000
C       57.605331000     68.186233000    107.535993000
H       57.345871000     67.790731000    106.556715000
C       59.202323000     69.209130000    109.031447000
H       60.168674000     69.685397000    109.191804000
C       58.842078000     68.799611000    107.744030000
H       59.529175000     68.942853000    106.913376000
C       61.179125000     66.253192000     99.527634000
H       62.010254000     66.611898000     98.923354000
H       60.397355000     67.011829000     99.473364000
N       61.074418000     66.871994000    101.983652000
C       61.661705000     66.163167000    100.940367000
C       61.896754000     66.777605000    103.035293000
H       61.779676000     67.236500000    104.013597000
N       62.968487000     66.024691000    102.713379000
H       63.797183000     65.858848000    103.311549000
C       62.843774000     65.631852000    101.401121000
H       63.583410000     65.029693000    100.898010000
Mo      59.103313000     67.986899000    101.982641000
Fe      52.934561000     66.190135000    104.609223000
Fe      54.965870000     67.918290000    104.748150000
Fe      54.305211000     66.752937000    102.462050000
Fe      55.472038000     65.406071000    104.366397000
Fe      57.825811000     66.101523000    103.434778000
Fe      57.299191000     68.724426000    103.709679000
Fe      56.572747000     67.456772000    101.549282000
S       54.576924000     66.340993000    106.271181000
S       52.999843000     68.222260000    103.658130000
S       53.712877000     64.678676000    103.058139000
S       59.166022000     67.706809000    104.283899000
S       57.354917000     69.559348000    101.660848000
S       58.197822000     65.992999000    101.203771000
S       56.100531000     69.758145000    105.433636000
S       57.310586000     64.154055000    104.467625000
S       54.777449000     67.087113000    100.320685000
C       56.047291000     67.030990000    103.396547000
O       60.500288000     69.615926000    102.262726000
O       59.636934000     68.819694000     99.970370000
O       60.239267000     70.685705000     98.875834000
O       60.471653000     71.552249000    103.884596000
O       61.017128000     73.551218000    103.037719000
O       64.698922000     68.323229000     99.351562000
O       64.842756000     69.130313000    101.434557000
C       60.760737000     70.538335000    101.188379000
C       60.142125000     69.990414000     99.905625000
C       60.113081000     71.877881000    101.562112000
C       60.575191000     72.377632000    102.927119000
C       62.284928000     70.571200000    100.977049000
C       62.744748000     69.285740000    100.293659000
C       64.212839000     68.905720000    100.360427000
H       55.539339000     70.750900000    104.737263000
H       62.230323000     68.460719000    100.788488000
H       62.431800000     69.276386000     99.250003000
H       62.559538000     71.447085000    100.388029000
H       62.731409000     70.656854000    101.963477000
H       59.036780000     71.693120000    101.626880000
H       60.293610000     72.616325000    100.785303000
H       60.369521000     70.194920000    103.087182000
H       58.079415000     69.986086000    103.966679000
H       60.784076000     65.325214000     99.114281000
H       49.281459000     64.190075000    105.210404000
H       51.043656000     73.384652000    109.081420000
H       56.688758000     71.371710000     97.780966000
H       56.113318000     61.615024000    101.922994000
H       58.343868000     72.801532000    107.923201000
H       62.441619000     67.437885000    108.821156000
H       50.153612000     68.974557000    107.541112000
H       59.168964000     68.320676000    112.030558000
H       53.614043000     73.429665000    102.360871000
