# Supplementary material for: The E2 state of FeMoco: Hydride Formation versus Fe Reduction and a Mechanism for H2 Evolution
Source: Chemistry. 2021 Oct 15;27(67):16788–800. doi: 10.1002/chem.202102730 (PMC9293435; doi:10.1002/chem.202102730)
Supplement: Supplementary file 2 — Supporting Information [file CHEM-27-16788-s001.zip › Thorhallsson-E2-SI-xyz/QMMMHisdelta/tH-CBS/tH6-CBS2B/tH6-CBS2B346/tH6-CBS2B346.xyz]

144
MoFe7C36N11H68S10O11
C       53.820551000     72.688529000    103.133296000
H       54.030193000     73.252427000    104.041675000
C       52.708281000     71.681654000    103.454464000
H       53.068482000     71.003733000    104.234344000
H       51.790687000     72.145766000    103.836690000
H       52.451036000     71.061163000    102.592487000
C       55.125198000     71.952370000    102.712768000
H       55.985053000     72.279109000    103.312480000
H       55.029333000     70.871975000    102.857980000
H       55.394673000     72.066088000    101.653508000
C       56.428974000     71.464349000     98.838077000
H       57.338671000     71.360526000     99.438564000
H       56.011725000     72.461923000     99.020092000
N       55.479249000     70.460680000     99.295863000
H       55.852230000     69.646245000     99.787967000
C       54.191095000     70.727677000     99.503384000
N       53.600715000     71.771482000     98.894637000
H       54.049994000     72.327582000     98.174989000
H       52.657181000     72.001268000     99.208695000
N       53.475120000     69.979722000    100.340879000
H       53.853944000     69.097184000    100.704838000
H       52.483737000     70.187680000    100.441477000
C       59.253666000     72.985077000    107.346564000
H       59.039578000     72.771126000    106.293239000
H       59.495962000     74.051727000    107.439933000
C       60.450515000     72.156719000    107.806084000
O       60.834337000     72.126422000    108.995918000
N       61.077131000     71.489335000    106.830508000
H       60.753307000     71.572598000    105.868337000
H       61.861716000     70.833100000    107.028940000
C       51.170472000     72.298270000    109.120366000
H       51.249313000     71.978328000    110.167746000
H       50.267421000     71.838662000    108.695209000
N       53.261262000     70.894011000    108.772380000
C       52.419723000     71.924170000    108.382311000
C       54.318849000     70.861776000    107.901044000
H       55.120792000     70.133890000    107.972608000
N       54.207008000     71.804794000    106.989284000
H       53.079138000     70.225168000    109.508315000
C       53.034153000     72.458980000    107.269754000
H       52.668774000     73.272623000    106.659010000
C       49.859027000     65.046256000    104.852598000
H       50.302218000     64.728084000    103.904079000
H       49.174147000     65.878630000    104.662064000
S       51.224137000     65.545825000    105.997201000
C       50.470622000     69.122403000    106.512131000
H       51.564705000     69.005779000    106.498490000
H       50.245258000     70.150652000    106.203339000
O       49.848615000     68.234180000    105.619814000
H       50.354452000     67.387477000    105.668660000
C       56.481360000     62.478575000    101.368545000
H       56.595731000     63.323523000    102.058305000
H       57.472253000     62.212735000    100.995814000
N       55.620663000     62.830039000    100.240786000
H       54.609245000     62.669123000    100.342648000
C       56.073902000     63.454323000     99.152319000
N       57.381649000     63.690185000     99.000856000
H       58.000952000     63.660665000     99.799805000
H       57.746149000     64.182306000     98.185199000
N       55.235183000     63.833508000     98.177525000
H       54.306130000     63.389414000     98.100817000
H       55.635211000     64.150099000     97.304819000
C       63.160823000     67.327516000    108.010447000
H       64.158882000     67.463031000    108.452152000
H       63.099174000     66.327090000    107.573851000
C       62.978421000     68.413358000    106.925276000
O       63.022212000     69.618869000    107.299327000
O       62.814097000     68.048433000    105.724108000
C       58.848453000     69.231915000    111.513121000
H       58.156918000     69.788142000    112.150690000
H       59.771402000     69.816322000    111.434108000
C       58.331544000     68.984038000    110.110410000
C       57.053921000     68.449734000    109.865718000
H       56.364609000     68.291059000    110.694051000
C       56.691827000     68.042679000    108.581026000
H       55.724236000     67.583518000    108.385441000
C       57.595713000     68.178854000    107.524633000
H       57.334499000     67.789951000    106.543634000
C       59.191450000     69.203253000    109.020341000
H       60.156622000     69.681875000    109.181234000
C       58.830840000     68.795383000    107.732425000
H       59.515134000     68.943326000    106.900249000
C       61.184814000     66.252722000     99.524693000
H       62.021538000     66.609058000     98.927129000
H       60.403814000     67.012103000     99.464695000
N       61.056618000     66.866877000    101.981750000
C       61.656105000     66.163227000    100.941734000
C       61.872885000     66.778736000    103.038194000
H       61.744695000     67.236294000    104.015536000
N       62.953533000     66.035288000    102.722906000
H       63.779981000     65.873813000    103.324856000
C       62.839658000     65.641396000    101.409760000
H       63.586899000     65.044904000    100.910981000
Mo      59.071121000     67.965804000    101.977458000
Fe      52.946372000     66.121695000    104.613160000
Fe      54.988567000     67.876680000    104.715601000
Fe      54.236032000     66.783028000    102.422157000
Fe      55.500690000     65.341893000    104.438825000
Fe      57.771333000     66.097731000    103.353845000
Fe      57.219516000     68.676443000    103.724793000
Fe      56.553482000     67.404783000    101.549416000
S       54.583321000     66.262640000    106.283185000
S       53.013585000     68.209737000    103.636548000
S       53.708063000     64.651035000    103.094878000
S       59.114929000     67.662531000    104.265488000
S       57.307159000     69.514677000    101.692116000
S       58.216108000     65.981235000    101.132908000
S       56.106874000     69.709035000    105.385681000
S       57.346437000     64.147554000    104.441050000
S       54.774940000     67.056804000    100.297956000
C       56.019301000     66.955490000    103.367617000
O       60.463878000     69.604199000    102.265553000
O       59.604914000     68.826251000     99.969314000
O       60.232673000     70.687931000     98.879783000
O       60.464594000     71.541978000    103.888995000
O       61.012847000     73.540928000    103.042959000
O       64.691493000     68.324267000     99.355345000
O       64.833830000     69.130251000    101.438215000
C       60.740689000     70.527571000    101.195104000
C       60.124140000     69.989713000     99.907611000
C       60.100607000     71.871221000    101.568045000
C       60.566968000     72.368884000    102.932728000
C       62.267008000     70.557316000    100.991547000
C       62.732146000     69.277681000    100.300523000
C       64.202965000     68.903546000    100.364996000
H       55.474493000     70.704358000    104.749786000
H       62.220777000     68.447640000    100.789823000
H       62.419604000     69.273144000     99.256680000
H       62.543828000     71.437409000    100.409331000
H       62.712224000     70.636936000    101.978997000
H       59.022603000     71.696260000    101.631766000
H       60.287572000     72.607595000    100.790747000
H       60.344004000     70.182564000    103.091324000
H       58.035347000     69.899438000    103.995764000
H       60.792024000     65.324908000     99.108827000
H       49.279437000     64.198087000    105.216949000
H       51.049590000     73.380955000    109.085067000
H       56.697278000     71.369120000     97.785931000
H       56.102355000     61.620989000    101.924395000
H       58.347025000     72.801064000    107.922939000
H       62.441953000     67.439311000    108.822108000
H       50.154935000     68.981546000    107.545846000
H       59.161711000     68.321257000    112.023648000
H       53.615646000     73.429480000    102.360591000
