# Supplementary material for: The E2 state of FeMoco: Hydride Formation versus Fe Reduction and a Mechanism for H2 Evolution
Source: Chemistry. 2021 Oct 15;27(67):16788–800. doi: 10.1002/chem.202102730 (PMC9293435; doi:10.1002/chem.202102730)
Supplement: Supplementary file 2 — Supporting Information [file CHEM-27-16788-s001.zip › Thorhallsson-E2-SI-xyz/QMMMHisdelta/tH-CBS/tH4-CBS2B/tH4-CBS2B346/tH4-CBS2B346.xyz]

144
MoFe7C36N11H68S10O11
C       53.815914000     72.696296000    103.115962000
H       54.033158000     73.265326000    104.019207000
C       52.711306000     71.685172000    103.450419000
H       53.078705000     71.010580000    104.230026000
H       51.794662000     72.146120000    103.838349000
H       52.451328000     71.060460000    102.592024000
C       55.118718000     71.960542000    102.684966000
H       55.950715000     72.184769000    103.364399000
H       54.973408000     70.875416000    102.698917000
H       55.455556000     72.181450000    101.661679000
C       56.464526000     71.448783000     98.853765000
H       57.385046000     71.342847000     99.436563000
H       56.050480000     72.445075000     99.050663000
N       55.523310000     70.441971000     99.319424000
H       55.896723000     69.623491000     99.801269000
C       54.230272000     70.695435000     99.516391000
N       53.636824000     71.735509000     98.904692000
H       54.089626000     72.305077000     98.198562000
H       52.688062000     71.954562000     99.213932000
N       53.515505000     69.937152000    100.345099000
H       53.896240000     69.051425000    100.703969000
H       52.521230000     70.132209000    100.436458000
C       59.255768000     72.996664000    107.346578000
H       59.043312000     72.787596000    106.291930000
H       59.497367000     74.062938000    107.445375000
C       60.452213000     72.166764000    107.804327000
O       60.834607000     72.131819000    108.994344000
N       61.080663000     71.503153000    106.826937000
H       60.756227000     71.588050000    105.865408000
H       61.862971000     70.843581000    107.024843000
C       51.165947000     72.301100000    109.119061000
H       51.254735000     71.981184000    110.165570000
H       50.259912000     71.840969000    108.700950000
N       53.264583000     70.912565000    108.758316000
C       52.408965000     71.930901000    108.369188000
C       54.311693000     70.882581000    107.874820000
H       55.119473000     70.161231000    107.942731000
N       54.180599000     71.816209000    106.956164000
H       53.096714000     70.248163000    109.501578000
C       53.005601000     72.462471000    107.245332000
H       52.627056000     73.268640000    106.632436000
C       49.846594000     65.050307000    104.850454000
H       50.286122000     64.736606000    103.898852000
H       49.159377000     65.881978000    104.664997000
S       51.217516000     65.549267000    105.989249000
C       50.473893000     69.116690000    106.520197000
H       51.567426000     68.993677000    106.507611000
H       50.254579000     70.146796000    106.212725000
O       49.847805000     68.232591000    105.627782000
H       50.349810000     67.381929000    105.674949000
C       56.462314000     62.492731000    101.365402000
H       56.600969000     63.347261000    102.038520000
H       57.444569000     62.195209000    100.992782000
N       55.603916000     62.841005000    100.235634000
H       54.592631000     62.675064000    100.333452000
C       56.062567000     63.463452000     99.149491000
N       57.370620000     63.705194000     99.008039000
H       57.993453000     63.642445000     99.801820000
H       57.743493000     64.187139000     98.190633000
N       55.230441000     63.840271000     98.167753000
H       54.301082000     63.396795000     98.091193000
H       55.636907000     64.140637000     97.292250000
C       63.160493000     67.334446000    108.011620000
H       64.158432000     67.473426000    108.452489000
H       63.101502000     66.333798000    107.575545000
C       62.973367000     68.419041000    106.926435000
O       63.014784000     69.625241000    107.299506000
O       62.807432000     68.053800000    105.725344000
C       58.843339000     69.229428000    111.511654000
H       58.149689000     69.783538000    112.148571000
H       59.765370000     69.815756000    111.436275000
C       58.330617000     68.983822000    110.106800000
C       57.056646000     68.443018000    109.855386000
H       56.366657000     68.275017000    110.680993000
C       56.699675000     68.040072000    108.567806000
H       55.737243000     67.571949000    108.367043000
C       57.606987000     68.186634000    107.515809000
H       57.349216000     67.794146000    106.535094000
C       59.192935000     69.213260000    109.021115000
H       60.155587000     69.695469000    109.187180000
C       58.838262000     68.808817000    107.730324000
H       59.527578000     68.961860000    106.903387000
C       61.186137000     66.258244000     99.506538000
H       62.015809000     66.618125000     98.901450000
H       60.401798000     67.014503000     99.455045000
N       61.088937000     66.879361000    101.962736000
C       61.671634000     66.168681000    100.918187000
C       61.914030000     66.784246000    103.012370000
H       61.798101000     67.239609000    103.992433000
N       62.983991000     66.031046000    102.687173000
H       63.812205000     65.861365000    103.285628000
C       62.854305000     65.636797000    101.375784000
H       63.589584000     65.031319000    100.870616000
Mo      59.108830000     67.972320000    101.980043000
Fe      52.953416000     66.114623000    104.606514000
Fe      55.001905000     67.780803000    104.779813000
Fe      54.351682000     66.709500000    102.483228000
Fe      55.479883000     65.182142000    104.428752000
Fe      57.850370000     66.092689000    103.392711000
Fe      57.195079000     68.550068000    103.746285000
Fe      56.605995000     67.422539000    101.500233000
S       54.594750000     66.167748000    106.280075000
S       53.085569000     68.189906000    103.613458000
S       53.662465000     64.657769000    103.039377000
S       59.186287000     67.693194000    104.283993000
S       57.345429000     69.543709000    101.774131000
S       58.262431000     65.987674000    101.163486000
S       56.099554000     69.729370000    105.367151000
S       57.487627000     64.163269000    104.361639000
S       54.801910000     67.010594000    100.326026000
C       56.110591000     66.948826000    103.393604000
O       60.503847000     69.614029000    102.259921000
O       59.607641000     68.833543000     99.980139000
O       60.234457000     70.686013000     98.876308000
O       60.457085000     71.538866000    103.882665000
O       61.016883000     73.541016000    103.049226000
O       64.700786000     68.321469000     99.349343000
O       64.837962000     69.125971000    101.434182000
C       60.763609000     70.537049000    101.186597000
C       60.135587000     69.994218000     99.907559000
C       60.117852000     71.878206000    101.559976000
C       60.571043000     72.370649000    102.930251000
C       62.286532000     70.570014000    100.973615000
C       62.745750000     69.288541000    100.283367000
C       64.212675000     68.904216000    100.356737000
H       55.387721000     70.553592000    104.591353000
H       62.226949000     68.461725000    100.770169000
H       62.438074000     69.287147000     99.238108000
H       62.563462000     71.449514000    100.391289000
H       62.733614000     70.647850000    101.960438000
H       59.039851000     71.703832000    101.615945000
H       60.307926000     72.618918000    100.787927000
H       60.381869000     70.195440000    103.084880000
H       55.126727000     63.809587000    105.026322000
H       60.791253000     65.328856000     99.096207000
H       49.271554000     64.199597000    105.216088000
H       51.046515000     73.383973000    109.084566000
H       56.715463000     71.362549000     97.796570000
H       56.066671000     61.655983000    101.941064000
H       58.348354000     72.810011000    107.920883000
H       62.441942000     67.444470000    108.823806000
H       50.156909000     68.976855000    107.553654000
H       59.157313000     68.318670000    112.021563000
H       53.601997000     73.435057000    102.343603000
