# Supplementary material for: The E2 state of FeMoco: Hydride Formation versus Fe Reduction and a Mechanism for H2 Evolution
Source: Chemistry. 2021 Oct 15;27(67):16788–800. doi: 10.1002/chem.202102730 (PMC9293435; doi:10.1002/chem.202102730)
Supplement: Supplementary file 2 — Supporting Information [file CHEM-27-16788-s001.zip › Thorhallsson-E2-SI-xyz/QMMMHisdelta/tH-CBS/tH4-CBS2B/tH4-CBS2B235/tH4-CBS2B235.xyz]

144
MoFe7C36N11H68S10O11
C       53.814592000     72.695052000    103.109687000
H       54.021203000     73.262861000    104.016306000
C       52.714001000     71.676097000    103.433120000
H       53.078098000     71.005507000    104.217927000
H       51.789776000     72.129683000    103.812100000
H       52.467760000     71.050931000    102.571106000
C       55.125195000     71.971495000    102.683273000
H       55.951347000     72.196619000    103.368873000
H       54.991234000     70.885057000    102.686202000
H       55.468001000     72.202171000    101.664531000
C       56.466879000     71.473142000     98.855097000
H       57.388143000     71.374039000     99.438070000
H       56.050762000     72.470809000     99.042850000
N       55.534777000     70.465043000     99.335924000
H       55.925187000     69.689668000     99.878240000
C       54.238483000     70.709165000     99.513805000
N       53.636034000     71.729018000     98.876154000
H       54.102477000     72.319394000     98.196814000
H       52.686176000     71.948454000     99.180764000
N       53.521886000     69.957193000    100.349253000
H       53.893503000     69.052086000    100.674796000
H       52.524117000     70.144555000    100.416100000
C       59.255706000     73.000645000    107.344860000
H       59.043705000     72.792240000    106.289968000
H       59.496945000     74.066840000    107.444587000
C       60.451995000     72.170254000    107.802011000
O       60.833079000     72.133831000    108.992740000
N       61.080780000     71.508011000    106.824341000
H       60.758359000     71.594768000    105.861869000
H       61.862123000     70.847156000    107.022649000
C       51.175770000     72.298497000    109.119991000
H       51.270499000     71.980877000    110.166586000
H       50.268341000     71.835922000    108.707576000
N       53.271016000     70.906404000    108.743372000
C       52.414141000     71.927158000    108.361979000
C       54.306593000     70.869221000    107.846191000
H       55.113421000     70.146029000    107.906060000
N       54.167021000     71.800290000    106.926375000
H       53.113033000     70.247772000    109.493835000
C       52.998614000     72.452590000    107.228839000
H       52.616322000     73.258247000    106.617844000
C       49.853232000     65.033418000    104.849542000
H       50.293404000     64.717084000    103.899258000
H       49.174793000     65.871583000    104.663329000
S       51.216937000     65.519573000    105.998824000
C       50.474140000     69.112275000    106.520013000
H       51.568377000     68.998437000    106.507054000
H       50.246501000     70.138751000    106.207263000
O       49.854888000     68.218371000    105.630961000
H       50.367982000     67.376670000    105.673469000
C       56.458139000     62.483378000    101.364368000
H       56.593561000     63.334018000    102.043042000
H       57.441528000     62.192379000    100.990056000
N       55.600249000     62.837305000    100.235693000
H       54.588666000     62.675021000    100.332617000
C       56.061087000     63.461839000     99.151115000
N       57.369763000     63.700791000     99.011906000
H       57.984923000     63.658407000     99.813212000
H       57.742417000     64.186302000     98.196085000
N       55.230825000     63.840266000     98.168798000
H       54.302149000     63.396379000     98.088102000
H       55.638120000     64.151150000     97.297380000
C       63.167278000     67.336073000    108.016417000
H       64.164297000     67.477798000    108.458605000
H       63.111876000     66.335557000    107.579313000
C       62.977738000     68.421212000    106.931588000
O       63.009158000     69.626831000    107.307170000
O       62.819555000     68.055858000    105.730073000
C       58.853410000     69.231725000    111.514437000
H       58.157788000     69.785630000    112.149396000
H       59.777420000     69.815593000    111.445201000
C       58.346425000     68.992683000    110.106639000
C       57.070993000     68.458905000    109.849710000
H       56.378100000     68.289310000    110.672717000
C       56.715642000     68.066042000    108.558809000
H       55.750336000     67.605209000    108.356115000
C       57.625182000     68.214452000    107.508999000
H       57.373242000     67.831342000    106.523064000
C       59.212315000     69.223650000    109.023998000
H       60.176505000     69.700982000    109.193838000
C       58.859287000     68.828367000    107.729890000
H       59.551022000     68.980471000    106.904771000
C       61.172695000     66.258446000     99.514752000
H       61.999660000     66.622082000     98.907568000
H       60.386100000     67.012436000     99.465123000
N       61.078865000     66.876387000    101.971586000
C       61.662387000     66.169665000    100.924983000
C       61.907204000     66.782977000    103.018385000
H       61.791269000     67.237111000    103.998775000
N       62.979746000     66.034026000    102.690099000
H       63.808940000     65.865667000    103.286992000
C       62.848172000     65.640581000    101.378608000
H       63.585005000     65.038586000    100.871278000
Mo      59.097613000     67.986190000    101.986528000
Fe      52.946172000     66.137444000    104.646002000
Fe      55.005423000     67.810408000    104.807914000
Fe      54.328820000     66.697208000    102.500766000
Fe      55.484897000     65.208495000    104.436511000
Fe      57.878576000     66.032455000    103.412071000
Fe      57.215387000     68.531999000    103.704384000
Fe      56.591139000     67.433743000    101.561084000
S       54.573764000     66.250481000    106.299972000
S       53.051894000     68.176187000    103.728011000
S       53.674421000     64.659449000    103.059209000
S       59.182752000     67.681958000    104.287798000
S       57.363139000     69.586927000    101.742324000
S       58.222303000     65.987794000    101.177985000
S       56.143775000     69.764738000    105.309775000
S       57.453887000     64.114637000    104.397284000
S       54.773951000     67.053884000    100.361118000
C       56.074324000     66.906482000    103.414363000
O       60.506163000     69.614287000    102.261751000
O       59.620396000     68.830353000     99.975810000
O       60.241626000     70.687780000     98.876790000
O       60.463574000     71.545856000    103.885121000
O       61.019746000     73.546951000    103.048057000
O       64.701288000     68.319855000     99.349161000
O       64.843583000     69.130130000    101.431233000
C       60.766495000     70.537403000    101.187982000
C       60.140201000     69.993484000     99.907420000
C       60.124412000     71.880011000    101.561020000
C       60.577112000     72.374710000    102.930518000
C       62.289591000     70.568579000    100.974266000
C       62.747579000     69.285499000    100.286949000
C       64.214726000     68.904045000    100.356663000
H       55.343071000     70.546644000    104.578980000
H       62.231180000     68.459615000    100.778108000
H       62.436252000     69.280355000     99.242831000
H       62.564922000     71.446221000    100.388147000
H       62.737871000     70.650028000    101.960272000
H       59.046506000     71.702334000    101.615920000
H       60.315648000     72.618840000    100.787310000
H       60.381371000     70.194489000    103.085766000
H       55.043454000     63.826871000    105.029481000
H       60.780679000     65.328194000     99.103630000
H       49.271883000     64.186700000    105.214464000
H       51.052252000     73.380904000    109.085270000
H       56.717193000     71.376190000     97.798683000
H       56.065303000     61.641448000    101.934369000
H       58.348280000     72.813070000    107.918846000
H       62.447112000     67.443775000    108.827484000
H       50.156955000     68.973514000    107.553553000
H       59.162745000     68.318577000    112.022905000
H       53.600583000     73.434222000    102.337746000
