# Supplementary material for: The E2 state of FeMoco: Hydride Formation versus Fe Reduction and a Mechanism for H2 Evolution
Source: Chemistry. 2021 Oct 15;27(67):16788–800. doi: 10.1002/chem.202102730 (PMC9293435; doi:10.1002/chem.202102730)
Supplement: Supplementary file 2 — Supporting Information [file CHEM-27-16788-s001.zip › Thorhallsson-E2-SI-xyz/QMMMHisdelta/tH-CBS/tH4-CBS2B/tH4-CBS2B147/tH4-CBS2B147.xyz]

144
MoFe7C36N11H68S10O11
C       53.803919000     72.677845000    103.121317000
H       54.003091000     73.235967000    104.035545000
C       52.696377000     71.660197000    103.427115000
H       53.051487000     70.983599000    104.210765000
H       51.769655000     72.116134000    103.797204000
H       52.456649000     71.038384000    102.561127000
C       55.116051000     71.953671000    102.704404000
H       55.969758000     72.286239000    103.309811000
H       55.027021000     70.872733000    102.847543000
H       55.387389000     72.071913000    101.645868000
C       56.472595000     71.424618000     98.848395000
H       57.394627000     71.306274000     99.426359000
H       56.065715000     72.422117000     99.055200000
N       55.527553000     70.419516000     99.311244000
H       55.900507000     69.609948000     99.810457000
C       54.237060000     70.683447000     99.511339000
N       53.648098000     71.725138000     98.898030000
H       54.100723000     72.288423000     98.186672000
H       52.700288000     71.949572000     99.206838000
N       53.520005000     69.934889000    100.347351000
H       53.896441000     69.045697000    100.701452000
H       52.525568000     70.131145000    100.432451000
C       59.252392000     72.984632000    107.347569000
H       59.037980000     72.768460000    106.294774000
H       59.493640000     74.051677000    107.438955000
C       60.450256000     72.158280000    107.807923000
O       60.835326000     72.130302000    108.997285000
N       61.077276000     71.490066000    106.832917000
H       60.750664000     71.569828000    105.871868000
H       61.862214000     70.833962000    107.031421000
C       51.169994000     72.299699000    109.118642000
H       51.250760000     71.978256000    110.165437000
H       50.267899000     71.838666000    108.693024000
N       53.266389000     70.904729000    108.759539000
C       52.420001000     71.933921000    108.378032000
C       54.322397000     70.882743000    107.886006000
H       55.124830000     70.154572000    107.947049000
N       54.205291000     71.831831000    106.981353000
H       53.088076000     70.229480000    109.490485000
C       53.030857000     72.479436000    107.268718000
H       52.661486000     73.296787000    106.665071000
C       49.855160000     65.038644000    104.846905000
H       50.291039000     64.722115000    103.894557000
H       49.174592000     65.875761000    104.662748000
S       51.227851000     65.527086000    105.985582000
C       50.474331000     69.108590000    106.513651000
H       51.568289000     68.991486000    106.499394000
H       50.248994000     70.135828000    106.201147000
O       49.851542000     68.215950000    105.626319000
H       50.367263000     67.374549000    105.665549000
C       56.475330000     62.493245000    101.361324000
H       56.604309000     63.350586000    102.032635000
H       57.462197000     62.197660000    100.999804000
N       55.622189000     62.832737000    100.224585000
H       54.610181000     62.672518000    100.325282000
C       56.077496000     63.454041000     99.136254000
N       57.385321000     63.684348000     98.980124000
H       58.032998000     63.541701000     99.742636000
H       57.756470000     64.167632000     98.162627000
N       55.239123000     63.846844000     98.165671000
H       54.303129000     63.415630000     98.101430000
H       55.641151000     64.125438000     97.280697000
C       63.166972000     67.333757000    108.015596000
H       64.164918000     67.471346000    108.457001000
H       63.106928000     66.332899000    107.580129000
C       62.982786000     68.417581000    106.928950000
O       63.022658000     69.623812000    107.300941000
O       62.821305000     68.051085000    105.727796000
C       58.848895000     69.232090000    111.523554000
H       58.157666000     69.786106000    112.163324000
H       59.771977000     69.816473000    111.446150000
C       58.331792000     68.987405000    110.120576000
C       57.054320000     68.453356000    109.874127000
H       56.363883000     68.294836000    110.701511000
C       56.694552000     68.045348000    108.589137000
H       55.727283000     67.585979000    108.392273000
C       57.600398000     68.180126000    107.534453000
H       57.338903000     67.787557000    106.554302000
C       59.193360000     69.206181000    109.032012000
H       60.158523000     69.684390000    109.194249000
C       58.835071000     68.796757000    107.744089000
H       59.522540000     68.942796000    106.914176000
C       61.177402000     66.264471000     99.513571000
H       62.001357000     66.634132000     98.905910000
H       60.388652000     67.017016000     99.468548000
N       61.095188000     66.879236000    101.972533000
C       61.671081000     66.170180000    100.922830000
C       61.927212000     66.782243000    103.016047000
H       61.816791000     67.236035000    103.997756000
N       62.994038000     66.027700000    102.683004000
H       63.824778000     65.856640000    103.277857000
C       62.856102000     65.635731000    101.371897000
H       63.588044000     65.030324000    100.861724000
Mo      59.102659000     67.965023000    101.996555000
Fe      52.946966000     66.139976000    104.604490000
Fe      55.059117000     67.765298000    104.721714000
Fe      54.296356000     66.634218000    102.426251000
Fe      55.447034000     65.207542000    104.398556000
Fe      57.883021000     66.045337000    103.412763000
Fe      57.221022000     68.535532000    103.768572000
Fe      56.577067000     67.351691000    101.540364000
S       54.593569000     66.234084000    106.259901000
S       53.074323000     68.165786000    103.662776000
S       53.625892000     64.623209000    103.008547000
S       59.216228000     67.679692000    104.297800000
S       57.304312000     69.492471000    101.772029000
S       58.258247000     65.947578000    101.198304000
S       56.094560000     69.708260000    105.375514000
S       57.450855000     64.129515000    104.417759000
S       54.795600000     67.019411000    100.294796000
C       56.049478000     66.804127000    103.303875000
O       60.491339000     69.606451000    102.265692000
O       59.585869000     68.829524000     99.990923000
O       60.226536000     70.674001000     98.880129000
O       60.455928000     71.531280000    103.887036000
O       61.009104000     73.533741000    103.050741000
O       64.695423000     68.321966000     99.350482000
O       64.830800000     69.128619000    101.434116000
C       60.751182000     70.529623000    101.191844000
C       60.122009000     69.985772000     99.913832000
C       60.103154000     71.869628000    101.566069000
C       60.563523000     72.363425000    102.934226000
C       62.275038000     70.566612000    100.978997000
C       62.738494000     69.290438000    100.281420000
C       64.206102000     68.906123000    100.356733000
H       55.436944000     70.688637000    104.748475000
H       62.219700000     68.459375000    100.761040000
H       62.433887000     69.295765000     99.235293000
H       62.548805000     71.449914000    100.400782000
H       62.723329000     70.642042000    101.965534000
H       59.025397000     71.693924000    101.626477000
H       60.289629000     72.609482000    100.792071000
H       60.376833000     70.187231000    103.092953000
H       55.031704000     63.810176000    104.937391000
H       60.786740000     65.335735000     99.097759000
H       49.275519000     64.191398000    105.213317000
H       51.048465000     73.382355000    109.084648000
H       56.718563000     71.346335000     97.789415000
H       56.078064000     61.656663000    101.936109000
H       58.345911000     72.800918000    107.924290000
H       62.448285000     67.445427000    108.827438000
H       50.158401000     68.971381000    107.547783000
H       59.162643000     68.319798000    112.030853000
H       53.599950000     73.421879000    102.351332000
