# Supplementary material for: The E2 state of FeMoco: Hydride Formation versus Fe Reduction and a Mechanism for H2 Evolution
Source: Chemistry. 2021 Oct 15;27(67):16788–800. doi: 10.1002/chem.202102730 (PMC9293435; doi:10.1002/chem.202102730)
Supplement: Supplementary file 2 — Supporting Information [file CHEM-27-16788-s001.zip › Thorhallsson-E2-SI-xyz/QMMMHisdelta/tH-CBS/tH4-CBS2B/tH4-CBS2B247/tH4-CBS2B247.xyz]

144
MoFe7C36N11H68S10O11
C       53.789996000     72.689328000    103.131885000
H       53.968203000     73.251529000    104.047245000
C       52.683225000     71.666411000    103.420439000
H       53.026021000     71.002655000    104.219919000
H       51.743035000     72.115536000    103.764195000
H       52.470340000     71.035649000    102.553840000
C       55.113901000     71.972746000    102.743892000
H       55.951122000     72.306494000    103.370243000
H       55.027388000     70.890605000    102.879744000
H       55.408643000     72.095036000    101.691991000
C       56.475930000     71.471680000     98.854509000
H       57.397699000     71.370568000     99.435988000
H       56.061782000     72.469736000     99.044004000
N       55.540269000     70.465758000     99.333919000
H       55.926627000     69.689540000     99.874899000
C       54.244296000     70.714064000     99.513382000
N       53.644773000     71.734183000     98.874988000
H       54.107694000     72.315091000     98.184736000
H       52.694747000     71.955789000     99.178107000
N       53.526555000     69.966987000    100.351582000
H       53.896603000     69.070997000    100.697198000
H       52.529646000     70.158415000    100.421140000
C       59.254157000     72.997693000    107.342845000
H       59.040712000     72.783894000    106.289325000
H       59.492031000     74.065045000    107.437998000
C       60.454202000     72.173605000    107.801388000
O       60.839077000     72.146397000    108.991040000
N       61.082568000     71.507773000    106.826010000
H       60.753155000     71.582870000    105.865184000
H       61.863331000     70.846737000    107.025908000
C       51.184821000     72.295283000    109.123557000
H       51.291567000     71.982904000    110.170472000
H       50.272864000     71.830470000    108.723744000
N       53.268724000     70.891159000    108.722098000
C       52.412856000     71.917165000    108.351050000
C       54.287896000     70.840435000    107.806738000
H       55.091011000     70.111609000    107.853642000
N       54.139038000     71.768512000    106.884919000
H       53.121288000     70.238720000    109.480003000
C       52.981413000     72.432155000    107.205117000
H       52.595125000     73.237404000    106.596274000
C       49.823352000     65.035610000    104.828102000
H       50.277928000     64.716499000    103.885906000
H       49.137157000     65.864749000    104.630366000
S       51.167147000     65.547949000    105.978269000
C       50.481943000     69.131690000    106.540618000
H       51.575281000     69.006776000    106.535002000
H       50.267888000     70.164986000    106.241214000
O       49.859795000     68.259696000    105.633563000
H       50.354790000     67.405454000    105.671690000
C       56.468480000     62.501940000    101.359356000
H       56.621548000     63.364641000    102.018500000
H       57.445318000     62.182123000    100.991663000
N       55.612313000     62.844648000    100.226110000
H       54.600173000     62.687623000    100.328222000
C       56.072372000     63.451771000     99.132060000
N       57.382449000     63.664610000     98.971210000
H       58.029712000     63.524139000     99.734689000
H       57.756073000     64.145192000     98.153015000
N       55.236275000     63.849546000     98.160311000
H       54.298896000     63.420541000     98.099433000
H       55.642090000     64.103770000     97.269404000
C       63.174064000     67.336103000    108.019857000
H       64.173172000     67.475212000    108.458406000
H       63.115325000     66.335605000    107.583219000
C       62.984636000     68.420348000    106.933580000
O       63.008787000     69.626470000    107.308666000
O       62.835816000     68.053437000    105.731646000
C       58.874501000     69.233090000    111.555713000
H       58.178921000     69.780191000    112.196846000
H       59.801235000     69.813754000    111.495895000
C       58.370138000     69.007245000    110.145292000
C       57.095701000     68.473458000    109.883279000
H       56.397520000     68.307890000    110.702731000
C       56.749452000     68.072170000    108.592961000
H       55.785005000     67.610690000    108.388425000
C       57.665889000     68.213334000    107.548040000
H       57.422907000     67.828322000    106.560675000
C       59.241458000     69.235699000    109.066678000
H       60.203941000     69.715261000    109.239882000
C       58.897018000     68.831623000    107.773028000
H       59.592260000     68.981020000    106.950342000
C       61.161678000     66.272955000     99.511204000
H       61.987242000     66.639291000     98.903441000
H       60.372763000     67.025963000     99.464543000
N       61.061994000     66.876934000    101.970501000
C       61.652285000     66.180590000    100.921131000
C       61.891625000     66.786789000    103.016468000
H       61.769578000     67.235909000    103.998522000
N       62.971213000     66.049335000    102.684543000
H       63.801268000     65.883050000    103.280816000
C       62.842928000     65.659507000    101.371795000
H       63.585101000     65.065851000    100.862354000
Mo      59.069360000     67.976812000    101.976692000
Fe      53.031727000     66.135786000    104.816704000
Fe      55.017995000     67.850188000    104.788943000
Fe      54.274262000     66.692509000    102.541191000
Fe      55.517877000     65.147970000    104.434937000
Fe      57.852084000     66.088907000    103.380906000
Fe      57.211686000     68.485689000    103.747777000
Fe      56.513119000     67.424101000    101.527715000
S       54.653360000     66.259083000    106.333601000
S       53.083134000     68.203854000    103.788303000
S       53.642250000     64.637136000    103.168521000
S       59.202382000     67.713103000    104.281501000
S       57.295349000     69.537214000    101.802744000
S       58.183973000     65.994829000    101.151434000
S       56.243011000     69.719841000    105.335960000
S       57.493258000     64.155700000    104.391601000
S       54.694421000     67.005725000    100.374658000
C       56.039191000     66.900702000    103.413589000
O       60.478058000     69.603889000    102.247209000
O       59.550648000     68.863583000     99.968772000
O       60.229008000     70.700658000     98.868317000
O       60.459129000     71.527564000    103.882527000
O       61.011646000     73.533222000    103.051981000
O       64.690497000     68.319074000     99.350037000
O       64.826331000     69.128499000    101.432055000
C       60.745026000     70.534428000    101.181073000
C       60.110229000     70.007210000     99.898435000
C       60.103219000     71.874869000    101.563903000
C       60.566045000     72.362271000    102.932797000
C       62.269248000     70.566036000    100.973039000
C       62.731580000     69.286052000    100.281925000
C       64.200205000     68.903485000    100.355966000
H       55.386172000     70.565355000    104.741393000
H       62.213656000     68.457807000    100.767447000
H       62.424466000     69.285697000     99.236393000
H       62.546643000     71.446366000    100.391911000
H       62.715107000     70.644441000    101.960691000
H       59.025299000     71.698526000    101.625217000
H       60.289854000     72.617058000    100.792083000
H       60.369537000     70.175793000    103.079616000
H       55.118770000     63.772008000    105.028077000
H       60.772754000     65.341594000     99.099656000
H       49.249595000     64.186972000    105.200504000
H       51.057960000     73.377243000    109.086994000
H       56.724142000     71.374814000     97.797592000
H       56.061155000     61.680665000    101.948983000
H       58.348381000     72.809275000    107.919157000
H       62.457163000     67.445245000    108.833619000
H       50.157498000     68.983834000    107.570638000
H       59.180882000     68.312164000    112.051790000
H       53.593222000     73.427990000    102.354886000
