# Supplementary material for: The E2 state of FeMoco: Hydride Formation versus Fe Reduction and a Mechanism for H2 Evolution
Source: Chemistry. 2021 Oct 15;27(67):16788–800. doi: 10.1002/chem.202102730 (PMC9293435; doi:10.1002/chem.202102730)
Supplement: Supplementary file 2 — Supporting Information [file CHEM-27-16788-s001.zip › Thorhallsson-E2-SI-xyz/QMMMHisdelta/tH-CBS/tH3-CBS2B/tH3-CBS2B235/tH3-CBS2B235.xyz]

144
MoFe7C36N11H68S10O11
C       53.816195000     72.694370000    103.117740000
H       54.018076000     73.260522000    104.026333000
C       52.709982000     71.680107000    103.434939000
H       53.070705000     71.010048000    104.221322000
H       51.785602000     72.137055000    103.809597000
H       52.464865000     71.055314000    102.572531000
C       55.128151000     71.968559000    102.701766000
H       55.973670000     72.272211000    103.332212000
H       55.029817000     70.883626000    102.806324000
H       55.423096000     72.119674000    101.653824000
C       56.448047000     71.488282000     98.847790000
H       57.364833000     71.392537000     99.438655000
H       56.029186000     72.486168000     99.026963000
N       55.513287000     70.482207000     99.327871000
H       55.901036000     69.698918000     99.861144000
C       54.218158000     70.729039000     99.509794000
N       53.615946000     71.750227000     98.874458000
H       54.078845000     72.331401000     98.184560000
H       52.667643000     71.972109000     99.180833000
N       53.502356000     69.980558000    100.348754000
H       53.877928000     69.085515000    100.686248000
H       52.505042000     70.168706000    100.422169000
C       59.253103000     72.997374000    107.342699000
H       59.039645000     72.785287000    106.288827000
H       59.493480000     74.064114000    107.438698000
C       60.450854000     72.169714000    107.800673000
O       60.834564000     72.137991000    108.990431000
N       61.078567000     71.504658000    106.824031000
H       60.753318000     71.586065000    105.862043000
H       61.859978000     70.844851000    107.022946000
C       51.182646000     72.296960000    109.118494000
H       51.281669000     71.980211000    110.164955000
H       50.274566000     71.832474000    108.709664000
N       53.273968000     70.900547000    108.727197000
C       52.418924000     71.926896000    108.355512000
C       54.306448000     70.865240000    107.826200000
H       55.110797000     70.138199000    107.875679000
N       54.166901000     71.803469000    106.913416000
H       53.115712000     70.235458000    109.471823000
C       53.001681000     72.457832000    107.224147000
H       52.619887000     73.268509000    106.619727000
C       49.880576000     65.030310000    104.845828000
H       50.325664000     64.707696000    103.899654000
H       49.204701000     65.868352000    104.650002000
S       51.241519000     65.524295000    105.998366000
C       50.476963000     69.110488000    106.520544000
H       51.571435000     68.997064000    106.510714000
H       50.249423000     70.136312000    106.205750000
O       49.859944000     68.214618000    105.632256000
H       50.371242000     67.371529000    105.680726000
C       56.488692000     62.480524000    101.361825000
H       56.592174000     63.326928000    102.051338000
H       57.484258000     62.218382000    100.998687000
N       55.632104000     62.823908000    100.228744000
H       54.620084000     62.666479000    100.333639000
C       56.080603000     63.458516000     99.144051000
N       57.386703000     63.696598000     98.986408000
H       58.030097000     63.579880000     99.756655000
H       57.753156000     64.190099000     98.172469000
N       55.236767000     63.851879000     98.179859000
H       54.302657000     63.416896000     98.112153000
H       55.631586000     64.160220000     97.301717000
C       63.158882000     67.328362000    108.009507000
H       64.156950000     67.465315000    108.450754000
H       63.099075000     66.328397000    107.571481000
C       62.973386000     68.415365000    106.926100000
O       63.009674000     69.620314000    107.301927000
O       62.813998000     68.050842000    105.724171000
C       58.861876000     69.234189000    111.539721000
H       58.169485000     69.784259000    112.181634000
H       59.787583000     69.815680000    111.472564000
C       58.350071000     69.004202000    110.132371000
C       57.071746000     68.476827000    109.876360000
H       56.377613000     68.313458000    110.699614000
C       56.714144000     68.083219000    108.586441000
H       55.745450000     67.628952000    108.384662000
C       57.622999000     68.225969000    107.535176000
H       57.367345000     67.850486000    106.547532000
C       59.216549000     69.228938000    109.049034000
H       60.182677000     69.702830000    109.217822000
C       58.860557000     68.833186000    107.756037000
H       59.551464000     68.983623000    106.930023000
C       61.187694000     66.256025000     99.541869000
H       62.025946000     66.610035000     98.945124000
H       60.410489000     67.019604000     99.482619000
N       61.056667000     66.858025000    102.002765000
C       61.658146000     66.160786000    100.959493000
C       61.870540000     66.764248000    103.059829000
H       61.741705000     67.217352000    104.039298000
N       62.953153000     66.023979000    102.741668000
H       63.781278000     65.863578000    103.341400000
C       62.841973000     65.637965000    101.425977000
H       63.591793000     65.046540000    100.925202000
Mo      59.081536000     67.977040000    101.974470000
Fe      52.955333000     66.174194000    104.621539000
Fe      54.983002000     67.902935000    104.745641000
Fe      54.184082000     66.733612000    102.338014000
Fe      55.443312000     65.387550000    104.325282000
Fe      57.775821000     66.107136000    103.413741000
Fe      57.146809000     68.596847000    103.655002000
Fe      56.579204000     67.451649000    101.481227000
S       54.608504000     66.312923000    106.259067000
S       53.044668000     68.226886000    103.707422000
S       53.692663000     64.638296000    103.081716000
S       59.098123000     67.738650000    104.281508000
S       57.367503000     69.599908000    101.714912000
S       58.201473000     65.987888000    101.177653000
S       56.195383000     69.757176000    105.313594000
S       57.300788000     64.163364000    104.442777000
S       54.820480000     67.090494000    100.248985000
C       55.997406000     67.000774000    103.328029000
O       60.496005000     69.602910000    102.251169000
O       59.614550000     68.830098000     99.970320000
O       60.242051000     70.685471000     98.869405000
O       60.461824000     71.529907000    103.880023000
O       61.016333000     73.535752000    103.051607000
O       64.699048000     68.315929000     99.351446000
O       64.844643000     69.126526000    101.432682000
C       60.761209000     70.531050000    101.182661000
C       60.136188000     69.992293000     99.900306000
C       60.122260000     71.874087000    101.558596000
C       60.574375000     72.363793000    102.929158000
C       62.284947000     70.558720000    100.973576000
C       62.742182000     69.268577000    100.298908000
C       64.212265000     68.896358000    100.361118000
H       55.405986000     70.685081000    104.750763000
H       62.232270000     68.447280000    100.804591000
H       62.423702000     69.249351000     99.256992000
H       62.561856000     71.430679000    100.379693000
H       62.731013000     70.649177000    101.959966000
H       59.043383000     71.700852000    101.610273000
H       60.317203000     72.613929000    100.786791000
H       60.374994000     70.182187000    103.077539000
H       52.839937000     66.550046000    101.637787000
H       60.792031000     65.331538000     99.121345000
H       49.294025000     64.187809000    105.212184000
H       51.056026000     73.379043000    109.084861000
H       56.705797000     71.385762000     97.793692000
H       56.111067000     61.621183000    101.915900000
H       58.346539000     72.810762000    107.918360000
H       62.439984000     67.437775000    108.821469000
H       50.158749000     68.972741000    107.553905000
H       59.170854000     68.316194000    112.039606000
H       53.608059000     73.433642000    102.344291000
