# Supplementary material for: The E2 state of FeMoco: Hydride Formation versus Fe Reduction and a Mechanism for H2 Evolution
Source: Chemistry. 2021 Oct 15;27(67):16788–800. doi: 10.1002/chem.202102730 (PMC9293435; doi:10.1002/chem.202102730)
Supplement: Supplementary file 2 — Supporting Information [file CHEM-27-16788-s001.zip › Thorhallsson-E2-SI-xyz/QMMMHisdelta/tH-CBS/tH3-CBS2B/tH3-CBS2B346/tH3-CBS2B346.xyz]

144
MoFe7C36N11H68S10O11
C       53.808268000     72.691512000    103.125286000
H       54.018363000     73.257335000    104.032305000
C       52.700605000     71.681006000    103.450299000
H       53.063966000     71.010858000    104.235582000
H       51.779581000     72.141708000    103.828301000
H       52.449132000     71.053604000    102.591519000
C       55.113793000     71.958940000    102.702118000
H       55.968901000     72.273496000    103.314489000
H       55.013024000     70.876630000    102.828532000
H       55.393618000     72.091139000    101.647765000
C       56.462206000     71.462931000     98.859907000
H       57.379181000     71.371110000     99.450789000
H       56.037142000     72.457451000     99.042428000
N       55.529492000     70.451169000     99.333767000
H       55.915027000     69.654538000     99.845782000
C       54.233454000     70.695000000     99.518125000
N       53.631268000     71.719873000     98.889030000
H       54.085917000     72.292748000     98.186617000
H       52.683888000     71.942322000     99.200190000
N       53.517663000     69.940057000    100.350240000
H       53.908266000     69.073093000    100.734881000
H       52.523418000     70.133081000    100.442272000
C       59.253464000     72.987764000    107.346286000
H       59.039172000     72.775308000    106.292703000
H       59.496645000     74.054043000    107.441144000
C       60.449259000     72.157415000    107.804812000
O       60.832999000     72.124875000    108.994676000
N       61.075417000     71.490651000    106.828290000
H       60.751774000     71.575910000    105.866494000
H       61.859726000     70.833666000    107.025980000
C       51.168666000     72.299450000    109.121735000
H       51.251470000     71.979724000    110.168812000
H       50.264692000     71.839257000    108.699255000
N       53.264918000     70.904121000    108.766042000
C       52.415379000     71.928402000    108.378396000
C       54.316111000     70.874025000    107.887095000
H       55.121123000     70.149160000    107.953299000
N       54.192669000     71.813264000    106.972973000
H       53.092157000     70.237422000    109.506132000
C       53.019238000     72.462929000    107.259970000
H       52.646223000     73.273088000    106.649124000
C       49.860501000     65.046542000    104.845028000
H       50.304301000     64.727164000    103.897373000
H       49.176030000     65.878491000    104.651644000
S       51.225056000     65.551922000    105.987230000
C       50.474875000     69.122406000    106.517081000
H       51.568893000     69.003236000    106.507494000
H       50.252656000     70.151699000    106.209465000
O       49.853381000     68.237334000    105.622221000
H       50.354507000     67.386946000    105.673460000
C       56.478125000     62.488680000    101.366913000
H       56.602210000     63.336264000    102.051977000
H       57.464891000     62.210686000    100.991507000
N       55.615582000     62.839681000    100.240631000
H       54.604924000     62.673324000    100.341886000
C       56.067544000     63.468523000     99.154840000
N       57.373441000     63.716351000     99.009358000
H       57.996010000     63.665480000     99.804219000
H       57.741919000     64.201620000     98.191528000
N       55.229021000     63.844930000     98.178392000
H       54.303038000     63.394449000     98.100567000
H       55.630053000     64.157933000     97.304751000
C       63.157541000     67.329388000    108.008581000
H       64.154153000     67.466982000    108.452891000
H       63.098679000     66.328906000    107.571851000
C       62.975833000     68.414843000    106.923548000
O       63.019869000     69.620485000    107.296997000
O       62.811439000     68.049830000    105.722312000
C       58.843760000     69.232791000    111.516813000
H       58.153699000     69.787687000    112.157007000
H       59.766343000     69.817536000    111.436501000
C       58.323809000     68.986369000    110.115069000
C       57.045162000     68.453757000    109.871580000
H       56.356532000     68.296516000    110.700686000
C       56.681159000     68.046576000    108.587463000
H       55.713463000     67.587324000    108.392256000
C       57.584636000     68.180466000    107.530472000
H       57.319485000     67.789481000    106.551106000
C       59.183117000     69.203649000    109.024427000
H       60.149055000     69.681150000    109.184076000
C       58.820939000     68.795091000    107.737315000
H       59.506274000     68.941512000    106.905789000
C       61.181444000     66.260535000     99.516332000
H       62.013315000     66.619258000     98.913345000
H       60.398132000     67.017706000     99.463078000
N       61.078474000     66.875724000    101.974710000
C       61.663591000     66.168427000    100.929135000
C       61.902828000     66.778961000    103.024385000
H       61.787578000     67.234198000    104.004566000
N       62.974076000     66.026998000    102.699115000
H       63.802930000     65.859202000    103.296620000
C       62.846382000     65.635824000    101.386630000
H       63.584219000     65.033037000    100.881642000
Mo      59.099925000     67.989564000    101.988705000
Fe      52.967233000     66.127384000    104.616420000
Fe      54.978493000     67.898519000    104.738095000
Fe      54.223357000     66.780309000    102.408605000
Fe      55.512531000     65.393866000    104.360936000
Fe      57.852786000     66.111152000    103.389542000
Fe      57.214784000     68.606793000    103.758831000
Fe      56.589334000     67.455477000    101.601761000
S       54.608182000     66.244813000    106.270179000
S       53.050995000     68.222282000    103.628535000
S       53.751896000     64.646662000    103.120257000
S       59.190913000     67.721924000    104.289109000
S       57.362967000     69.586654000    101.769706000
S       58.229908000     66.016418000    101.155767000
S       56.148033000     69.772537000    105.381088000
S       57.357520000     64.164878000    104.416072000
S       54.908826000     67.051999000    100.313203000
C       56.097730000     67.003940000    103.405314000
O       60.510640000     69.617268000    102.258918000
O       59.612702000     68.835813000     99.981429000
O       60.239143000     70.686750000     98.873899000
O       60.464461000     71.543843000    103.881388000
O       61.018012000     73.547767000    103.048673000
O       64.700686000     68.320319000     99.347568000
O       64.843500000     69.129763000    101.429842000
C       60.768024000     70.540516000    101.184989000
C       60.138412000     69.996487000     99.907020000
C       60.124657000     71.882643000    101.558720000
C       60.576911000     72.375506000    102.928835000
C       62.290749000     70.571626000    100.970485000
C       62.746912000     69.285452000    100.287244000
C       64.214430000     68.904083000    100.355418000
H       55.464698000     70.725028000    104.736086000
H       62.231090000     68.461564000    100.782411000
H       62.433564000     69.276699000     99.243691000
H       62.566707000     71.447077000    100.381556000
H       62.738397000     70.655893000    101.956632000
H       59.046471000     71.706528000    101.614041000
H       60.316173000     72.622091000    100.785710000
H       60.388882000     70.199187000    103.083529000
H       52.926200000     66.540523000    101.668210000
H       60.787247000     65.331746000     99.103989000
H       49.281071000     64.199471000    105.212177000
H       51.048299000     73.382174000    109.085871000
H       56.720982000     71.365937000     97.805538000
H       56.092634000     61.638382000    101.929459000
H       58.346477000     72.803697000    107.922099000
H       62.436489000     67.439725000    108.818504000
H       50.156828000     68.980858000    107.549979000
H       59.158503000     68.321385000    112.025087000
H       53.600663000     73.431248000    102.352139000
