# Supplementary material for: The E2 state of FeMoco: Hydride Formation versus Fe Reduction and a Mechanism for H2 Evolution
Source: Chemistry. 2021 Oct 15;27(67):16788–800. doi: 10.1002/chem.202102730 (PMC9293435; doi:10.1002/chem.202102730)
Supplement: Supplementary file 2 — Supporting Information [file CHEM-27-16788-s001.zip › Thorhallsson-E2-SI-xyz/QMMMHisdelta/tH-CBS/tH3-CBS2B/tH3-CBS2B247/tH3-CBS2B247.xyz]

144
MoFe7C36N11H68S10O11
C       53.789743000     72.695370000    103.140711000
H       53.983497000     73.261399000    104.050800000
C       52.676251000     71.685061000    103.445056000
H       53.022218000     71.022937000    104.244221000
H       51.743635000     72.143523000    103.796402000
H       52.449317000     71.051689000    102.583760000
C       55.100863000     71.960558000    102.744097000
H       55.951675000     72.297861000    103.350271000
H       55.003103000     70.881351000    102.897563000
H       55.382227000     72.063189000    101.687172000
C       56.448344000     71.468471000     98.842296000
H       57.365237000     71.369770000     99.432277000
H       56.029246000     72.464930000     99.027960000
N       55.511556000     70.459933000     99.314048000
H       55.897181000     69.666356000     99.831840000
C       54.219198000     70.711851000     99.510698000
N       53.617995000     71.742727000     98.891247000
H       54.073521000     72.319647000     98.192799000
H       52.671818000     71.965172000     99.205942000
N       53.509166000     69.959102000    100.351198000
H       53.884918000     69.058455000    100.677356000
H       52.511487000     70.142078000    100.427072000
C       59.253231000     72.989013000    107.344283000
H       59.038970000     72.773762000    106.291234000
H       59.493710000     74.056009000    107.437377000
C       60.451296000     72.162402000    107.803657000
O       60.835344000     72.133769000    108.993607000
N       61.078017000     71.495048000    106.828287000
H       60.752452000     71.577234000    105.866809000
H       61.861056000     70.836340000    107.026872000
C       51.170957000     72.296887000    109.128693000
H       51.270041000     71.985165000    110.176706000
H       50.258723000     71.836183000    108.724562000
N       53.242725000     70.875477000    108.744468000
C       52.401048000     71.909949000    108.365909000
C       54.269980000     70.815874000    107.839295000
H       55.065746000     70.079994000    107.895049000
N       54.139700000     71.746607000    106.917295000
H       53.079756000     70.223288000    109.499462000
C       52.985379000     72.420978000    107.226314000
H       52.612087000     73.229735000    106.614087000
C       49.832626000     65.035354000    104.826220000
H       50.288477000     64.716067000    103.884838000
H       49.148252000     65.865627000    104.627396000
S       51.173992000     65.545307000    105.982651000
C       50.474360000     69.130861000    106.535469000
H       51.567567000     69.005738000    106.527252000
H       50.259277000     70.163219000    106.233791000
O       49.849834000     68.255679000    105.632464000
H       50.350056000     67.405584000    105.666798000
C       56.483521000     62.507568000    101.374400000
H       56.618073000     63.356092000    102.056724000
H       57.465231000     62.220867000    100.991895000
N       55.615207000     62.859581000    100.252762000
H       54.604807000     62.696885000    100.358076000
C       56.066598000     63.474955000     99.158912000
N       57.373910000     63.715399000     99.010161000
H       57.991066000     63.687828000     99.810536000
H       57.742424000     64.192382000     98.187360000
N       55.229496000     63.841072000     98.178511000
H       54.301136000     63.395248000     98.105267000
H       55.629331000     64.152579000     97.303961000
C       63.169713000     67.329295000    108.014730000
H       64.168614000     67.465837000    108.454386000
H       63.109066000     66.329392000    107.576769000
C       62.983174000     68.415832000    106.930582000
O       63.012812000     69.621194000    107.307406000
O       62.830043000     68.051436000    105.728423000
C       58.874148000     69.234991000    111.551782000
H       58.182373000     69.784720000    112.194710000
H       59.800938000     69.814588000    111.483900000
C       58.360518000     69.002876000    110.145860000
C       57.081680000     68.474355000    109.895989000
H       56.386112000     68.322665000    110.720256000
C       56.727511000     68.058961000    108.612529000
H       55.759734000     67.600812000    108.416436000
C       57.640332000     68.181832000    107.562492000
H       57.388215000     67.778460000    106.584777000
C       59.226440000     69.217516000    109.059995000
H       60.191338000     69.695736000    109.223218000
C       58.874060000     68.800360000    107.772769000
H       59.564637000     68.939861000    106.944239000
C       61.169473000     66.265387000     99.517894000
H       61.997237000     66.627874000     98.910928000
H       60.382972000     67.019471000     99.466879000
N       61.073141000     66.883540000    101.975709000
C       61.656671000     66.176567000    100.929072000
C       61.901133000     66.788326000    103.022671000
H       61.785035000     67.242949000    104.002834000
N       62.972309000     66.037155000    102.694887000
H       63.801820000     65.868992000    103.291147000
C       62.841528000     65.645268000    101.382948000
H       63.579021000     65.043831000    100.875651000
Mo      59.100087000     68.006640000    101.989276000
Fe      53.018381000     66.184939000    104.826446000
Fe      54.991113000     67.953294000    104.799611000
Fe      54.199042000     66.774045000    102.450289000
Fe      55.499356000     65.426723000    104.374456000
Fe      57.800333000     66.178360000    103.394475000
Fe      57.232332000     68.604742000    103.695981000
Fe      56.537934000     67.472802000    101.482268000
S       54.626787000     66.314866000    106.355396000
S       53.054741000     68.258638000    103.811807000
S       53.726274000     64.673571000    103.234970000
S       59.213796000     67.741708000    104.288628000
S       57.350800000     69.594086000    101.723793000
S       58.192399000     66.032081000    101.169272000
S       56.289665000     69.781895000    105.422615000
S       57.349304000     64.225876000    104.452991000
S       54.773167000     67.018608000    100.304837000
C       56.032207000     67.062768000    103.371454000
O       60.516807000     69.628447000    102.253040000
O       59.622838000     68.847048000     99.973850000
O       60.246864000     70.699867000     98.868688000
O       60.469759000     71.555330000    103.878738000
O       61.020324000     73.559280000    103.045367000
O       64.700982000     68.318860000     99.348784000
O       64.847629000     69.135763000    101.427859000
C       60.774069000     70.551950000    101.180338000
C       60.146445000     70.008062000     99.901177000
C       60.130326000     71.893318000    101.554588000
C       60.580895000     72.385837000    102.926095000
C       62.297109000     70.580935000    100.966389000
C       62.750329000     69.291684000    100.286521000
C       64.216864000     68.907318000    100.355071000
H       55.529422000     70.665882000    104.764091000
H       62.232503000     68.470163000    100.783732000
H       62.437419000     69.281059000     99.242828000
H       62.574460000     71.454172000    100.374770000
H       62.744860000     70.666739000    101.952382000
H       59.052337000     71.717003000    101.608210000
H       60.321827000     72.633805000    100.782515000
H       60.394060000     70.206044000    103.079366000
H       52.807950000     66.661621000    101.794866000
H       60.777651000     65.334453000     99.108133000
H       49.256611000     64.188235000    105.198595000
H       51.050986000     73.379507000    109.088577000
H       56.706029000     71.372610000     97.787556000
H       56.096534000     61.660997000    101.941520000
H       58.347248000     72.803331000    107.921158000
H       62.452250000     67.439078000    108.827910000
H       50.153132000     68.984995000    107.566780000
H       59.181754000     68.315350000    112.049483000
H       53.594924000     73.432934000    102.362180000
