# Supplementary material for: The E2 state of FeMoco: Hydride Formation versus Fe Reduction and a Mechanism for H2 Evolution
Source: Chemistry. 2021 Oct 15;27(67):16788–800. doi: 10.1002/chem.202102730 (PMC9293435; doi:10.1002/chem.202102730)
Supplement: Supplementary file 2 — Supporting Information [file CHEM-27-16788-s001.zip › Thorhallsson-E2-SI-xyz/QMMMHisdelta/tH-CBS/tH3-CBS2B/tH3-CBS2B147/tH3-CBS2B147.xyz]

144
MoFe7C36N11H68S10O11
C       53.803716000     72.688756000    103.127474000
H       54.012862000     73.253238000    104.035554000
C       52.693192000     71.679887000    103.447567000
H       53.050889000     71.010662000    104.236183000
H       51.770355000     72.141161000    103.820116000
H       52.446686000     71.052789000    102.586975000
C       55.108105000     71.952132000    102.706909000
H       55.959095000     72.249634000    103.333214000
H       54.994722000     70.868249000    102.811047000
H       55.400958000     72.098068000    101.657980000
C       56.462469000     71.454719000     98.858286000
H       57.381136000     71.353751000     99.445044000
H       56.044115000     72.450740000     99.048158000
N       55.525317000     70.446892000     99.330029000
H       55.902986000     69.635982000     99.825635000
C       54.230640000     70.694793000     99.516471000
N       53.633116000     71.728993000     98.898549000
H       54.087370000     72.301924000     98.196111000
H       52.684829000     71.949118000     99.208972000
N       53.514286000     69.935964000    100.345471000
H       53.899232000     69.049216000    100.692830000
H       52.517119000     70.118764000    100.423661000
C       59.254374000     72.990740000    107.346437000
H       59.040792000     72.780261000    106.292294000
H       59.497334000     74.056844000    107.443419000
C       60.449817000     72.159550000    107.804482000
O       60.833113000     72.126543000    108.994309000
N       61.075482000     71.492630000    106.827874000
H       60.751895000     71.578545000    105.866163000
H       61.858649000     70.833868000    107.025572000
C       51.161883000     72.299891000    109.125680000
H       51.248623000     71.982805000    110.173284000
H       50.255212000     71.840282000    108.708152000
N       53.245924000     70.891660000    108.762044000
C       52.403563000     71.922913000    108.378156000
C       54.292034000     70.852197000    107.877914000
H       55.091038000     70.120720000    107.940867000
N       54.172681000     71.792507000    106.964238000
H       53.070301000     70.226164000    109.502564000
C       53.006440000     72.452617000    107.256960000
H       52.638000000     73.266295000    106.647967000
C       49.860044000     65.041744000    104.835851000
H       50.291544000     64.723007000    103.882088000
H       49.177713000     65.877454000    104.651446000
S       51.237997000     65.535784000    105.967169000
C       50.475037000     69.110981000    106.507131000
H       51.569023000     68.992132000    106.496240000
H       50.251436000     70.138982000    106.196199000
O       49.853058000     68.220868000    105.617073000
H       50.362872000     67.375489000    105.662103000
C       56.490366000     62.494106000    101.366602000
H       56.608520000     63.339463000    102.055636000
H       57.479043000     62.223659000    100.990242000
N       55.623767000     62.842790000    100.242852000
H       54.613516000     62.674837000    100.348389000
C       56.066599000     63.479119000     99.157569000
N       57.370176000     63.736638000     99.007766000
H       58.001444000     63.662692000     99.793406000
H       57.735983000     64.217679000     98.186421000
N       55.222178000     63.853579000     98.186708000
H       54.295397000     63.404358000     98.111679000
H       55.615340000     64.181725000     97.315298000
C       63.163083000     67.329943000    108.011782000
H       64.159757000     67.468461000    108.455744000
H       63.105353000     66.329633000    107.574482000
C       62.979398000     68.415550000    106.926966000
O       63.014335000     69.621196000    107.301882000
O       62.822516000     68.050640000    105.725086000
C       58.850433000     69.234783000    111.519817000
H       58.159356000     69.789150000    112.159326000
H       59.774356000     69.817863000    111.443235000
C       58.333593000     68.991858000    110.116506000
C       57.053408000     68.464833000    109.869436000
H       56.361158000     68.312174000    110.696341000
C       56.692572000     68.056755000    108.584848000
H       55.722034000     67.604963000    108.385688000
C       57.601584000     68.182468000    107.531803000
H       57.341314000     67.782842000    106.554256000
C       59.196824000     69.205836000    109.028382000
H       60.163368000     69.681270000    109.190107000
C       58.838751000     68.794482000    107.741032000
H       59.528291000     68.934977000    106.911897000
C       61.176168000     66.263533000     99.514171000
H       61.999268000     66.630520000     98.903743000
H       60.389461000     67.017909000     99.472557000
N       61.103744000     66.875673000    101.972811000
C       61.673551000     66.165066000    100.921292000
C       61.936067000     66.770078000    103.015353000
H       61.830909000     67.225132000    103.997039000
N       62.996882000     66.008220000    102.679949000
H       63.828491000     65.835560000    103.273143000
C       62.855045000     65.620647000    101.367784000
H       63.582698000     65.012525000    100.854609000
Mo      59.135095000     67.994032000    102.000672000
Fe      52.938527000     66.186516000    104.576162000
Fe      54.958648000     67.914430000    104.705804000
Fe      54.204459000     66.725420000    102.306999000
Fe      55.472017000     65.407262000    104.279935000
Fe      57.841346000     66.144243000    103.434860000
Fe      57.290236000     68.645078000    103.757240000
Fe      56.610967000     67.456674000    101.572758000
S       54.566805000     66.347009000    106.242764000
S       53.044440000     68.230317000    103.621743000
S       53.709621000     64.659749000    103.029714000
S       59.263961000     67.739041000    104.307919000
S       57.382290000     69.581996000    101.759640000
S       58.227927000     66.008739000    101.217835000
S       56.172784000     69.786912000    105.416430000
S       57.330928000     64.186537000    104.446727000
S       54.949102000     67.080398000    100.249394000
C       56.069721000     66.976590000    103.342199000
O       60.541761000     69.625357000    102.256148000
O       59.629461000     68.834908000     99.988582000
O       60.242035000     70.685154000     98.871580000
O       60.466503000     71.550087000    103.878701000
O       61.019542000     73.553749000    103.046129000
O       64.705461000     68.319242000     99.343427000
O       64.851766000     69.135954000    101.422977000
C       60.783510000     70.548528000    101.179864000
C       60.149994000     69.997673000     99.907050000
C       60.132911000     71.886953000    101.554314000
C       60.580218000     72.381109000    102.925846000
C       62.304490000     70.583770000    100.957853000
C       62.756142000     69.292906000    100.280511000
C       64.221958000     68.907919000    100.349607000
H       55.475711000     70.672620000    104.697261000
H       62.238961000     68.472974000    100.781088000
H       62.441777000     69.279772000     99.237338000
H       62.577795000     71.455716000    100.362875000
H       62.755572000     70.672818000    101.942028000
H       59.055359000     71.707863000    101.607385000
H       60.322033000     72.627780000    100.782043000
H       60.413613000     70.205843000    103.080299000
H       52.906738000     66.627680000    101.518310000
H       60.780986000     65.335553000     99.100948000
H       49.281513000     64.195476000    105.206255000
H       51.044956000     73.382905000    109.087273000
H       56.716705000     71.363204000     97.802324000
H       56.110391000     61.638802000    101.925298000
H       58.347326000     72.805359000    107.921733000
H       62.442075000     67.439341000    108.821872000
H       50.158493000     68.972362000    107.540887000
H       59.162565000     68.321653000    112.026605000
H       53.599008000     73.429415000    102.354437000
