# Supplementary material for: The E2 state of FeMoco: Hydride Formation versus Fe Reduction and a Mechanism for H2 Evolution
Source: Chemistry. 2021 Oct 15;27(67):16788–800. doi: 10.1002/chem.202102730 (PMC9293435; doi:10.1002/chem.202102730)
Supplement: Supplementary file 2 — Supporting Information [file CHEM-27-16788-s001.zip › Thorhallsson-E2-SI-xyz/QMMMHisdelta/tH-CBS/tH5-CBS2B/tH5-CBS2B346/tH5-CBS2B346.xyz]

144
MoFe7C36N11H68S10O11
C       53.820798000     72.698769000    103.112489000
H       54.034762000     73.269907000    104.015395000
C       52.715175000     71.689455000    103.445573000
H       53.078895000     71.024559000    104.234829000
H       51.793801000     72.150153000    103.822695000
H       52.464910000     71.056851000    102.589938000
C       55.124825000     71.963128000    102.686705000
H       55.968558000     72.229855000    103.335539000
H       55.003516000     70.877588000    102.756904000
H       55.434060000     72.141821000    101.647021000
C       56.475798000     71.449160000     98.851385000
H       57.397841000     71.348009000     99.432472000
H       56.055791000     72.442926000     99.049597000
N       55.545923000     70.433358000     99.320405000
H       55.935237000     69.642039000     99.836319000
C       54.249737000     70.673408000     99.507342000
N       53.647330000     71.705477000     98.890369000
H       54.107840000     72.298006000     98.209019000
H       52.698888000     71.922055000     99.203541000
N       53.536097000     69.904192000    100.328316000
H       53.919180000     69.012982000    100.671052000
H       52.541864000     70.095518000    100.421074000
C       59.256153000     72.994273000    107.345254000
H       59.043494000     72.783235000    106.291039000
H       59.498736000     74.060417000    107.442495000
C       60.451447000     72.163576000    107.804489000
O       60.834537000     72.132157000    108.994594000
N       61.077310000     71.495203000    106.828967000
H       60.753614000     71.579543000    105.867024000
H       61.858646000     70.834691000    107.027848000
C       51.171177000     72.299910000    109.124375000
H       51.269070000     71.984019000    110.171153000
H       50.261832000     71.838165000    108.715416000
N       53.267923000     70.910497000    108.745670000
C       52.406595000     71.927001000    108.363214000
C       54.301213000     70.873715000    107.846103000
H       55.112330000     70.155001000    107.905139000
N       54.155002000     71.801341000    106.923469000
H       53.114995000     70.254163000    109.499174000
C       52.985530000     72.450642000    107.226553000
H       52.600036000     73.253706000    106.614099000
C       49.859331000     65.048956000    104.847183000
H       50.316001000     64.728180000    103.906239000
H       49.173539000     65.877342000    104.644363000
S       51.207829000     65.564221000    106.002173000
C       50.471640000     69.135305000    106.528257000
H       51.565378000     69.013644000    106.517398000
H       50.251899000     70.166051000    106.224453000
O       49.847545000     68.256241000    105.628715000
H       50.336771000     67.399987000    105.686218000
C       56.490607000     62.491377000    101.371634000
H       56.601353000     63.336013000    102.062583000
H       57.482473000     62.225047000    101.001008000
N       55.629946000     62.839279000    100.242223000
H       54.619431000     62.671208000    100.342087000
C       56.079419000     63.471366000     99.157081000
N       57.383418000     63.727617000     99.013055000
H       58.011333000     63.658109000     99.802174000
H       57.753091000     64.209395000     98.193663000
N       55.240202000     63.842984000     98.179738000
H       54.313285000     63.394729000     98.103890000
H       55.639584000     64.159130000     97.306607000
C       63.145087000     67.317361000    108.002528000
H       64.142862000     67.445512000    108.447130000
H       63.079548000     66.319436000    107.560317000
C       62.970325000     68.410025000    106.923880000
O       63.008733000     69.613670000    107.305026000
O       62.816969000     68.051571000    105.719650000
C       58.853980000     69.233503000    111.533439000
H       58.164336000     69.785524000    112.176585000
H       59.779165000     69.815025000    111.459912000
C       58.335930000     68.999259000    110.129118000
C       57.056895000     68.470265000    109.879897000
H       56.366917000     68.306855000    110.706568000
C       56.693884000     68.073172000    108.592584000
H       55.725905000     67.615414000    108.396125000
C       57.598362000     68.214110000    107.537346000
H       57.338390000     67.832836000    106.552926000
C       59.196904000     69.223594000    109.041458000
H       60.163728000     69.697810000    109.205215000
C       58.835163000     68.825486000    107.750910000
H       59.522111000     68.975329000    106.921577000
C       61.189799000     66.265281000     99.539797000
H       62.023065000     66.621804000     98.937317000
H       60.409293000     67.025742000     99.485078000
N       61.077520000     66.878429000    101.998116000
C       61.667069000     66.171474000    100.954796000
C       61.889564000     66.772436000    103.055039000
H       61.762912000     67.223059000    104.035808000
N       62.961388000     66.018138000    102.735899000
H       63.787760000     65.849634000    103.335717000
C       62.844160000     65.633451000    101.420075000
H       63.585506000     65.031668000    100.918829000
Mo      59.108094000     67.980428000    102.008428000
Fe      52.950322000     66.187953000    104.659815000
Fe      54.945148000     67.924177000    104.775800000
Fe      54.303174000     66.760529000    102.494184000
Fe      55.484635000     65.413837000    104.415266000
Fe      57.929201000     66.089886000    103.450050000
Fe      57.187698000     68.598914000    103.756667000
Fe      56.592751000     67.413508000    101.571351000
S       54.586050000     66.281304000    106.308585000
S       53.035037000     68.247517000    103.627092000
S       53.644519000     64.688973000    103.166766000
S       59.158429000     67.786667000    104.320532000
S       57.347928000     69.551388000    101.764251000
S       58.237014000     65.990932000    101.220026000
S       56.185634000     69.816153000    105.357533000
S       57.242733000     64.128553000    104.469362000
S       54.818348000     66.966491000    100.346755000
C       56.052185000     67.028068000    103.436745000
O       60.507011000     69.618432000    102.261471000
O       59.601364000     68.835991000     99.987417000
O       60.235039000     70.682726000     98.874942000
O       60.463754000     71.545988000    103.882910000
O       61.017195000     73.547390000    103.045525000
O       64.698782000     68.321207000     99.348020000
O       64.845373000     69.136109000    101.427627000
C       60.764668000     70.538894000    101.185490000
C       60.132901000     69.992717000     99.908955000
C       60.119548000     71.880493000    101.559132000
C       60.574029000     72.375608000    102.928572000
C       62.287464000     70.570894000    100.970648000
C       62.744622000     69.283153000    100.291128000
C       64.213466000     68.905969000    100.355824000
H       55.358631000     70.661207000    104.725978000
H       62.232676000     68.460227000    100.792184000
H       62.428094000     69.269600000     99.248591000
H       62.562089000     71.445087000    100.379138000
H       62.736467000     70.658660000    101.955899000
H       59.041700000     71.702582000    101.616126000
H       60.307701000     72.619943000    100.785236000
H       60.387166000     70.201177000    103.085553000
H       59.230162000     65.312377000    103.522003000
H       60.794468000     65.338849000     99.123259000
H       49.280118000     64.201122000    105.212911000
H       51.049798000     73.382480000    109.087267000
H       56.723683000     71.362284000     97.793522000
H       56.110203000     61.633448000    101.925997000
H       58.348380000     72.808921000    107.919415000
H       62.424821000     67.427554000    108.813171000
H       50.153173000     68.990549000    107.560580000
H       59.164987000     68.317035000    112.034866000
H       53.606247000     73.435891000    102.338741000
