# Supplementary material for: The E2 state of FeMoco: Hydride Formation versus Fe Reduction and a Mechanism for H2 Evolution
Source: Chemistry. 2021 Oct 15;27(67):16788–800. doi: 10.1002/chem.202102730 (PMC9293435; doi:10.1002/chem.202102730)
Supplement: Supplementary file 2 — Supporting Information [file CHEM-27-16788-s001.zip › Thorhallsson-E2-SI-xyz/QMMMHisdelta/tH-CBS/tH5-CBS2B/tH5-CBS2B235/tH5-CBS2B235.xyz]

144
MoFe7C36N11H68S10O11
C       53.816008000     72.701580000    103.103110000
H       54.042456000     73.264837000    104.008067000
C       52.708771000     71.695482000    103.441135000
H       53.075056000     71.021862000    104.221852000
H       51.794743000     72.159559000    103.831345000
H       52.444153000     71.070640000    102.584510000
C       55.112908000     71.965231000    102.655668000
H       55.961568000     72.214906000    103.304883000
H       54.981370000     70.879345000    102.701140000
H       55.420475000     72.161367000    101.618733000
C       56.458671000     71.451207000     98.857854000
H       57.377931000     71.343263000     99.442502000
H       56.046818000     72.449185000     99.052302000
N       55.516431000     70.447172000     99.329034000
H       55.890646000     69.641406000     99.835525000
C       54.223109000     70.705052000     99.517514000
N       53.632051000     71.740909000     98.895084000
H       54.089690000     72.309195000     98.191192000
H       52.683389000     71.964818000     99.200184000
N       53.502860000     69.955763000    100.350060000
H       53.877818000     69.062889000    100.700590000
H       52.508792000     70.155585000    100.433910000
C       59.255938000     72.991624000    107.345173000
H       59.042287000     72.777571000    106.291754000
H       59.496288000     74.058581000    107.439208000
C       60.453862000     72.165056000    107.804486000
O       60.836240000     72.131683000    108.994387000
N       61.083950000     71.501367000    106.827868000
H       60.761575000     71.587854000    105.865797000
H       61.864978000     70.840847000    107.026390000
C       51.166525000     72.299283000    109.125037000
H       51.262982000     71.984430000    110.172499000
H       50.256811000     71.837762000    108.716198000
N       53.236348000     70.877275000    108.726787000
C       52.401674000     71.923195000    108.365730000
C       54.274413000     70.840451000    107.832770000
H       55.064873000     70.098646000    107.876845000
N       54.158969000     71.797261000    106.936080000
H       53.056490000     70.197111000    109.452849000
C       53.002283000     72.464899000    107.249064000
H       52.637706000     73.292498000    106.656754000
C       49.849218000     65.041109000    104.853417000
H       50.290170000     64.727862000    103.902241000
H       49.165852000     65.875758000    104.667423000
S       51.217584000     65.532270000    105.996758000
C       50.465167000     69.110414000    106.509959000
H       51.558702000     68.989236000    106.493444000
H       50.241960000     70.137805000    106.196625000
O       49.837789000     68.218309000    105.625428000
H       50.347853000     67.373211000    105.672170000
C       56.488815000     62.483277000    101.368477000
H       56.585597000     63.332078000    102.055855000
H       57.486846000     62.219304000    101.012867000
N       55.637123000     62.820222000    100.229601000
H       54.624888000     62.660746000    100.333184000
C       56.083668000     63.463998000     99.150486000
N       57.387197000     63.715297000     98.996352000
H       58.045672000     63.538820000     99.742252000
H       57.755407000     64.194771000     98.175099000
N       55.238250000     63.862047000     98.188270000
H       54.306318000     63.422612000     98.119306000
H       55.634310000     64.162998000     97.308058000
C       63.136747000     67.312313000    107.994184000
H       64.137684000     67.435118000    108.432811000
H       63.063812000     66.315409000    107.551020000
C       62.959966000     68.407300000    106.918347000
O       63.010900000     69.610171000    107.299772000
O       62.792426000     68.051802000    105.714440000
C       58.856995000     69.230770000    111.521387000
H       58.164560000     69.784481000    112.160128000
H       59.782279000     69.812556000    111.450399000
C       58.343330000     68.995826000    110.115236000
C       57.064916000     68.467101000    109.862570000
H       56.374688000     68.298802000    110.688038000
C       56.701146000     68.079278000    108.572715000
H       55.734015000     67.621413000    108.370120000
C       57.605040000     68.229264000    107.518145000
H       57.339495000     67.850822000    106.533823000
C       59.204964000     69.225451000    109.029152000
H       60.171846000     69.698381000    109.195630000
C       58.843179000     68.836265000    107.735498000
H       59.532777000     68.990775000    106.909187000
C       61.178228000     66.269485000     99.513498000
H       62.004925000     66.633198000     98.906215000
H       60.394374000     67.026273000     99.463980000
N       61.088833000     66.882993000    101.972097000
C       61.666295000     66.173126000    100.924030000
C       61.909970000     66.770724000    103.022417000
H       61.798137000     67.220892000    104.005353000
N       62.974471000     66.011133000    102.693442000
H       63.802832000     65.837520000    103.289980000
C       62.844140000     65.628075000    101.378856000
H       63.577251000     65.022290000    100.870467000
Mo      59.120302000     67.997554000    101.993351000
Fe      52.925318000     66.204298000    104.627295000
Fe      54.965934000     67.905743000    104.786993000
Fe      54.348157000     66.760181000    102.515097000
Fe      55.482125000     65.390887000    104.424798000
Fe      57.899297000     65.986739000    103.490588000
Fe      57.249028000     68.575020000    103.739105000
Fe      56.618335000     67.427780000    101.546293000
S       54.551128000     66.342334000    106.322387000
S       53.030506000     68.248108000    103.668605000
S       53.706672000     64.696991000    103.081392000
S       59.200296000     67.717763000    104.285527000
S       57.372362000     69.569786000    101.751070000
S       58.252436000     65.991753000    101.230875000
S       56.161010000     69.834363000    105.318765000
S       57.245641000     64.087361000    104.489540000
S       54.805657000     67.064666000    100.355457000
C       56.102215000     66.987340000    103.425779000
O       60.518887000     69.630561000    102.260418000
O       59.627136000     68.836063000     99.996529000
O       60.238856000     70.683275000     98.874277000
O       60.466630000     71.550237000    103.881194000
O       61.018508000     73.555739000    103.051623000
O       64.700913000     68.321992000     99.348348000
O       64.846711000     69.133178000    101.430291000
C       60.774755000     70.552290000    101.185260000
C       60.145071000     70.000974000     99.911611000
C       60.127468000     71.892168000    101.558083000
C       60.578101000     72.383925000    102.929421000
C       62.297496000     70.582937000    100.969386000
C       62.751174000     69.295093000    100.287200000
C       64.217207000     68.908608000    100.355842000
H       55.386686000     70.638360000    104.584561000
H       62.232341000     68.472017000    100.780679000
H       62.439250000     69.288187000     99.243238000
H       62.573659000     71.456756000    100.378278000
H       62.745758000     70.668795000    101.955057000
H       59.049696000     71.713804000    101.613056000
H       60.316408000     72.632546000    100.785313000
H       60.390550000     70.216809000    103.083629000
H       59.248062000     65.228972000    103.540493000
H       60.783504000     65.341351000     99.100184000
H       49.270811000     64.191506000    105.216304000
H       51.047213000     73.382058000    109.087227000
H       56.710165000     71.363088000     97.800947000
H       56.106315000     61.626176000    101.922678000
H       58.349085000     72.806231000    107.920772000
H       62.421792000     67.424596000    108.809229000
H       50.152182000     68.975060000    107.545231000
H       59.165985000     68.315737000    112.026666000
H       53.601063000     73.444994000    102.335516000
