# Supplementary material for: The E2 state of FeMoco: Hydride Formation versus Fe Reduction and a Mechanism for H2 Evolution
Source: Chemistry. 2021 Oct 15;27(67):16788–800. doi: 10.1002/chem.202102730 (PMC9293435; doi:10.1002/chem.202102730)
Supplement: Supplementary file 2 — Supporting Information [file CHEM-27-16788-s001.zip › Thorhallsson-E2-SI-xyz/QMMMHisdelta/tH-CBS/tH5-CBS2B/tH5-CBS2B147/tH5-CBS2B147.xyz]

144
MoFe7C36N11H68S10O11
C       53.803263000     72.697869000    103.122515000
H       54.010165000     73.264157000    104.029823000
C       52.694164000     71.688470000    103.443476000
H       53.049676000     71.029140000    104.240770000
H       51.766807000     72.148899000    103.805732000
H       52.456361000     71.051988000    102.587377000
C       55.109237000     71.963904000    102.705787000
H       55.968276000     72.301867000    103.300231000
H       55.016029000     70.884481000    102.860431000
H       55.375863000     72.068883000    101.645299000
C       56.481478000     71.444719000     98.859777000
H       57.406228000     71.333065000     99.434533000
H       56.072614000     72.442538000     99.062296000
N       55.543580000     70.438447000     99.333855000
H       55.922444000     69.643689000     99.853227000
C       54.248119000     70.689127000     99.515171000
N       53.654201000     71.721983000     98.891196000
H       54.117482000     72.304823000     98.203367000
H       52.704464000     71.942397000     99.196276000
N       53.527809000     69.933228000    100.342265000
H       53.902406000     69.035864000    100.680016000
H       52.532719000     70.127982000    100.422214000
C       59.255928000     72.978598000    107.346819000
H       59.042439000     72.760780000    106.294143000
H       59.498966000     74.045317000    107.436965000
C       60.451508000     72.150451000    107.809981000
O       60.835520000     72.124754000    108.999826000
N       61.076731000     71.478051000    106.836937000
H       60.752025000     71.559309000    105.875178000
H       61.860634000     70.820806000    107.036221000
C       51.165188000     72.299109000    109.129904000
H       51.267468000     71.987474000    110.177628000
H       50.252130000     71.838126000    108.727988000
N       53.235530000     70.878671000    108.733749000
C       52.393588000     71.915573000    108.363699000
C       54.262793000     70.827237000    107.828456000
H       55.059042000     70.091551000    107.878257000
N       54.132380000     71.766311000    106.914570000
H       53.071224000     70.216945000    109.480140000
C       52.978065000     72.437460000    107.229149000
H       52.605757000     73.253078000    106.625199000
C       49.854095000     65.048675000    104.843393000
H       50.296758000     64.730461000    103.894580000
H       49.169268000     65.880680000    104.651324000
S       51.218585000     65.547763000    105.988049000
C       50.467140000     69.121479000    106.519340000
H       51.560785000     69.000286000    106.505744000
H       50.245058000     70.150026000    106.209619000
O       49.840947000     68.234006000    105.629501000
H       50.340022000     67.382776000    105.683781000
C       56.493926000     62.500294000    101.374248000
H       56.603206000     63.345303000    102.065018000
H       57.485518000     62.234940000    101.001675000
N       55.629689000     62.845841000    100.246938000
H       54.619343000     62.679231000    100.351276000
C       56.074061000     63.475958000     99.158694000
N       57.377494000     63.731855000     99.008411000
H       58.008444000     63.662927000     99.795195000
H       57.744341000     64.207600000     98.184287000
N       55.230848000     63.845324000     98.184211000
H       54.304322000     63.395837000     98.110978000
H       55.626459000     64.163468000     97.310130000
C       63.141442000     67.307470000    107.997109000
H       64.141408000     67.430745000    108.438007000
H       63.069462000     66.309998000    107.554890000
C       62.968387000     68.401949000    106.919908000
O       63.018480000     69.604996000    107.301920000
O       62.804960000     68.046384000    105.716110000
C       58.863040000     69.235227000    111.540247000
H       58.176585000     69.788780000    112.185585000
H       59.789154000     69.814564000    111.461646000
C       58.337607000     68.997665000    110.139409000
C       57.054705000     68.474052000    109.900479000
H       56.365702000     68.325291000    110.730868000
C       56.686902000     68.062086000    108.619497000
H       55.715377000     67.609454000    108.428168000
C       57.589774000     68.183051000    107.560762000
H       57.321974000     67.783269000    106.584935000
C       59.195301000     69.206870000    109.045964000
H       60.163966000     69.679847000    109.201371000
C       58.829148000     68.793634000    107.761576000
H       59.514178000     68.932063000    106.928354000
C       61.172098000     66.262392000     99.524772000
H       61.998470000     66.627506000     98.917473000
H       60.386299000     67.017638000     99.479912000
N       61.081906000     66.864978000    101.985430000
C       61.661777000     66.161970000    100.934467000
C       61.904997000     66.754209000    103.034175000
H       61.789872000     67.201427000    104.018038000
N       62.972772000     66.000383000    102.701793000
H       63.802603000     65.828807000    103.296602000
C       62.842796000     65.620796000    101.385939000
H       63.578046000     65.019808000    100.874930000
Mo      59.111841000     67.967471000    102.015496000
Fe      52.920466000     66.255149000    104.628003000
Fe      54.953021000     67.996508000    104.867662000
Fe      54.308372000     66.748109000    102.440277000
Fe      55.454011000     65.482813000    104.380959000
Fe      57.927886000     66.052335000    103.506594000
Fe      57.233325000     68.553579000    103.773210000
Fe      56.597175000     67.402063000    101.528911000
S       54.523768000     66.398403000    106.339143000
S       53.049627000     68.265240000    103.619546000
S       53.687688000     64.712093000    103.101390000
S       59.214917000     67.741650000    104.322599000
S       57.347878000     69.539598000    101.792600000
S       58.223175000     65.953772000    101.276363000
S       56.269775000     69.851186000    105.409669000
S       57.192545000     64.148196000    104.506822000
S       54.808304000     67.019926000    100.300310000
C       56.024524000     66.974470000    103.372927000
O       60.516041000     69.607649000    102.271017000
O       59.601710000     68.818355000    100.005455000
O       60.227244000     70.662102000     98.884658000
O       60.460991000     71.539792000    103.890601000
O       61.014713000     73.539290000    103.047913000
O       64.699453000     68.319138000     99.347207000
O       64.847051000     69.134978000    101.426354000
C       60.764534000     70.528493000    101.194462000
C       60.130913000     69.977358000     99.921706000
C       60.115275000     71.868795000    101.567050000
C       60.571446000     72.367214000    102.934655000
C       62.286648000     70.566390000    100.972884000
C       62.745192000     69.279321000    100.292225000
C       64.214561000     68.903688000    100.355292000
H       55.550269000     70.761710000    104.746398000
H       62.235283000     68.455295000    100.793673000
H       62.427736000     69.265614000     99.249945000
H       62.556724000     71.440678000    100.379480000
H       62.738844000     70.656419000    101.956393000
H       59.038333000     71.687938000    101.628226000
H       60.299779000     72.607552000    100.791512000
H       60.391423000     70.188641000    103.093863000
H       59.218087000     65.242186000    103.567657000
H       60.778199000     65.334879000     99.109283000
H       49.276465000     64.200155000    105.210033000
H       51.047235000     73.381930000    109.089245000
H       56.723352000     71.360121000     97.800340000
H       56.115581000     61.641901000    101.929301000
H       58.348426000     72.796997000    107.922604000
H       62.424993000     67.420827000    108.810692000
H       50.152453000     68.981999000    107.553547000
H       59.173752000     68.318314000    112.041041000
H       53.598110000     73.436397000    102.347560000
