# Supplementary material for: The E2 state of FeMoco: Hydride Formation versus Fe Reduction and a Mechanism for H2 Evolution
Source: Chemistry. 2021 Oct 15;27(67):16788–800. doi: 10.1002/chem.202102730 (PMC9293435; doi:10.1002/chem.202102730)
Supplement: Supplementary file 2 — Supporting Information [file CHEM-27-16788-s001.zip › Thorhallsson-E2-SI-xyz/QMMMHisdelta/tH-CBS/tH5-CBS2B/tH5-CBS2B247/tH5-CBS2B247.xyz]

144
MoFe7C36N11H68S10O11
C       53.795441000     72.700602000    103.139213000
H       53.996668000     73.270597000    104.045222000
C       52.680611000     71.695721000    103.454660000
H       53.027895000     71.035887000    104.254894000
H       51.751311000     72.158610000    103.808628000
H       52.447673000     71.058512000    102.597663000
C       55.102113000     71.959084000    102.738994000
H       55.953545000     72.282651000    103.351819000
H       54.993742000     70.879009000    102.880174000
H       55.388779000     72.070972000    101.684265000
C       56.464895000     71.448487000     98.849370000
H       57.386734000     71.336871000     99.428947000
H       56.056206000     72.446800000     99.048897000
N       55.523529000     70.443764000     99.320544000
H       55.902087000     69.649604000     99.840802000
C       54.231335000     70.702919000     99.515711000
N       53.637753000     71.738387000     98.895982000
H       54.096851000     72.314287000     98.199319000
H       52.689811000     71.961494000     99.204313000
N       53.516324000     69.953299000    100.353002000
H       53.884903000     69.045994000    100.678389000
H       52.520871000     70.148814000    100.431261000
C       59.254371000     72.988724000    107.344524000
H       59.040161000     72.772581000    106.291650000
H       59.494188000     74.055934000    107.436910000
C       60.452936000     72.163208000    107.804433000
O       60.837385000     72.135784000    108.994107000
N       61.079848000     71.495054000    106.829514000
H       60.754480000     71.577436000    105.868081000
H       61.861902000     70.835310000    107.028498000
C       51.165527000     72.297703000    109.128852000
H       51.259168000     71.984727000    110.177086000
H       50.254154000     71.839125000    108.720309000
N       53.230375000     70.866449000    108.751035000
C       52.398325000     71.908390000    108.372320000
C       54.263894000     70.805777000    107.853293000
H       55.054425000     70.064628000    107.911460000
N       54.146965000     71.743191000    106.936275000
H       53.056094000     70.209360000    109.499312000
C       52.994425000     72.422748000    107.240402000
H       52.630205000     73.237150000    106.630132000
C       49.825270000     65.037186000    104.825683000
H       50.283185000     64.717705000    103.885246000
H       49.137669000     65.864310000    104.624169000
S       51.165233000     65.553743000    105.978901000
C       50.472338000     69.134082000    106.537193000
H       51.565337000     69.006695000    106.527858000
H       50.259088000     70.167206000    106.236660000
O       49.845358000     68.261087000    105.634383000
H       50.339594000     67.406527000    105.673854000
C       56.486951000     62.505843000    101.379161000
H       56.612602000     63.353087000    102.064530000
H       57.472096000     62.224530000    101.001232000
N       55.620868000     62.856111000    100.254940000
H       54.610417000     62.692804000    100.360279000
C       56.069123000     63.478570000     99.164246000
N       57.374440000     63.726844000     99.014645000
H       58.003294000     63.662026000     99.803493000
H       57.744552000     64.196531000     98.188629000
N       55.229154000     63.848652000     98.187055000
H       54.302345000     63.399743000     98.113049000
H       55.628169000     64.158722000     97.311587000
C       63.154052000     67.317173000    108.003911000
H       64.154628000     67.445698000    108.442013000
H       63.086226000     66.319348000    107.561943000
C       62.972140000     68.409802000    106.925742000
O       63.009703000     69.613371000    107.307230000
O       62.814427000     68.051707000    105.721889000
C       58.882526000     69.234351000    111.566137000
H       58.192090000     69.782076000    112.212240000
H       59.810955000     69.811670000    111.500874000
C       58.367290000     69.009201000    110.159798000
C       57.088030000     68.482002000    109.909536000
H       56.392955000     68.328076000    110.733673000
C       56.732638000     68.069317000    108.625809000
H       55.765559000     67.609860000    108.429323000
C       57.644418000     68.194690000    107.575239000
H       57.389150000     67.793315000    106.597395000
C       59.232196000     69.226587000    109.073862000
H       60.197638000     69.703475000    109.237292000
C       58.878150000     68.812966000    107.785914000
H       59.569262000     68.954697000    106.958402000
C       61.167966000     66.270879000     99.521172000
H       61.995871000     66.632135000     98.913597000
H       60.382331000     67.025978000     99.470252000
N       61.072093000     66.889013000    101.977905000
C       61.654280000     66.179895000    100.932416000
C       61.893076000     66.783377000    103.029057000
H       61.774448000     67.233572000    104.010866000
N       62.961532000     66.027924000    102.703109000
H       63.788977000     65.855770000    103.300652000
C       62.834564000     65.641244000    101.389139000
H       63.572072000     65.038277000    100.883449000
Mo      59.103723000     68.000055000    102.002833000
Fe      53.019044000     66.224218000    104.862103000
Fe      54.988971000     67.976797000    104.835925000
Fe      54.287858000     66.801051000    102.576587000
Fe      55.497706000     65.435449000    104.421715000
Fe      57.927198000     66.117547000    103.460746000
Fe      57.232448000     68.585433000    103.738216000
Fe      56.556398000     67.441831000    101.527352000
S       54.619824000     66.349928000    106.401635000
S       53.059268000     68.292441000    103.811049000
S       53.717321000     64.701201000    103.257110000
S       59.211480000     67.780679000    104.309951000
S       57.339603000     69.569742000    101.766972000
S       58.195862000     66.007199000    101.231318000
S       56.291551000     69.809669000    105.435061000
S       57.268099000     64.163564000    104.493649000
S       54.714728000     67.008043000    100.397733000
C       56.050913000     67.043961000    103.438647000
O       60.513814000     69.630287000    102.261543000
O       59.604576000     68.843971000     99.992324000
O       60.237913000     70.686567000     98.874890000
O       60.466605000     71.557407000    103.882074000
O       61.019677000     73.558686000    103.044761000
O       64.698720000     68.320098000     99.348694000
O       64.845342000     69.137563000    101.427380000
C       60.770157000     70.549096000    101.185743000
C       60.137463000     70.001502000     99.911167000
C       60.125595000     71.891455000    101.557223000
C       60.578098000     72.386242000    102.927862000
C       62.292797000     70.579271000    100.968204000
C       62.747212000     69.291259000    100.287088000
C       64.214442000     68.908235000    100.354966000
H       55.534237000     70.677477000    104.752427000
H       62.231150000     68.468828000    100.784645000
H       62.433460000     69.280367000     99.243646000
H       62.568824000     71.453312000    100.377239000
H       62.741910000     70.664917000    101.953551000
H       59.047558000     71.715817000    101.612453000
H       60.316767000     72.630903000    100.784062000
H       60.390547000     70.212510000    103.084966000
H       59.224812000     65.326728000    103.513762000
H       60.775260000     65.340399000     99.111225000
H       49.251629000     64.188551000    105.198271000
H       51.048187000     73.380598000    109.088391000
H       56.711893000     71.362463000     97.791231000
H       56.100588000     61.655706000    101.941351000
H       58.348376000     72.803109000    107.921401000
H       62.438921000     67.427483000    108.819071000
H       50.151544000     68.987992000    107.568608000
H       59.188248000     68.311205000    112.058481000
H       53.598205000     73.436023000    102.359264000
