# Supplementary material for: The E2 state of FeMoco: Hydride Formation versus Fe Reduction and a Mechanism for H2 Evolution
Source: Chemistry. 2021 Oct 15;27(67):16788–800. doi: 10.1002/chem.202102730 (PMC9293435; doi:10.1002/chem.202102730)
Supplement: Supplementary file 2 — Supporting Information [file CHEM-27-16788-s001.zip › Thorhallsson-E2-SI-xyz/QMMMHisdelta/tH-CBS/tH7-CBS2B/tH7-CBS2B147/tH7-CBS2B147.xyz]

144
MoFe7C36N11H68S10O11
C       53.804682000     72.686038000    103.116711000
H       54.014686000     73.247644000    104.026520000
C       52.701390000     71.668741000    103.437925000
H       53.068358000     70.993965000    104.217913000
H       51.780072000     72.125372000    103.820316000
H       52.450500000     71.047256000    102.574561000
C       55.110744000     71.959072000    102.685499000
H       55.963617000     72.259380000    103.308319000
H       55.003984000     70.874575000    102.785932000
H       55.396951000     72.111151000    101.635413000
C       56.516771000     71.358329000     98.846344000
H       57.449836000     71.201317000     99.395556000
H       56.137874000     72.357584000     99.094735000
N       55.559691000     70.362757000     99.304624000
H       55.921586000     69.514193000     99.748809000
C       54.277557000     70.652913000     99.516212000
N       53.713271000     71.724879000     98.929559000
H       54.162242000     72.272001000     98.204022000
H       52.763455000     71.951464000     99.228900000
N       53.540420000     69.910531000    100.340740000
H       53.896507000     69.008446000    100.683706000
H       52.550655000     70.130533000    100.423705000
C       59.255472000     72.996506000    107.347340000
H       59.043871000     72.785941000    106.292818000
H       59.497056000     74.062863000    107.444856000
C       60.451439000     72.166529000    107.806480000
O       60.833772000     72.133853000    108.996913000
N       61.078676000     71.500683000    106.830400000
H       60.755280000     71.585407000    105.868303000
H       61.860621000     70.840913000    107.028888000
C       51.171478000     72.299146000    109.117804000
H       51.258589000     71.978983000    110.164394000
H       50.266392000     71.838259000    108.698362000
N       53.266631000     70.905077000    108.755708000
C       52.415693000     71.928749000    108.369379000
C       54.313676000     70.872290000    107.872152000
H       55.118252000     70.147134000    107.938019000
N       54.186993000     71.809001000    106.956037000
H       53.096739000     70.240376000    109.498218000
C       53.014966000     72.460252000    107.246846000
H       52.640086000     73.269328000    106.635634000
C       49.874800000     65.037952000    104.834825000
H       50.307494000     64.715794000    103.882893000
H       49.196048000     65.875945000    104.647872000
S       51.252520000     65.529563000    105.966847000
C       50.478376000     69.109030000    106.507025000
H       51.572826000     68.995650000    106.497099000
H       50.250481000     70.135692000    106.194741000
O       49.861684000     68.215166000    105.616788000
H       50.375760000     67.372691000    105.661350000
C       56.481469000     62.484554000    101.374566000
H       56.597621000     63.321786000    102.073680000
H       57.469858000     62.223961000    100.990490000
N       55.612139000     62.845062000    100.256698000
H       54.601835000     62.679006000    100.362362000
C       56.056885000     63.485488000     99.174313000
N       57.359941000     63.754577000     99.036800000
H       57.967262000     63.749039000     99.845203000
H       57.726370000     64.231748000     98.213077000
N       55.218065000     63.845787000     98.194447000
H       54.298327000     63.385510000     98.105432000
H       55.610981000     64.211731000     97.338515000
C       63.165783000     67.333878000    108.015528000
H       64.163171000     67.471966000    108.458085000
H       63.107496000     66.333802000    107.577913000
C       62.981013000     68.419303000    106.930602000
O       63.013137000     69.624832000    107.305360000
O       62.826449000     68.053587000    105.728654000
C       58.854781000     69.233985000    111.531195000
H       58.163778000     69.785944000    112.172894000
H       59.779500000     69.816328000    111.458741000
C       58.339129000     68.998722000    110.126289000
C       57.059555000     68.472223000    109.875319000
H       56.367222000     68.312310000    110.700800000
C       56.699751000     68.072443000    108.587649000
H       55.731005000     67.617333000    108.387786000
C       57.608121000     68.208258000    107.535335000
H       57.349913000     67.817977000    106.553829000
C       59.202987000     69.220264000    109.040073000
H       60.169570000     69.694472000    109.205277000
C       58.844918000     68.819281000    107.749550000
H       59.533635000     68.966720000    106.921031000
C       61.161088000     66.262624000     99.527183000
H       61.983615000     66.631908000     98.916489000
H       60.369436000     67.011917000     99.482575000
N       61.082554000     66.874349000    101.988737000
C       61.657599000     66.169386000    100.935521000
C       61.916629000     66.775363000    103.030613000
H       61.808287000     67.228114000    104.012939000
N       62.984124000     66.023521000    102.693327000
H       63.816944000     65.853987000    103.285283000
C       62.844416000     65.635560000    101.381060000
H       63.577817000     65.034785000    100.867217000
Mo      59.105646000     67.979554000    102.014313000
Fe      52.972444000     66.151082000    104.582910000
Fe      54.979814000     67.869668000    104.688379000
Fe      54.362310000     66.650371000    102.410581000
Fe      55.456709000     65.319817000    104.347458000
Fe      57.840437000     66.123102000    103.493249000
Fe      57.217911000     68.534811000    103.757693000
Fe      56.626613000     67.477930000    101.401866000
S       54.614569000     66.311534000    106.236955000
S       53.060654000     68.152833000    103.565806000
S       53.697311000     64.611791000    103.014974000
S       59.234417000     67.749901000    104.334493000
S       57.350767000     69.576494000    101.830183000
S       58.239979000     65.945291000    101.314436000
S       56.126341000     69.741453000    105.360936000
S       57.333497000     64.139155000    104.482359000
S       54.758989000     66.992766000    100.295849000
C       56.028938000     66.902084000    103.348830000
O       60.514163000     69.614476000    102.278000000
O       59.606578000     68.826378000    100.014954000
O       60.239356000     70.665878000     98.890736000
O       60.462069000     71.551308000    103.893912000
O       61.018510000     73.549275000    103.049442000
O       64.699199000     68.318455000     99.351383000
O       64.848248000     69.133712000    101.430860000
C       60.769055000     70.534827000    101.201767000
C       60.137485000     69.983684000     99.929016000
C       60.123123000     71.877257000    101.569132000
C       60.575127000     72.377144000    102.936935000
C       62.290905000     70.568703000    100.980621000
C       62.747366000     69.283476000    100.295283000
C       64.215572000     68.904131000    100.359387000
H       55.509672000     70.698627000    104.662028000
H       62.234374000     68.458394000    100.791509000
H       62.431731000     69.274602000     99.252497000
H       62.561401000     71.444576000    100.389727000
H       62.744412000     70.655155000    101.963642000
H       59.045142000     71.701889000    101.623370000
H       60.314352000     72.613275000    100.792760000
H       60.388594000     70.195450000    103.100920000
H       57.047425000     67.782344000     99.977612000
H       60.771495000     65.332057000     99.114473000
H       49.292381000     64.194564000    105.205705000
H       51.049776000     73.381792000    109.084117000
H       56.733571000     71.310353000     97.779215000
H       56.105519000     61.621975000    101.924736000
H       58.347779000     72.810279000    107.921343000
H       62.445724000     67.443272000    108.826462000
H       50.161202000     68.970249000    107.540566000
H       59.165856000     68.318391000    112.034174000
H       53.594493000     73.429225000    102.347581000
