# Supplementary material for: The E2 state of FeMoco: Hydride Formation versus Fe Reduction and a Mechanism for H2 Evolution
Source: Chemistry. 2021 Oct 15;27(67):16788–800. doi: 10.1002/chem.202102730 (PMC9293435; doi:10.1002/chem.202102730)
Supplement: Supplementary file 2 — Supporting Information [file CHEM-27-16788-s001.zip › Thorhallsson-E2-SI-xyz/QMMMHisdelta/tH-CBS/tH7-CBS2B/tH7-CBS2B247/tH7-CBS2B247.xyz]

144
MoFe7C36N11H68S10O11
C       53.773225000     72.698859000    103.137103000
H       53.966449000     73.261538000    104.049391000
C       52.658524000     71.688592000    103.436131000
H       52.997819000     71.030244000    104.240912000
H       51.721133000     72.146238000    103.775548000
H       52.441845000     71.049259000    102.576591000
C       55.082758000     71.964691000    102.739803000
H       55.943903000     72.340979000    103.307959000
H       55.000234000     70.892312000    102.941751000
H       55.334781000     72.023558000    101.672666000
C       56.517546000     71.349802000     98.837179000
H       57.452235000     71.181547000     99.380130000
H       56.148729000     72.350656000     99.093993000
N       55.554118000     70.360130000     99.293464000
H       55.911211000     69.503658000     99.728267000
C       54.275989000     70.661069000     99.514690000
N       53.717946000     71.740663000     98.935872000
H       54.164954000     72.281844000     98.204621000
H       52.769715000     71.971357000     99.237068000
N       53.539646000     69.922558000    100.342614000
H       53.890575000     69.012973000    100.678736000
H       52.550066000     70.144611000    100.423061000
C       59.254976000     72.998357000    107.343827000
H       59.042517000     72.785201000    106.289977000
H       59.493624000     74.065482000    107.439565000
C       60.453601000     72.172395000    107.802815000
O       60.836584000     72.142590000    108.993086000
N       61.081643000     71.506950000    106.827201000
H       60.757229000     71.590014000    105.865208000
H       61.862510000     70.846015000    107.026508000
C       51.171758000     72.296909000    109.121884000
H       51.266208000     71.981465000    110.169232000
H       50.260855000     71.838216000    108.712528000
N       53.245166000     70.876705000    108.752117000
C       52.404815000     71.908601000    108.363921000
C       54.276319000     70.812235000    107.851815000
H       55.074680000     70.080289000    107.919473000
N       54.149764000     71.736988000    106.923469000
H       53.078847000     70.230246000    109.511306000
C       52.993287000     72.412503000    107.223099000
H       52.621532000     73.215936000    106.603027000
C       49.854302000     65.028500000    104.820831000
H       50.317158000     64.700398000    103.885664000
H       49.172225000     65.857542000    104.608984000
S       51.193783000     65.550622000    105.973996000
C       50.465134000     69.127442000    106.528157000
H       51.558807000     69.007211000    106.513544000
H       50.245002000     70.158014000    106.223541000
O       49.839815000     68.245901000    105.632416000
H       50.346032000     67.398594000    105.666638000
C       56.470096000     62.499044000    101.376603000
H       56.606268000     63.341071000    102.066370000
H       57.450226000     62.218211000    100.985378000
N       55.597609000     62.862753000    100.262612000
H       54.587533000     62.699046000    100.369677000
C       56.045987000     63.494238000     99.176524000
N       57.350812000     63.757528000     99.040862000
H       57.949991000     63.775228000     99.855374000
H       57.718552000     64.229900000     98.214873000
N       55.210514000     63.849145000     98.192003000
H       54.292379000     63.385740000     98.102638000
H       55.606224000     64.209258000     97.334792000
C       63.176202000     67.332808000    108.017941000
H       64.176371000     67.471550000    108.454049000
H       63.116659000     66.333062000    107.579607000
C       62.983346000     68.419176000    106.934449000
O       63.006506000     69.624410000    107.311905000
O       62.832009000     68.054406000    105.732079000
C       58.898209000     69.234932000    111.581954000
H       58.205639000     69.779831000    112.228133000
H       59.828224000     69.810497000    111.524478000
C       58.387924000     69.017837000    110.172811000
C       57.108952000     68.492951000    109.917963000
H       56.410951000     68.338185000    110.739366000
C       56.757854000     68.081891000    108.632775000
H       55.791791000     67.621333000    108.436038000
C       57.672149000     68.208578000    107.584700000
H       57.422437000     67.809036000    106.604624000
C       59.255912000     69.237440000    109.089542000
H       60.220793000     69.714451000    109.255926000
C       58.905484000     68.826366000    107.799742000
H       59.597852000     68.968906000    106.973282000
C       61.148795000     66.271671000     99.518437000
H       61.971515000     66.639361000     98.906781000
H       60.355834000     67.019475000     99.470966000
N       61.067431000     66.888577000    101.978590000
C       61.645477000     66.184178000    100.926796000
C       61.902039000     66.793175000    103.020447000
H       61.790441000     67.245119000    104.002424000
N       62.973411000     66.046307000    102.684070000
H       63.805265000     65.876488000    103.276902000
C       62.835064000     65.656060000    101.372464000
H       63.570871000     65.057303000    100.859409000
Mo      59.094185000     68.008249000    102.011662000
Fe      53.055601000     66.230044000    104.889067000
Fe      54.995887000     68.039976000    104.838651000
Fe      54.319860000     66.783051000    102.587285000
Fe      55.531447000     65.354555000    104.402387000
Fe      57.819817000     66.167313000    103.463926000
Fe      57.228496000     68.577546000    103.742722000
Fe      56.581928000     67.527440000    101.399483000
S       54.733056000     66.357042000    106.369829000
S       53.063425000     68.301687000    103.842367000
S       53.717410000     64.679458000    103.279294000
S       59.232471000     67.760125000    104.319586000
S       57.348875000     69.610850000    101.825194000
S       58.198872000     66.004791000    101.274216000
S       56.343456000     69.830116000    105.425439000
S       57.381714000     64.178536000    104.464612000
S       54.680703000     66.966572000    100.430906000
C       56.064857000     67.031253000    103.463105000
O       60.517612000     69.628463000    102.273681000
O       59.602666000     68.846592000    100.008925000
O       60.247519000     70.682385000     98.886355000
O       60.468931000     71.562534000    103.891176000
O       61.020663000     73.562976000    103.050662000
O       64.698830000     68.318688000     99.350892000
O       64.847217000     69.134055000    101.430479000
C       60.774432000     70.548102000    101.197691000
C       60.141172000     70.000095000     99.924294000
C       60.131507000     71.891621000    101.565989000
C       60.581087000     72.389464000    102.935544000
C       62.296592000     70.577147000    100.978833000
C       62.749232000     69.292119000    100.290761000
C       64.215698000     68.906726000    100.357786000
H       55.649193000     70.746553000    104.738717000
H       62.231701000     68.467021000    100.782268000
H       62.436065000     69.287953000     99.247203000
H       62.571955000     71.453898000    100.391504000
H       62.747088000     70.657695000    101.963727000
H       59.052942000     71.719677000    101.618961000
H       60.325498000     72.627743000    100.790403000
H       60.392579000     70.209220000    103.097027000
H       56.943480000     67.858042000     99.965606000
H       60.761341000     65.338091000     99.110547000
H       49.272724000     64.186244000    105.195585000
H       51.051674000     73.379640000    109.085270000
H       56.728989000     71.307415000     97.768740000
H       56.084542000     61.648080000    101.938097000
H       58.348741000     72.810344000    107.919550000
H       62.461234000     67.440851000    108.833547000
H       50.148927000     68.983961000    107.561353000
H       59.199979000     68.308234000    112.070045000
H       53.581846000     73.438233000    102.359435000
