# Supplementary material for: The E2 state of FeMoco: Hydride Formation versus Fe Reduction and a Mechanism for H2 Evolution
Source: Chemistry. 2021 Oct 15;27(67):16788–800. doi: 10.1002/chem.202102730 (PMC9293435; doi:10.1002/chem.202102730)
Supplement: Supplementary file 2 — Supporting Information [file CHEM-27-16788-s001.zip › Thorhallsson-E2-SI-xyz/QMMMHisdelta/tH-CBS/tH7-CBS2B/tH7-CBS2B235/tH7-CBS2B235.xyz]

144
MoFe7C36N11H68S10O11
C       53.819404000     72.702277000    103.103074000
H       54.044866000     73.268110000    104.006683000
C       52.716737000     71.692051000    103.444104000
H       53.089437000     71.018971000    104.222400000
H       51.802882000     72.153213000    103.838310000
H       52.451015000     71.067729000    102.587254000
C       55.117588000     71.969201000    102.655984000
H       55.967968000     72.227585000    103.299762000
H       54.990560000     70.883116000    102.708642000
H       55.420562000     72.159840000    101.616831000
C       56.493658000     71.393516000     98.839862000
H       57.420178000     71.252139000     99.404782000
H       56.104285000     72.393718000     99.066650000
N       55.538660000     70.397752000     99.301312000
H       55.906556000     69.561416000     99.762246000
C       54.254938000     70.682391000     99.510112000
N       53.684751000     71.746429000     98.914823000
H       54.134688000     72.293459000     98.189402000
H       52.735087000     71.972431000     99.213353000
N       53.522179000     69.941563000    100.339703000
H       53.877297000     69.037494000    100.681823000
H       52.531757000     70.161077000    100.422176000
C       59.255134000     72.998972000    107.345412000
H       59.043048000     72.788005000    106.291053000
H       59.495937000     74.065502000    107.442701000
C       60.451808000     72.170068000    107.804107000
O       60.833030000     72.134847000    108.994726000
N       61.081211000     71.507320000    106.827074000
H       60.759695000     71.594614000    105.864427000
H       61.863146000     70.847862000    107.025509000
C       51.170924000     72.299557000    109.119230000
H       51.262771000     71.980832000    110.165828000
H       50.263920000     71.838396000    108.704251000
N       53.259858000     70.899556000    108.743792000
C       52.410872000     71.927560000    108.364841000
C       54.300228000     70.863363000    107.852485000
H       55.102898000     70.135785000    107.912530000
N       54.171445000     71.802211000    106.938951000
H       53.092085000     70.233921000    109.485944000
C       53.004720000     72.458469000    107.239196000
H       52.629900000     73.270572000    106.632049000
C       49.872614000     65.033049000    104.848150000
H       50.316621000     64.712779000    103.900782000
H       49.194754000     65.870209000    104.654743000
S       51.235623000     65.524789000    105.998265000
C       50.469566000     69.108594000    106.512490000
H       51.563704000     68.993271000    106.497456000
H       50.242082000     70.134366000    106.197199000
O       49.847827000     68.212157000    105.627952000
H       50.360986000     67.370034000    105.675021000
C       56.484859000     62.484797000    101.376194000
H       56.594487000     63.322616000    102.075792000
H       57.476224000     62.226196000    100.998629000
N       55.620447000     62.842353000    100.253034000
H       54.609461000     62.679599000    100.357044000
C       56.068257000     63.479020000     99.169895000
N       57.373023000     63.735888000     99.026912000
H       57.988787000     63.706125000     99.828022000
H       57.739880000     64.217871000     98.206210000
N       55.229245000     63.850614000     98.193312000
H       54.305634000     63.397187000     98.108639000
H       55.626061000     64.195075000     97.330028000
C       63.164808000     67.334913000    108.013045000
H       64.161652000     67.475299000    108.455974000
H       63.108388000     66.334727000    107.575427000
C       62.977038000     68.420638000    106.929188000
O       63.013897000     69.626063000    107.303657000
O       62.814353000     68.055385000    105.727732000
C       58.859451000     69.234142000    111.529518000
H       58.167012000     69.786169000    112.169612000
H       59.785025000     69.815563000    111.460472000
C       58.346540000     69.002049000    110.122956000
C       57.067243000     68.476359000    109.869576000
H       56.375314000     68.311320000    110.694269000
C       56.706024000     68.084774000    108.580086000
H       55.738137000     67.628283000    108.379835000
C       57.612787000     68.227989000    107.527231000
H       57.354102000     67.844218000    106.543261000
C       59.210218000     69.228404000    109.037643000
H       60.177106000     69.701259000    109.204505000
C       58.850834000     68.835436000    107.744692000
H       59.540511000     68.985906000    106.917611000
C       61.175425000     66.260551000     99.531357000
H       62.003811000     66.623055000     98.925181000
H       60.389492000     67.014961000     99.480162000
N       61.082334000     66.877164000    101.991524000
C       61.663223000     66.169279000    100.942972000
C       61.907865000     66.777213000    103.039852000
H       61.794288000     67.231942000    104.020613000
N       62.976586000     66.023075000    102.711309000
H       63.807204000     65.854342000    103.306397000
C       62.845677000     65.634196000    101.398330000
H       63.581891000     65.031381000    100.890902000
Mo      59.115737000     67.994901000    102.006438000
Fe      52.952188000     66.191352000    104.637476000
Fe      54.977104000     67.915744000    104.804476000
Fe      54.356741000     66.731267000    102.492819000
Fe      55.482565000     65.397223000    104.404532000
Fe      57.853618000     66.081436000    103.457377000
Fe      57.193649000     68.576960000    103.694692000
Fe      56.640801000     67.494867000    101.416880000
S       54.587434000     66.326278000    106.307122000
S       53.037450000     68.218588000    103.679830000
S       53.718781000     64.675361000    103.081334000
S       59.160661000     67.746370000    104.311549000
S       57.389464000     69.615037000    101.766709000
S       58.235730000     65.972707000    101.264914000
S       56.180710000     69.828047000    105.333310000
S       57.313736000     64.132724000    104.477399000
S       54.715692000     67.015706000    100.361908000
C       56.060178000     66.997570000    103.402778000
O       60.522824000     69.621544000    102.276441000
O       59.638518000     68.823680000     99.996547000
O       60.250868000     70.678109000     98.887041000
O       60.467261000     71.556353000    103.890735000
O       61.022525000     73.556123000    103.050336000
O       64.703587000     68.319198000     99.352087000
O       64.853161000     69.132614000    101.432635000
C       60.777796000     70.541252000    101.197764000
C       60.152080000     69.988947000     99.921251000
C       60.133035000     71.884020000    101.565711000
C       60.581556000     72.383366000    102.934534000
C       62.299876000     70.572705000    100.979800000
C       62.754241000     69.286560000    100.295597000
C       64.220938000     68.904944000    100.360390000
H       55.448533000     70.665880000    104.593197000
H       62.239291000     68.462605000    100.791619000
H       62.439048000     69.278109000     99.252768000
H       62.573428000     71.447606000    100.388942000
H       62.750620000     70.657626000    101.964153000
H       59.055006000     71.708077000    101.619219000
H       60.324203000     72.620439000    100.789799000
H       60.392624000     70.206175000    103.096997000
H       57.000531000     67.813717000     99.976189000
H       60.782695000     65.331910000     99.117285000
H       49.287832000     64.188776000    105.213253000
H       51.049529000     73.382212000    109.084749000
H       56.725507000     71.328710000     97.776794000
H       56.109263000     61.620385000    101.923722000
H       58.347669000     72.812315000    107.919638000
H       62.444231000     67.442815000    108.823720000
H       50.155255000     68.972890000    107.547313000
H       59.168024000     68.317623000    112.032353000
H       53.600966000     73.444187000    102.335010000
