# Supplementary material for: The E2 state of FeMoco: Hydride Formation versus Fe Reduction and a Mechanism for H2 Evolution
Source: Chemistry. 2021 Oct 15;27(67):16788–800. doi: 10.1002/chem.202102730 (PMC9293435; doi:10.1002/chem.202102730)
Supplement: Supplementary file 2 — Supporting Information [file CHEM-27-16788-s001.zip › Thorhallsson-E2-SI-xyz/QMMMHisdelta/tH-CBS/tH7-CBS2B/tH7-CBS2B346/tH7-CBS2B346.xyz]

144
MoFe7C36N11H68S10O11
C       53.805410000     72.687933000    103.114812000
H       54.010297000     73.251069000    104.024931000
C       52.699932000     71.671668000    103.429506000
H       53.057354000     71.003653000    104.219257000
H       51.771168000     72.126012000    103.796500000
H       52.464088000     71.041607000    102.568098000
C       55.113518000     71.959513000    102.691635000
H       55.962739000     72.255897000    103.320648000
H       55.007954000     70.874974000    102.792304000
H       55.404288000     72.112810000    101.642788000
C       56.508871000     71.354785000     98.831686000
H       57.439955000     71.197423000     99.384160000
H       56.128400000     72.352852000     99.081833000
N       55.551908000     70.356734000     99.283680000
H       55.916727000     69.507529000     99.723236000
C       54.270560000     70.645320000     99.501059000
N       53.705786000     71.722007000     98.923887000
H       54.156113000     72.276427000     98.204794000
H       52.758012000     71.949208000     99.229536000
N       53.535605000     69.894493000    100.319540000
H       53.890791000     68.987862000    100.653807000
H       52.546678000     70.114801000    100.408488000
C       59.256373000     72.998515000    107.345540000
H       59.044440000     72.788792000    106.290911000
H       59.497883000     74.064775000    107.444086000
C       60.452379000     72.168380000    107.803885000
O       60.834114000     72.133735000    108.994343000
N       61.080556000     71.504184000    106.827074000
H       60.758220000     71.590436000    105.864621000
H       61.862490000     70.844641000    107.025647000
C       51.173873000     72.299076000    109.120138000
H       51.266830000     71.980686000    110.166619000
H       50.266760000     71.837681000    108.705848000
N       53.275637000     70.914444000    108.754064000
C       52.413552000     71.927738000    108.364558000
C       54.313690000     70.877922000    107.859920000
H       55.126011000     70.161053000    107.925227000
N       54.169738000     71.802515000    106.933959000
H       53.119982000     70.259876000    109.508544000
C       52.996763000     72.449497000    107.229155000
H       52.611531000     73.248854000    106.611701000
C       49.866708000     65.038596000    104.850832000
H       50.322519000     64.716601000    103.909958000
H       49.185079000     65.870464000    104.648523000
S       51.215682000     65.548628000    106.008185000
C       50.471107000     69.126314000    106.517995000
H       51.565276000     69.009386000    106.506518000
H       50.246887000     70.155230000    106.211000000
O       49.850339000     68.241469000    105.621597000
H       50.348397000     67.390664000    105.675137000
C       56.472309000     62.484604000    101.371914000
H       56.588129000     63.326009000    102.066070000
H       57.461947000     62.219055000    100.994629000
N       55.610042000     62.840732000    100.247220000
H       54.599000000     62.678019000    100.347932000
C       56.063870000     63.474649000     99.164123000
N       57.369374000     63.733365000     99.030122000
H       57.975260000     63.724225000     99.839442000
H       57.739907000     64.213751000     98.210000000
N       55.231326000     63.837442000     98.180135000
H       54.306758000     63.386506000     98.094440000
H       55.629637000     64.190275000     97.321112000
C       63.160927000     67.332137000    108.012427000
H       64.158329000     67.468641000    108.455325000
H       63.101520000     66.332469000    107.573842000
C       62.977118000     68.419235000    106.929189000
O       63.013964000     69.624359000    107.304915000
O       62.817929000     68.054899000    105.727249000
C       58.855976000     69.232278000    111.530894000
H       58.163980000     69.784076000    112.171660000
H       59.780709000     69.814821000    111.460029000
C       58.342248000     68.997451000    110.125121000
C       57.064623000     68.466598000    109.872937000
H       56.373123000     68.301609000    110.698068000
C       56.705068000     68.070594000    108.584306000
H       55.737982000     67.612096000    108.385795000
C       57.611208000     68.214400000    107.530837000
H       57.354432000     67.835762000    106.544627000
C       59.205134000     69.224170000    109.039339000
H       60.170541000     69.700458000    109.205343000
C       58.846903000     68.826928000    107.747457000
H       59.534733000     68.979175000    106.919176000
C       61.178356000     66.259681000     99.537160000
H       62.010176000     66.618513000     98.933642000
H       60.393509000     67.015587000     99.481230000
N       61.068728000     66.874476000    101.997006000
C       61.659280000     66.170407000    100.951589000
C       61.888806000     66.779346000    103.049215000
H       61.766648000     67.233335000    104.029160000
N       62.965134000     66.032990000    102.725997000
H       63.794214000     65.867943000    103.323630000
C       62.843263000     65.643230000    101.412419000
H       63.586436000     65.045706000    100.908796000
Mo      59.096716000     67.990110000    101.993582000
Fe      52.970693000     66.140465000    104.665740000
Fe      54.942826000     67.895708000    104.765765000
Fe      54.320297000     66.747403000    102.487042000
Fe      55.496030000     65.379803000    104.400494000
Fe      57.790056000     66.135902000    103.414293000
Fe      57.166190000     68.600830000    103.725378000
Fe      56.625714000     67.495955000    101.396539000
S       54.613765000     66.258073000    106.297732000
S       53.015526000     68.198775000    103.620570000
S       53.669854000     64.655646000    103.158322000
S       59.137458000     67.747479000    104.302346000
S       57.356463000     69.599597000    101.793201000
S       58.245112000     65.979334000    101.234150000
S       56.164736000     69.782906000    105.346682000
S       57.341127000     64.167377000    104.439929000
S       54.708795000     66.938803000    100.351974000
C       56.033718000     67.037685000    103.388325000
O       60.506852000     69.618391000    102.269095000
O       59.612404000     68.841005000     99.993569000
O       60.252914000     70.685575000     98.882163000
O       60.463977000     71.549616000    103.888692000
O       61.019731000     73.551702000    103.053080000
O       64.699653000     68.318252000     99.353337000
O       64.848306000     69.130933000    101.433840000
C       60.770574000     70.540744000    101.195165000
C       60.143898000     69.997293000     99.916519000
C       60.128637000     71.884275000    101.565030000
C       60.578021000     72.379526000    102.934708000
C       62.293706000     70.568379000    100.982088000
C       62.747190000     69.280634000    100.299576000
C       64.215459000     68.902121000    100.362122000
H       55.375466000     70.683926000    104.744669000
H       62.234377000     68.457135000    100.798659000
H       62.429840000     69.269420000     99.257290000
H       62.570225000     71.442646000    100.391491000
H       62.742213000     70.653091000    101.967560000
H       59.049730000     71.712290000    101.615998000
H       60.322795000     72.621260000    100.790432000
H       60.382190000     70.201610000    103.091603000
H       56.971662000     67.838908000     99.957912000
H       60.787455000     65.330367000     99.122867000
H       49.283178000     64.193249000    105.215454000
H       51.051242000     73.381580000    109.085287000
H       56.727856000     71.308686000     97.764922000
H       56.093562000     61.625411000    101.925454000
H       58.348711000     72.811786000    107.919429000
H       62.440940000     67.441231000    108.823466000
H       50.153937000     68.983659000    107.551010000
H       59.166353000     68.316497000    112.033963000
H       53.596289000     73.430008000    102.344319000
