# Supplementary material for: The E2 state of FeMoco: Hydride Formation versus Fe Reduction and a Mechanism for H2 Evolution
Source: Chemistry. 2021 Oct 15;27(67):16788–800. doi: 10.1002/chem.202102730 (PMC9293435; doi:10.1002/chem.202102730)
Supplement: Supplementary file 2 — Supporting Information [file CHEM-27-16788-s001.zip › Thorhallsson-E2-SI-xyz/QMMMHisdelta/bHOBS/bH37OBS7/bH37OBS7-247/bH37OBS7-247.xyz]

144
MoFe7C36N11H68S10O11
C       53.724076000     72.704584000    103.211727000
H       53.707441000     73.275424000    104.135259000
C       52.684122000     71.585572000    103.342293000
H       52.933194000     70.988992000    104.223712000
H       51.654178000     71.944380000    103.472542000
H       52.705204000     70.905489000    102.485442000
C       55.135527000     72.116108000    103.070729000
H       55.907859000     72.865001000    103.294406000
H       55.281870000     71.311149000    103.796797000
H       55.320148000     71.685115000    102.077327000
C       56.572174000     71.558794000     98.887311000
H       57.513160000     71.526280000     99.445695000
H       56.098107000     72.529508000     99.069298000
N       55.714103000     70.508385000     99.393754000
H       56.135899000     69.593362000     99.609820000
C       54.399153000     70.616445000     99.497310000
N       53.736425000     71.623809000     98.907049000
H       54.170399000     72.267974000     98.256206000
H       52.783303000     71.796805000     99.245741000
N       53.703189000     69.693295000    100.181116000
H       54.176810000     69.046593000    100.814365000
H       52.716922000     69.873326000    100.343687000
C       59.246440000     72.992985000    107.344534000
H       59.030240000     72.767660000    106.294118000
H       59.479376000     74.062312000    107.429641000
C       60.451652000     72.180245000    107.807923000
O       60.842611000     72.165772000    108.995411000
N       61.081268000     71.509158000    106.836307000
H       60.747907000     71.576005000    105.877028000
H       61.864064000     70.853878000    107.038642000
C       51.187239000     72.289509000    109.147896000
H       51.293206000     71.988287000    110.198393000
H       50.276986000     71.818421000    108.751476000
N       53.275892000     70.884078000    108.729804000
C       52.419166000     71.917018000    108.379660000
C       54.303905000     70.864961000    107.819733000
H       55.109160000     70.137268000    107.851100000
N       54.159287000     71.818867000    106.925648000
H       53.123827000     70.206228000    109.464140000
C       52.996778000     72.465781000    107.254588000
H       52.609121000     73.287394000    106.669135000
C       49.832195000     65.030093000    104.853674000
H       50.292277000     64.719819000    103.911219000
H       49.151891000     65.865572000    104.661752000
S       51.170532000     65.517857000    106.023991000
C       50.483863000     69.130903000    106.561404000
H       51.578020000     69.017593000    106.560575000
H       50.260893000     70.160316000    106.256054000
O       49.874739000     68.247305000    105.654523000
H       50.376798000     67.399206000    105.699347000
C       56.477725000     62.481308000    101.416197000
H       56.607041000     63.310001000    102.124417000
H       57.459441000     62.214854000    101.018673000
N       55.598087000     62.859215000    100.312327000
H       54.590472000     62.671871000    100.412216000
C       56.034195000     63.524930000     99.241047000
N       57.331176000     63.803618000     99.098574000
H       57.949632000     63.763187000     99.897274000
H       57.678902000     64.335553000     98.299944000
N       55.174801000     63.914452000     98.283510000
H       54.293427000     63.390596000     98.151140000
H       55.570371000     64.307137000     97.439277000
C       63.181635000     67.339883000    108.024995000
H       64.183013000     67.476487000    108.459154000
H       63.119416000     66.339795000    107.588084000
C       62.991456000     68.424562000    106.940107000
O       63.021176000     69.630133000    107.311093000
O       62.837390000     68.056435000    105.737526000
C       58.913013000     69.237235000    111.655725000
H       58.223974000     69.767815000    112.317835000
H       59.845215000     69.810576000    111.608606000
C       58.399326000     69.044002000    110.245304000
C       57.121671000     68.517835000    109.983476000
H       56.418761000     68.363717000    110.801025000
C       56.780653000     68.099221000    108.698423000
H       55.815526000     67.638473000    108.496101000
C       57.702864000     68.220422000    107.656209000
H       57.453534000     67.837295000    106.673951000
C       59.272880000     69.263924000    109.166883000
H       60.235666000     69.743509000    109.338815000
C       58.931592000     68.845530000    107.877792000
H       59.627374000     68.990887000    107.054953000
C       61.174106000     66.264608000     99.564523000
H       61.990529000     66.630433000     98.942997000
H       60.384782000     67.016819000     99.523985000
N       61.127109000     66.895477000    102.024781000
C       61.684708000     66.176882000    100.969377000
C       61.965152000     66.790604000    103.062351000
H       61.867019000     67.247003000    104.045038000
N       63.020258000     66.024577000    102.720523000
H       63.855340000     65.850270000    103.309174000
C       62.867570000     65.632042000    101.411042000
H       63.590330000     65.020366000    100.895274000
Mo      59.151291000     67.987107000    102.071261000
Fe      53.038923000     66.199329000    104.941045000
Fe      55.038055000     67.979135000    104.937889000
Fe      54.282802000     66.845338000    102.735573000
Fe      55.522932000     65.414842000    104.496323000
Fe      57.872626000     66.143461000    103.568446000
Fe      57.271702000     68.616950000    103.824483000
Fe      56.567254000     67.405434000    101.556508000
S       54.655295000     66.303092000    106.465406000
S       53.044236000     68.288456000    103.956872000
S       53.735057000     64.719640000    103.263880000
S       59.263089000     67.772813000    104.380089000
S       57.387910000     69.536706000    101.843679000
S       58.301420000     65.943164000    101.411384000
S       56.269530000     69.734937000    105.353902000
S       57.358335000     64.170883000    104.536076000
S       56.477853000     67.348161000     99.235444000
C       56.068962000     67.053805000    103.490360000
O       60.531940000     69.624936000    102.297138000
O       59.612171000     68.822912000    100.029311000
O       60.239880000     70.656477000     98.899827000
O       60.475016000     71.555653000    103.894372000
O       61.015615000     73.558660000    103.050881000
O       64.702117000     68.304256000     99.374415000
O       64.840162000     69.132238000    101.449523000
C       60.775973000     70.539860000    101.209926000
C       60.142392000     69.979751000     99.943609000
C       60.124180000     71.880041000    101.574846000
C       60.579174000     72.384945000    102.939003000
C       62.296808000     70.576804000    100.984980000
C       62.752650000     69.296203000    100.290583000
C       64.216268000     68.902777000    100.373138000
H       54.759587000     67.397704000    101.249069000
H       62.227981000     68.469204000    100.770808000
H       62.451966000     69.300026000     99.243487000
H       62.566566000     71.456742000    100.400166000
H       62.751115000     70.655859000    101.968078000
H       59.046894000     71.703395000    101.637286000
H       60.307935000     72.613198000    100.794007000
H       60.408903000     70.219660000    103.118649000
H       55.188834000     67.462914000     98.875840000
H       60.779048000     65.336009000     99.152576000
H       49.252942000     64.180158000    105.214427000
H       51.059089000     73.370825000    109.098888000
H       56.793705000     71.439602000     97.826753000
H       56.099577000     61.615836000    101.960283000
H       58.342004000     72.805832000    107.923358000
H       62.468852000     67.449888000    108.842251000
H       50.156734000     68.982565000    107.590506000
H       59.216101000     68.298727000    112.119844000
H       53.572952000     73.402531000    102.388259000
