# Supplementary material for: The E2 state of FeMoco: Hydride Formation versus Fe Reduction and a Mechanism for H2 Evolution
Source: Chemistry. 2021 Oct 15;27(67):16788–800. doi: 10.1002/chem.202102730 (PMC9293435; doi:10.1002/chem.202102730)
Supplement: Supplementary file 2 — Supporting Information [file CHEM-27-16788-s001.zip › Thorhallsson-E2-SI-xyz/QMMMHisdelta/bHOBS/bH37OBS7/bH37OBS7-147/bH37OBS7-147.xyz]

144
MoFe7C36N11H68S10O11
C       53.777719000     72.717127000    103.176660000
H       53.770009000     73.281707000    104.104220000
C       52.768089000     71.574967000    103.327645000
H       53.055637000     70.981641000    104.200137000
H       51.735245000     71.912891000    103.487732000
H       52.779637000     70.900404000    102.466459000
C       55.201131000     72.166583000    102.993483000
H       55.955831000     72.925904000    103.239339000
H       55.376933000     71.337552000    103.685489000
H       55.382484000     71.779607000    101.981011000
C       56.591698000     71.516716000     98.876347000
H       57.538010000     71.463915000     99.423799000
H       56.130280000     72.489943000     99.078197000
N       55.727613000     70.467635000     99.374306000
H       56.144200000     69.546669000     99.585130000
C       54.415223000     70.587793000     99.482374000
N       53.758968000     71.605926000     98.903060000
H       54.195008000     72.252272000     98.255879000
H       52.808805000     71.783069000     99.246803000
N       53.712519000     69.662552000    100.159792000
H       54.191851000     69.038452000    100.809465000
H       52.733029000     69.863184000    100.340540000
C       59.246891000     72.990807000    107.345126000
H       59.031108000     72.766301000    106.294456000
H       59.482395000     74.059608000    107.430242000
C       60.449699000     72.175030000    107.809389000
O       60.839744000     72.158564000    108.997306000
N       61.078684000     71.502846000    106.837903000
H       60.747262000     71.571356000    105.877998000
H       61.861876000     70.848062000    107.040060000
C       51.186077000     72.292112000    109.142212000
H       51.287352000     71.985937000    110.191784000
H       50.279719000     71.820129000    108.738118000
N       53.293941000     70.911046000    108.729772000
C       52.425923000     71.934438000    108.379704000
C       54.332933000     70.916819000    107.831993000
H       55.146920000     70.198786000    107.862676000
N       54.183813000     71.877084000    106.945591000
H       53.143358000     70.223013000    109.454871000
C       53.008443000     72.502951000    107.266846000
H       52.616123000     73.326258000    106.686431000
C       49.840509000     65.031456000    104.876962000
H       50.283222000     64.730657000    103.922975000
H       49.163456000     65.873693000    104.703814000
S       51.201076000     65.492237000    106.042589000
C       50.467001000     69.114149000    106.534428000
H       51.561484000     69.007067000    106.524478000
H       50.234280000     70.138558000    106.219681000
O       49.854705000     68.215293000    105.642561000
H       50.369122000     67.376550000    105.690550000
C       56.485951000     62.462475000    101.416057000
H       56.588020000     63.282476000    102.138449000
H       57.478531000     62.226491000    101.026863000
N       55.611576000     62.839240000    100.307207000
H       54.602882000     62.654639000    100.403722000
C       56.049175000     63.511763000     99.240798000
N       57.345506000     63.794643000     99.101704000
H       57.956950000     63.775207000     99.907177000
H       57.688028000     64.337566000     98.308034000
N       55.191127000     63.903642000     98.282419000
H       54.308672000     63.382211000     98.147778000
H       55.589298000     64.294708000     97.438591000
C       63.166645000     67.332680000    108.017511000
H       64.167339000     67.465217000    108.454374000
H       63.101537000     66.333163000    107.579613000
C       62.983049000     68.419516000    106.934179000
O       63.022978000     69.624541000    107.306189000
O       62.823491000     68.053718000    105.731594000
C       58.891449000     69.236430000    111.622054000
H       58.205016000     69.773854000    112.281248000
H       59.821769000     69.811834000    111.564530000
C       58.372044000     69.033024000    110.214624000
C       57.090607000     68.513237000    109.957616000
H       56.393267000     68.356189000    110.779508000
C       56.736064000     68.112326000    108.669911000
H       55.765410000     67.662659000    108.467425000
C       57.649399000     68.241687000    107.620688000
H       57.384507000     67.878326000    106.634803000
C       59.240427000     69.253007000    109.132072000
H       60.207289000     69.725268000    109.301485000
C       58.886456000     68.850607000    107.841316000
H       59.578066000     68.999745000    107.015623000
C       61.179610000     66.251048000     99.561152000
H       61.992635000     66.622166000     98.938544000
H       60.388717000     67.001502000     99.527437000
N       61.140743000     66.871579000    102.022121000
C       61.694657000     66.155635000    100.963577000
C       61.979670000     66.760780000    103.057988000
H       61.885461000     67.215645000    104.041933000
N       63.032025000     65.992277000    102.712223000
H       63.868223000     65.817832000    103.299416000
C       62.876401000     65.605425000    101.401294000
H       63.595315000     64.992820000    100.881644000
Mo      59.161682000     67.956198000    102.071782000
Fe      52.927836000     66.174861000    104.730572000
Fe      54.938995000     67.970605000    104.871117000
Fe      54.288688000     66.896581000    102.681366000
Fe      55.455058000     65.413682000    104.423818000
Fe      57.847583000     66.117880000    103.598519000
Fe      57.294846000     68.617289000    103.838329000
Fe      56.616950000     67.348894000    101.563627000
S       54.572260000     66.328664000    106.366222000
S       52.915741000     68.247575000    103.824259000
S       53.694403000     64.786517000    103.042320000
S       59.280254000     67.748312000    104.380516000
S       57.401096000     69.507557000    101.839560000
S       58.337472000     65.882412000    101.457178000
S       56.137824000     69.766658000    105.299542000
S       57.277963000     64.125286000    104.549186000
S       56.566462000     67.332270000     99.251171000
C       56.077393000     66.998448000    103.453235000
O       60.536469000     69.604977000    102.297811000
O       59.623972000     68.793238000    100.035462000
O       60.234461000     70.629239000     98.900922000
O       60.468320000     71.539454000    103.895588000
O       61.009374000     73.541244000    103.048864000
O       64.705539000     68.302641000     99.372587000
O       64.844373000     69.132096000    101.447093000
C       60.773558000     70.521940000    101.211237000
C       60.142927000     69.954908000     99.946974000
C       60.116283000     71.859917000    101.575980000
C       60.572187000     72.367707000    102.938858000
C       62.294128000     70.565859000    100.984186000
C       62.754161000     69.285532000    100.292293000
C       64.219270000     68.899347000    100.372065000
H       54.892482000     67.438048000    101.247811000
H       62.234520000     68.457484000    100.776444000
H       62.450575000     69.285132000     99.246055000
H       62.559632000     71.445495000    100.396984000
H       62.749698000     70.649338000    101.966357000
H       59.039690000     71.678474000    101.640190000
H       60.296712000     72.593059000    100.794260000
H       60.410155000     70.198801000    103.118239000
H       55.272998000     67.316200000     98.888791000
H       60.782898000     65.324438000     99.146326000
H       49.259641000     64.179185000    105.229517000
H       51.056922000     73.373469000    109.096903000
H       56.801272000     71.413516000     97.811690000
H       56.122958000     61.579227000    101.941582000
H       58.341191000     72.806057000    107.922745000
H       62.452330000     67.444339000    108.833204000
H       50.150408000     68.974059000    107.567970000
H       59.198270000     68.304450000    112.096754000
H       53.595043000     73.416699000    102.361003000
