# Supplementary material for: The E2 state of FeMoco: Hydride Formation versus Fe Reduction and a Mechanism for H2 Evolution
Source: Chemistry. 2021 Oct 15;27(67):16788–800. doi: 10.1002/chem.202102730 (PMC9293435; doi:10.1002/chem.202102730)
Supplement: Supplementary file 2 — Supporting Information [file CHEM-27-16788-s001.zip › Thorhallsson-E2-SI-xyz/QMMMHisdelta/bHOBS/bH37OBS7/bH37OBS7-346/bH37OBS7-346.xyz]

144
MoFe7C36N11H68S10O11
C       53.755996000     72.707385000    103.185548000
H       53.733482000     73.270104000    104.114140000
C       52.752634000     71.556368000    103.321630000
H       53.033946000     70.958906000    104.193866000
H       51.716245000     71.888129000    103.471703000
H       52.777809000     70.885734000    102.457783000
C       55.185225000     72.168832000    103.015649000
H       55.932770000     72.935131000    103.261500000
H       55.360828000     71.344552000    103.711913000
H       55.376130000     71.776818000    102.007033000
C       56.599782000     71.536735000     98.881424000
H       57.548970000     71.515943000     99.426242000
H       56.113428000     72.499340000     99.074487000
N       55.768008000     70.467850000     99.391400000
H       56.211061000     69.556153000     99.588914000
C       54.452534000     70.546575000     99.500017000
N       53.766842000     71.542552000     98.916838000
H       54.196539000     72.212993000     98.290927000
H       52.817975000     71.709367000     99.275776000
N       53.781306000     69.597267000    100.177417000
H       54.282086000     68.981021000    100.816954000
H       52.794505000     69.748978000    100.357568000
C       59.250294000     72.999302000    107.345551000
H       59.036672000     72.781094000    106.293064000
H       59.486664000     74.067365000    107.436783000
C       60.451516000     72.179608000    107.807395000
O       60.837746000     72.154845000    108.996537000
N       61.082569000     71.513454000    106.833245000
H       60.755749000     71.590314000    105.872060000
H       61.864572000     70.856641000    107.034382000
C       51.184762000     72.292292000    109.141935000
H       51.280794000     71.985148000    110.191675000
H       50.279774000     71.821552000    108.733538000
N       53.292299000     70.908887000    108.746879000
C       52.427486000     71.930982000    108.385985000
C       54.335770000     70.907892000    107.854573000
H       55.149591000     70.190481000    107.897320000
N       54.191924000     71.861704000    106.960476000
H       53.138929000     70.229523000    109.479559000
C       53.015257000     72.490956000    107.271541000
H       52.625899000     73.309578000    106.682659000
C       49.840192000     65.036884000    104.868153000
H       50.287841000     64.726567000    103.919512000
H       49.158054000     65.872558000    104.683718000
S       51.197626000     65.523918000    106.025848000
C       50.491153000     69.125054000    106.540065000
H       51.585061000     69.007408000    106.539390000
H       50.271246000     70.155384000    106.235637000
O       49.878436000     68.245158000    105.631745000
H       50.368734000     67.391201000    105.689304000
C       56.478318000     62.464475000    101.411052000
H       56.599090000     63.287659000    102.126909000
H       57.463510000     62.215069000    101.011646000
N       55.598631000     62.847126000    100.309132000
H       54.591069000     62.659468000    100.406934000
C       56.035960000     63.526189000     99.246760000
N       57.332607000     63.813831000     99.114512000
H       57.927886000     63.838385000     99.933032000
H       57.670919000     64.361588000     98.322595000
N       55.179366000     63.915063000     98.286656000
H       54.301719000     63.388347000     98.143755000
H       55.574857000     64.330876000     97.453783000
C       63.163463000     67.337322000    108.017681000
H       64.162986000     67.473377000    108.455938000
H       63.101991000     66.337790000    107.579326000
C       62.976429000     68.424220000    106.935359000
O       63.018962000     69.629029000    107.307574000
O       62.810212000     68.058946000    105.733379000
C       58.881233000     69.234507000    111.615703000
H       58.191780000     69.770768000    112.272472000
H       59.809312000     69.813397000    111.559568000
C       58.367307000     69.027667000    110.206540000
C       57.091500000     68.496541000    109.943760000
H       56.392695000     68.331230000    110.762694000
C       56.745771000     68.094780000    108.653553000
H       55.780924000     67.634534000    108.447186000
C       57.662940000     68.234543000    107.609040000
H       57.406690000     67.870261000    106.621523000
C       59.238289000     69.257739000    109.128264000
H       60.200582000     69.737559000    109.302445000
C       58.893273000     68.854547000    107.835370000
H       59.587926000     69.009371000    107.013424000
C       61.188730000     66.248477000     99.563571000
H       62.009207000     66.611609000     98.946340000
H       60.401680000     67.002266000     99.521111000
N       61.132730000     66.877453000    102.023348000
C       61.693515000     66.158260000    100.970176000
C       61.964987000     66.771121000    103.065025000
H       61.865586000     67.228467000    104.047050000
N       63.020701000     66.002916000    102.728295000
H       63.854748000     65.830296000    103.318507000
C       62.873696000     65.612460000    101.417277000
H       63.597216000     64.999296000    100.904580000
Mo      59.158176000     67.958779000    102.063615000
Fe      52.942795000     66.097725000    104.685707000
Fe      54.967348000     67.939404000    104.830780000
Fe      54.358826000     66.728243000    102.631556000
Fe      55.500192000     65.393881000    104.439094000
Fe      57.862582000     66.134609000    103.572866000
Fe      57.226531000     68.622576000    103.835569000
Fe      56.649371000     67.376236000    101.532203000
S       54.589316000     66.259868000    106.325831000
S       53.034975000     68.169114000    103.664449000
S       53.697396000     64.642236000    103.115415000
S       59.214239000     67.782250000    104.383504000
S       57.393024000     69.512640000    101.837754000
S       58.347841000     65.899871000    101.419868000
S       56.114819000     69.740894000    105.289608000
S       57.329748000     64.136587000    104.502241000
S       56.624723000     67.351122000     99.215633000
C       56.125456000     67.026851000    103.457078000
O       60.531137000     69.616476000    102.304424000
O       59.639105000     68.795069000    100.036975000
O       60.240807000     70.633549000     98.904525000
O       60.469566000     71.556263000    103.900344000
O       61.014155000     73.553690000    103.047336000
O       64.707189000     68.305835000     99.378612000
O       64.846688000     69.135067000    101.453113000
C       60.776505000     70.529433000    101.217296000
C       60.150789000     69.959724000     99.951162000
C       60.121843000     71.869403000    101.577238000
C       60.575483000     72.380199000    102.940361000
C       62.297692000     70.569307000    100.991751000
C       62.756162000     69.288769000    100.298918000
C       64.221073000     68.902219000    100.378084000
H       54.952635000     67.155371000    101.158109000
H       62.236028000     68.460341000    100.781852000
H       62.453048000     69.288872000     99.252547000
H       62.564492000     71.448973000    100.404962000
H       62.752470000     70.651789000    101.974203000
H       59.044839000     71.689870000    101.640041000
H       60.304564000     72.600912000    100.794625000
H       60.400939000     70.210005000    103.121224000
H       55.351181000     67.499101000     98.808270000
H       60.790094000     65.322511000     99.149151000
H       49.261201000     64.185853000    105.226736000
H       51.056625000     73.373761000    109.096412000
H       56.809246000     71.425670000     97.817536000
H       56.106585000     61.590629000    101.946098000
H       58.343696000     72.812607000    107.921130000
H       62.447405000     67.446630000    108.832162000
H       50.163969000     68.978104000    107.569348000
H       59.190452000     68.304120000    112.091970000
H       53.577601000     73.406655000    102.368686000
