# Supplementary material for: The E2 state of FeMoco: Hydride Formation versus Fe Reduction and a Mechanism for H2 Evolution
Source: Chemistry. 2021 Oct 15;27(67):16788–800. doi: 10.1002/chem.202102730 (PMC9293435; doi:10.1002/chem.202102730)
Supplement: Supplementary file 2 — Supporting Information [file CHEM-27-16788-s001.zip › Thorhallsson-E2-SI-xyz/QMMMHisdelta/bHOBS/bH37OBS7/bH37OBS7-235/bH37OBS7-235.xyz]

144
MoFe7C36N11H68S10O11
C       53.779210000     72.715290000    103.169360000
H       53.774348000     73.276636000    104.099177000
C       52.770163000     71.572151000    103.318347000
H       53.059730000     70.974099000    104.187066000
H       51.737977000     71.910050000    103.482937000
H       52.779084000     70.902052000    102.453738000
C       55.202441000     72.166807000    102.976980000
H       55.957920000     72.923436000    103.228619000
H       55.378973000     71.330781000    103.659340000
H       55.382284000     71.788899000    101.960986000
C       56.568399000     71.552224000     98.882968000
H       57.508812000     71.519429000     99.442995000
H       56.095164000     72.524079000     99.061873000
N       55.711333000     70.502157000     99.388779000
H       56.127475000     69.568892000     99.560138000
C       54.397524000     70.604402000     99.487928000
N       53.727547000     71.613367000     98.907539000
H       54.162888000     72.271273000     98.271976000
H       52.777914000     71.784537000     99.256638000
N       53.708279000     69.664818000    100.160054000
H       54.199670000     69.040445000    100.799344000
H       52.724820000     69.842265000    100.339686000
C       59.248228000     72.999556000    107.344094000
H       59.033824000     72.778340000    106.292411000
H       59.482816000     74.068238000    107.432649000
C       60.451166000     72.183057000    107.806748000
O       60.838919000     72.161552000    108.995436000
N       61.082655000     71.515824000    106.833466000
H       60.753658000     71.588041000    105.872632000
H       61.864298000     70.859316000    107.035607000
C       51.189516000     72.291637000    109.139384000
H       51.292638000     71.985163000    110.188686000
H       50.282607000     71.819451000    108.736755000
N       53.290877000     70.903424000    108.720370000
C       52.427701000     71.932424000    108.374327000
C       54.327280000     70.904677000    107.819593000
H       55.136803000     70.181804000    107.848043000
N       54.181846000     71.867308000    106.935352000
H       53.138064000     70.214962000    109.444591000
C       53.010685000     72.499563000    107.260984000
H       52.621282000     73.325555000    106.682540000
C       49.858082000     65.030903000    104.867589000
H       50.300792000     64.724343000    103.915431000
H       49.183284000     65.874007000    104.690056000
S       51.218748000     65.495507000    106.031509000
C       50.475143000     69.113745000    106.535598000
H       51.569990000     69.009466000    106.528001000
H       50.240711000     70.137492000    106.219878000
O       49.867090000     68.212693000    105.643629000
H       50.384419000     67.375451000    105.691032000
C       56.479664000     62.463750000    101.414567000
H       56.586131000     63.281617000    102.138507000
H       57.469971000     62.227081000    101.019683000
N       55.601750000     62.847078000    100.310734000
H       54.593726000     62.658674000    100.407888000
C       56.035580000     63.528177000     99.248634000
N       57.329890000     63.820205000     99.111057000
H       57.937917000     63.811960000     99.919773000
H       57.670214000     64.366973000     98.318930000
N       55.173440000     63.922161000     98.292941000
H       54.297580000     63.389891000     98.154609000
H       55.572671000     64.306270000     97.446090000
C       63.165849000     67.336414000    108.018270000
H       64.166837000     67.471167000    108.453680000
H       63.102307000     66.337012000    107.579971000
C       62.977239000     68.423492000    106.935922000
O       63.018268000     69.628288000    107.308356000
O       62.811979000     68.058039000    105.733943000
C       58.894348000     69.234543000    111.625223000
H       58.205172000     69.770190000    112.282958000
H       59.824641000     69.810438000    111.572975000
C       58.380495000     69.034978000    110.215149000
C       57.101836000     68.511523000    109.951895000
H       56.402977000     68.346945000    110.770913000
C       56.752019000     68.117155000    108.660859000
H       55.784580000     67.662614000    108.453939000
C       57.667485000     68.257398000    107.614990000
H       57.406253000     67.901948000    106.625384000
C       59.251295000     69.264350000    109.136575000
H       60.216010000     69.739113000    109.310876000
C       58.902031000     68.868593000    107.842336000
H       59.595894000     69.024282000    107.019873000
C       61.177971000     66.245916000     99.562273000
H       61.992037000     66.616591000     98.940711000
H       60.387214000     66.996272000     99.527542000
N       61.135506000     66.866082000    102.023466000
C       61.691541000     66.151130000    100.965479000
C       61.974300000     66.758091000    103.059454000
H       61.880035000     67.213285000    104.043118000
N       63.029315000     65.992194000    102.714633000
H       63.865928000     65.819352000    103.301533000
C       62.874849000     65.604491000    101.403837000
H       63.595956000     64.994100000    100.884599000
Mo      59.153561000     67.951640000    102.074729000
Fe      52.965052000     66.173251000    104.727434000
Fe      54.993372000     67.943576000    104.868823000
Fe      54.328297000     66.878387000    102.667571000
Fe      55.469774000     65.401898000    104.442271000
Fe      57.848619000     66.077318000    103.624787000
Fe      57.263586000     68.585382000    103.827254000
Fe      56.658396000     67.351627000    101.552005000
S       54.598360000     66.309265000    106.371256000
S       52.968190000     68.235835000    103.821110000
S       53.725487000     64.762842000    103.056955000
S       59.237458000     67.727897000    104.388405000
S       57.409655000     69.499644000    101.829399000
S       58.336313000     65.866584000    101.469087000
S       56.139133000     69.754820000    105.246991000
S       57.288169000     64.102093000    104.553821000
S       56.622665000     67.435410000     99.223535000
C       56.123906000     67.026989000    103.489088000
O       60.529171000     69.603601000    102.306961000
O       59.633552000     68.777929000    100.047099000
O       60.229656000     70.612945000     98.905583000
O       60.466828000     71.542532000    103.900349000
O       61.009044000     73.540969000    103.047458000
O       64.705347000     68.302483000     99.377412000
O       64.844049000     69.130633000    101.452240000
C       60.769251000     70.517555000    101.218466000
C       60.141312000     69.944182000     99.955370000
C       60.112450000     71.856367000    101.579649000
C       60.570398000     72.367536000    102.940417000
C       62.290373000     70.560577000    100.991053000
C       62.752512000     69.281062000    100.298866000
C       64.218378000     68.897538000    100.377426000
H       54.925765000     67.379806000    101.220847000
H       62.234549000     68.451826000    100.782737000
H       62.448707000     69.279788000     99.252724000
H       62.555131000     71.440697000    100.404025000
H       62.746299000     70.644644000    101.972912000
H       59.036425000     71.670869000    101.645998000
H       60.291115000     72.588064000    100.796110000
H       60.396532000     70.200988000    103.123498000
H       55.364357000     67.144651000     98.859328000
H       60.780692000     65.320125000     99.146163000
H       49.274064000     64.182238000    105.223618000
H       51.058985000     73.372890000    109.095556000
H       56.792681000     71.431670000     97.823142000
H       56.115483000     61.580578000    101.939397000
H       58.342293000     72.812710000    107.920669000
H       62.452423000     67.446377000    108.834969000
H       50.155680000     68.973094000    107.568181000
H       59.199766000     68.301413000    112.098568000
H       53.594986000     73.417907000    102.356674000
