# Supplementary material for: The E2 state of FeMoco: Hydride Formation versus Fe Reduction and a Mechanism for H2 Evolution
Source: Chemistry. 2021 Oct 15;27(67):16788–800. doi: 10.1002/chem.202102730 (PMC9293435; doi:10.1002/chem.202102730)
Supplement: Supplementary file 2 — Supporting Information [file CHEM-27-16788-s001.zip › Thorhallsson-E2-SI-xyz/QMMMHisdelta/bHOBS/bH26OBS6/bH26OBS6-247/bH26OBS6-247.xyz]

144
MoFe7C36N11H68S10O11
C       53.499549000     72.672368000    103.336509000
H       53.541973000     73.275192000    104.244855000
C       52.353833000     71.652882000    103.469082000
H       52.567947000     71.015792000    104.331579000
H       51.356440000     72.085510000    103.621897000
H       52.307263000     70.991321000    102.600231000
C       54.819415000     71.902397000    103.219509000
H       55.696000000     72.548323000    103.328651000
H       54.872854000     71.162727000    104.021646000
H       54.902596000     71.357589000    102.273083000
C       56.409980000     71.503044000     98.846332000
H       57.315492000     71.393441000     99.451180000
H       56.003014000     72.502928000     99.035560000
N       55.450110000     70.508179000     99.304234000
H       55.814680000     69.690132000     99.793662000
C       54.163946000     70.784660000     99.510932000
N       53.573970000     71.817053000     98.886572000
H       54.045602000     72.396207000     98.201016000
H       52.642671000     72.071532000     99.217775000
N       53.443849000     70.047515000    100.356107000
H       53.814762000     69.164479000    100.724047000
H       52.453119000     70.262151000    100.451060000
C       59.301559000     73.088549000    107.390995000
H       59.105021000     72.946584000    106.322729000
H       59.570483000     74.137449000    107.568148000
C       60.459733000     72.198685000    107.825932000
O       60.848177000     72.132090000    109.014452000
N       61.055072000     71.524357000    106.835504000
H       60.701853000     71.606569000    105.884681000
H       61.820616000     70.845246000    107.020052000
C       51.259913000     72.280385000    109.131414000
H       51.446582000     72.002926000    110.176658000
H       50.330678000     71.795046000    108.803419000
N       53.447084000     71.037043000    108.706979000
C       52.430048000     71.878057000    108.274296000
C       54.344757000     70.888092000    107.683504000
H       55.237282000     70.276585000    107.768938000
N       53.964251000     71.571035000    106.626390000
H       53.523158000     70.603434000    109.615207000
C       52.782020000     72.177167000    106.973799000
H       52.239984000     72.793683000    106.272620000
C       49.794653000     65.018238000    104.795715000
H       50.234809000     64.691954000    103.849392000
H       49.107972000     65.847107000    104.598623000
S       51.150056000     65.530494000    105.929348000
C       50.412932000     69.109132000    106.425802000
H       50.172706000     70.130660000    106.107624000
H       51.506258000     68.998379000    106.379105000
O       49.766260000     68.202379000    105.569097000
H       50.284379000     67.363476000    105.607234000
C       56.495954000     62.506597000    101.370427000
H       56.614588000     63.358820000    102.051243000
H       57.485398000     62.225148000    101.004038000
N       55.635246000     62.845686000    100.239015000
H       54.624485000     62.680259000    100.343335000
C       56.081288000     63.476754000     99.151646000
N       57.385722000     63.718897000     98.993031000
H       58.041738000     63.553614000     99.743453000
H       57.755679000     64.198558000     98.172115000
N       55.234997000     63.871863000     98.188915000
H       54.303207000     63.431502000     98.122070000
H       55.631128000     64.164181000     97.305538000
C       63.139427000     67.335642000    108.009607000
H       64.142967000     67.461154000    108.442188000
H       63.065624000     66.333984000    107.577843000
C       62.962985000     68.415788000    106.917776000
O       62.993629000     69.622808000    107.283556000
O       62.820786000     68.040212000    105.716104000
C       58.819511000     69.223299000    111.526489000
H       58.129913000     69.772542000    112.173318000
H       59.740527000     69.810612000    111.448590000
C       58.289588000     69.004796000    110.123800000
C       57.000978000     68.501191000    109.876869000
H       56.330952000     68.291575000    110.709722000
C       56.594630000     68.203658000    108.573484000
H       55.613845000     67.771869000    108.379426000
C       57.460960000     68.425188000    107.500453000
H       57.147044000     68.178331000    106.490130000
C       59.133816000     69.265480000    109.029850000
H       60.113989000     69.710901000    109.196497000
C       58.725160000     68.975290000    107.725392000
H       59.381832000     69.186298000    106.886010000
C       61.166189000     66.289095000     99.533451000
H       62.002247000     66.642022000     98.932121000
H       60.385659000     67.049049000     99.467941000
N       61.044711000     66.921594000    101.988398000
C       61.638466000     66.207745000    100.950827000
C       61.862384000     66.832328000    103.044689000
H       61.740595000     67.293422000    104.021551000
N       62.936722000     66.079914000    102.730746000
H       63.763105000     65.914187000    103.331556000
C       62.819104000     65.680357000    101.420095000
H       63.565755000     65.080707000    100.923524000
Mo      59.079687000     68.057760000    101.983071000
Fe      52.971571000     66.168894000    104.741344000
Fe      54.896919000     67.891699000    104.763427000
Fe      54.270292000     66.787602000    102.495284000
Fe      55.489520000     65.454346000    104.367094000
Fe      57.775866000     66.221956000    103.396145000
Fe      57.168607000     68.849563000    103.778049000
Fe      56.508731000     67.519873000    101.513120000
S       54.550481000     66.319006000    106.336750000
S       52.986936000     68.236632000    103.716606000
S       53.748528000     64.674109000    103.156362000
S       59.117081000     67.809245000    104.266334000
S       57.315674000     69.601037000    101.684197000
S       58.160472000     66.076863000    101.179008000
S       57.722641000     70.865943000    104.814015000
S       57.350874000     64.266090000    104.446786000
S       54.709036000     67.102147000    100.330265000
C       56.053779000     67.136376000    103.389650000
O       60.489315000     69.664479000    102.239915000
O       59.601469000     68.873175000     99.966240000
O       60.247023000     70.709934000     98.846177000
O       60.573412000     71.586086000    103.827051000
O       61.059670000     73.602914000    102.997709000
O       64.695907000     68.313784000     99.349496000
O       64.834213000     69.122725000    101.432316000
C       60.770549000     70.573627000    101.158522000
C       60.140579000     70.028790000     99.883550000
C       60.149223000     71.926900000    101.523562000
C       60.637133000     72.422816000    102.880876000
C       62.295485000     70.585268000    100.956220000
C       62.744603000     69.294557000    100.278670000
C       64.209191000     68.901681000    100.355242000
H       56.552151000     71.167691000    105.398717000
H       62.219946000     68.477173000    100.774633000
H       62.436406000     69.285023000     99.233491000
H       62.584651000     71.457418000    100.368376000
H       62.735290000     70.666114000    101.946328000
H       59.069543000     71.770497000    101.597656000
H       60.336784000     72.655659000    100.739346000
H       55.958221000     69.116292000    104.978558000
H       60.418015000     70.267366000    103.066706000
H       60.775764000     65.358052000     99.122606000
H       49.224307000     64.173256000    105.181432000
H       51.102006000     73.358151000    109.092012000
H       56.677163000     71.401058000     97.794534000
H       56.110140000     61.657423000    101.934446000
H       58.376005000     72.885982000    107.929868000
H       62.429357000     67.457937000    108.827477000
H       50.132278000     68.984558000    107.471642000
H       59.140375000     68.310699000    112.028759000
H       53.440198000     73.370762000    102.501769000
