# Supplementary material for: The E2 state of FeMoco: Hydride Formation versus Fe Reduction and a Mechanism for H2 Evolution
Source: Chemistry. 2021 Oct 15;27(67):16788–800. doi: 10.1002/chem.202102730 (PMC9293435; doi:10.1002/chem.202102730)
Supplement: Supplementary file 2 — Supporting Information [file CHEM-27-16788-s001.zip › Thorhallsson-E2-SI-xyz/QMMMHisdelta/bHOBS/bH26OBS6/bH26OBS6-235/bH26OBS6-235.xyz]

144
MoFe7C36N11H68S10O11
C       53.508148000     72.679244000    103.340764000
H       53.511313000     73.290811000    104.244346000
C       52.386863000     71.630685000    103.453885000
H       52.597081000     71.002627000    104.324446000
H       51.376373000     72.040917000    103.582925000
H       52.376608000     70.965604000    102.586482000
C       54.852399000     71.948122000    103.264460000
H       55.707261000     72.625595000    103.356986000
H       54.924151000     71.244741000    104.096680000
H       54.961235000     71.369342000    102.340453000
C       56.447960000     71.500904000     98.873839000
H       57.364471000     71.389551000     99.461306000
H       56.042955000     72.499623000     99.076019000
N       55.502832000     70.499294000     99.345987000
H       55.878936000     69.702478000     99.863123000
C       54.207819000     70.750558000     99.522026000
N       53.609485000     71.768631000     98.879882000
H       54.100845000     72.388813000     98.247444000
H       52.674567000     72.015515000     99.209678000
N       53.482357000     69.996643000    100.348499000
H       53.857432000     69.110636000    100.705772000
H       52.489517000     70.201062000    100.433062000
C       59.299609000     73.093434000    107.392482000
H       59.104555000     72.956400000    106.323292000
H       59.571646000     74.140715000    107.574273000
C       60.453895000     72.198017000    107.826463000
O       60.842456000     72.129029000    109.014729000
N       61.045698000     71.521686000    106.835311000
H       60.688183000     71.601733000    105.885787000
H       61.811217000     70.842508000    107.019078000
C       51.248402000     72.278115000    109.143606000
H       51.433887000     72.007407000    110.191055000
H       50.316508000     71.794595000    108.819915000
N       53.402168000     70.983178000    108.725656000
C       52.415948000     71.859806000    108.292266000
C       54.304944000     70.818325000    107.709250000
H       55.177713000     70.179502000    107.797921000
N       53.956620000     71.524428000    106.656380000
H       53.453389000     70.535104000    109.628636000
C       52.789436000     72.162315000    106.998444000
H       52.272127000     72.801187000    106.298215000
C       49.858376000     65.020715000    104.826380000
H       50.294598000     64.689950000    103.879197000
H       49.181064000     65.857161000    104.628324000
S       51.226298000     65.518792000    105.965932000
C       50.416709000     69.099248000    106.414716000
H       50.163673000     70.114679000    106.087156000
H       51.511372000     69.001509000    106.369770000
O       49.782767000     68.176059000    105.565157000
H       50.314629000     67.347364000    105.612924000
C       56.496308000     62.498027000    101.373204000
H       56.603422000     63.343438000    102.064352000
H       57.489778000     62.232102000    101.005807000
N       55.635237000     62.842530000    100.243885000
H       54.625070000     62.672420000    100.346490000
C       56.077663000     63.486299000     99.162147000
N       57.379497000     63.747217000     99.011500000
H       58.027957000     63.610156000     99.773991000
H       57.748165000     64.225935000     98.189633000
N       55.230347000     63.871227000     98.197184000
H       54.304307000     63.420330000     98.122335000
H       55.623752000     64.191412000     97.322593000
C       63.133535000     67.338586000    108.009780000
H       64.137225000     67.464802000    108.441560000
H       63.059946000     66.336868000    107.578098000
C       62.955663000     68.418721000    106.918672000
O       62.989487000     69.625421000    107.283949000
O       62.808802000     68.043407000    105.717004000
C       58.806819000     69.218696000    111.500726000
H       58.117730000     69.773810000    112.143211000
H       59.724779000     69.809381000    111.412072000
C       58.271013000     68.985440000    110.102169000
C       56.985746000     68.468587000    109.865638000
H       56.325686000     68.249358000    110.703812000
C       56.568089000     68.174877000    108.564997000
H       55.590459000     67.733366000    108.376963000
C       57.417764000     68.416658000    107.483158000
H       57.089604000     68.177045000    106.474302000
C       59.101953000     69.256801000    109.000700000
H       60.080949000     69.707943000    109.159558000
C       58.680227000     68.974803000    107.698250000
H       59.323765000     69.203533000    106.853221000
C       61.180398000     66.274667000     99.531780000
H       62.011367000     66.631459000     98.926120000
H       60.399826000     67.034703000     99.475066000
N       61.086030000     66.911045000    101.984924000
C       61.663756000     66.188021000    100.945167000
C       61.907988000     66.814045000    103.036427000
H       61.798792000     67.278245000    104.013694000
N       62.971123000     66.047680000    102.717634000
H       63.799538000     65.877651000    103.315292000
C       62.840867000     65.647784000    101.408284000
H       63.576055000     65.036923000    100.908558000
Mo      59.112134000     68.032596000    101.998590000
Fe      52.928385000     66.158593000    104.582943000
Fe      54.845607000     67.938171000    104.653329000
Fe      54.323517000     66.757395000    102.436793000
Fe      55.475919000     65.460421000    104.365988000
Fe      57.797255000     66.169186000    103.472655000
Fe      57.216583000     68.811389000    103.816227000
Fe      56.608496000     67.461935000    101.535659000
S       54.544549000     66.394834000    106.247138000
S       52.914636000     68.185112000    103.578742000
S       53.760277000     64.674487000    103.039182000
S       59.158565000     67.777258000    104.294079000
S       57.357822000     69.567489000    101.709296000
S       58.242899000     66.002213000    101.268713000
S       57.749418000     70.853295000    104.826721000
S       57.321423000     64.212877000    104.474731000
S       54.822103000     67.101145000    100.303834000
C       56.082507000     67.118907000    103.393031000
O       60.506157000     69.658823000    102.247831000
O       59.627249000     68.839804000     99.987455000
O       60.240177000     70.678426000     98.850284000
O       60.569602000     71.585785000    103.825340000
O       61.056473000     73.598965000    102.989602000
O       64.702158000     68.314553000     99.346741000
O       64.839824000     69.122820000    101.430203000
C       60.775295000     70.564463000    101.161812000
C       60.145943000     70.004812000     99.893274000
C       60.146963000     71.916394000    101.520478000
C       60.634069000     72.418985000    102.875659000
C       62.299267000     70.583464000    100.952348000
C       62.751119000     69.293118000    100.275722000
C       64.215406000     68.902014000    100.352544000
H       56.647331000     71.054024000    105.565766000
H       62.228212000     68.475391000    100.772935000
H       62.442603000     69.281378000     99.230725000
H       62.582874000     71.455817000    100.362219000
H       62.741191000     70.668431000    101.941124000
H       59.068397000     71.751920000    101.596477000
H       60.330269000     72.643215000    100.733353000
H       55.849124000     69.227914000    104.774170000
H       60.425696000     70.267978000    103.070566000
H       60.786005000     65.346575000     99.118059000
H       49.273088000     64.181514000    105.202207000
H       51.096923000     73.356499000    109.096591000
H       56.696579000     71.404541000     97.816971000
H       56.117305000     61.638518000    101.926077000
H       58.372385000     72.891940000    107.928881000
H       62.423937000     67.460831000    108.828068000
H       50.136326000     68.979612000    107.461205000
H       59.131757000     68.313575000    112.013793000
H       53.444960000     73.368054000    102.498377000
