# Supplementary material for: The E2 state of FeMoco: Hydride Formation versus Fe Reduction and a Mechanism for H2 Evolution
Source: Chemistry. 2021 Oct 15;27(67):16788–800. doi: 10.1002/chem.202102730 (PMC9293435; doi:10.1002/chem.202102730)
Supplement: Supplementary file 2 — Supporting Information [file CHEM-27-16788-s001.zip › Thorhallsson-E2-SI-xyz/QMMMHisdelta/bHOBS/bH26OBS6/bH26OBS6-346/bH26OBS6-346.xyz]

144
MoFe7C36N11H68S10O11
C       53.509782000     72.673604000    103.333890000
H       53.534054000     73.276966000    104.242349000
C       52.379924000     71.635462000    103.456780000
H       52.594483000     71.002922000    104.323045000
H       51.375253000     72.055047000    103.598955000
H       52.353028000     70.971805000    102.588562000
C       54.844918000     71.928653000    103.227818000
H       55.707524000     72.591766000    103.351503000
H       54.905161000     71.187328000    104.027950000
H       54.947898000     71.388595000    102.280105000
C       56.443241000     71.475625000     98.866317000
H       57.357985000     71.362443000     99.456047000
H       56.035838000     72.471924000     99.073766000
N       55.493526000     70.472444000     99.325345000
H       55.859058000     69.643037000     99.793755000
C       54.201667000     70.730717000     99.519963000
N       53.608224000     71.766103000     98.902941000
H       54.087217000     72.370404000     98.245866000
H       52.674886000     72.012650000     99.238763000
N       53.480950000     69.968724000    100.342208000
H       53.863917000     69.089470000    100.708929000
H       52.489341000     70.171139000    100.440105000
C       59.319231000     73.106927000    107.404401000
H       59.131562000     72.987136000    106.332124000
H       59.596238000     74.149821000    107.602620000
C       60.463765000     72.197886000    107.835221000
O       60.846176000     72.116720000    109.024505000
N       61.054468000     71.523661000    106.841704000
H       60.707867000     71.618906000    105.889750000
H       61.816644000     70.839793000    107.023494000
C       51.253190000     72.279886000    109.134689000
H       51.432976000     72.002854000    110.181369000
H       50.324040000     71.797137000    108.802363000
N       53.424114000     71.008318000    108.723774000
C       52.427444000     71.871176000    108.286843000
C       54.333184000     70.855563000    107.711242000
H       55.213352000     70.227256000    107.801856000
N       53.979399000     71.557140000    106.656933000
H       53.477894000     70.560488000    109.626653000
C       52.802093000     72.178849000    106.994596000
H       52.277349000     72.809020000    106.292271000
C       49.837422000     65.024806000    104.832173000
H       50.284836000     64.694805000    103.889995000
H       49.153927000     65.854543000    104.626674000
S       51.195994000     65.535657000    105.975608000
C       50.416623000     69.106239000    106.419802000
H       50.173216000     70.125473000    106.096547000
H       51.510495000     68.997921000    106.374846000
O       49.773707000     68.193160000    105.566881000
H       50.284095000     67.350532000    105.627829000
C       56.496777000     62.511650000    101.375562000
H       56.614496000     63.358675000    102.063291000
H       57.485392000     62.238381000    100.999829000
N       55.630196000     62.856924000    100.250641000
H       54.621100000     62.679494000    100.351989000
C       56.072798000     63.497048000     99.167384000
N       57.373684000     63.770350000     99.027588000
H       58.003661000     63.690292000     99.813518000
H       57.744194000     64.245528000     98.204628000
N       55.230438000     63.862178000     98.190933000
H       54.307906000     63.405056000     98.111947000
H       55.625985000     64.191654000     97.320984000
C       63.130135000     67.337378000    108.007399000
H       64.132311000     67.465094000    108.442235000
H       63.058457000     66.335397000    107.576259000
C       62.954170000     68.417052000    106.916180000
O       62.993711000     69.624215000    107.280361000
O       62.802429000     68.042125000    105.714782000
C       58.797152000     69.223257000    111.509416000
H       58.109933000     69.775275000    112.156283000
H       59.713553000     69.815613000    111.417723000
C       58.257408000     68.988210000    110.112963000
C       56.971109000     68.472289000    109.879030000
H       56.308500000     68.265159000    110.718212000
C       56.558151000     68.158153000    108.581575000
H       55.581006000     67.714645000    108.396090000
C       57.414984000     68.377839000    107.500838000
H       57.092263000     68.113291000    106.497035000
C       59.091364000     69.246364000    109.010888000
H       60.069639000     69.699930000    109.167217000
C       58.675295000     68.942347000    107.712082000
H       59.325779000     69.154143000    106.868343000
C       61.180671000     66.282322000     99.532228000
H       62.013757000     66.636639000     98.927901000
H       60.399270000     67.041082000     99.472191000
N       61.077266000     66.920786000    101.985810000
C       61.658379000     66.197935000    100.947357000
C       61.895700000     66.822634000    103.040489000
H       61.784169000     67.285788000    104.017951000
N       62.959613000     66.056696000    102.724517000
H       63.785919000     65.884704000    103.324319000
C       62.834237000     65.658403000    101.414200000
H       63.570811000     65.047573000    100.916447000
Mo      59.117878000     68.052475000    102.002692000
Fe      52.907241000     66.122106000    104.596463000
Fe      54.834242000     67.941690000    104.757517000
Fe      54.345109000     66.761245000    102.479366000
Fe      55.491811000     65.477539000    104.362145000
Fe      57.822962000     66.257002000    103.459170000
Fe      57.174212000     68.897995000    103.868055000
Fe      56.605606000     67.541096000    101.579622000
S       54.544165000     66.294889000    106.270653000
S       52.962425000     68.194475000    103.558143000
S       53.717635000     64.657402000    103.100147000
S       59.154231000     67.853842000    104.302981000
S       57.368547000     69.622615000    101.740364000
S       58.230846000     66.059649000    101.240155000
S       57.691661000     70.912706000    104.927237000
S       57.348710000     64.268153000    104.421402000
S       54.862224000     67.059056000    100.333067000
C       56.053758000     67.182907000    103.460015000
O       60.525171000     69.670398000    102.248922000
O       59.624305000     68.856710000     99.986585000
O       60.247450000     70.693078000     98.852377000
O       60.559386000     71.591636000    103.834849000
O       61.058329000     73.603607000    103.002214000
O       64.703098000     68.314071000     99.346212000
O       64.843971000     69.125437000    101.428508000
C       60.787703000     70.575501000    101.161649000
C       60.152983000     70.017693000     99.894032000
C       60.158714000     71.926653000    101.523316000
C       60.634309000     72.425000000    102.885041000
C       62.309917000     70.594178000    100.947136000
C       62.756075000     69.300172000    100.274118000
C       64.218844000     68.904290000    100.351329000
H       56.524149000     71.161358000    105.540636000
H       62.229816000     68.484498000    100.771412000
H       62.447834000     69.289486000     99.229082000
H       62.591977000     71.462871000    100.351296000
H       62.754591000     70.683496000    101.934275000
H       59.079460000     71.765729000    101.590145000
H       60.348371000     72.656669000    100.740899000
H       55.795777000     69.251371000    104.960554000
H       60.438965000     70.277387000    103.071124000
H       60.786136000     65.353223000     99.120907000
H       49.256410000     64.181698000    105.205887000
H       51.098904000     73.358089000    109.092954000
H       56.695695000     71.387150000     97.809668000
H       56.115241000     61.656681000    101.933708000
H       58.387007000     72.902928000    107.931099000
H       62.417912000     67.459250000    108.823459000
H       50.135378000     68.985178000    107.465896000
H       59.126025000     68.317219000    112.018341000
H       53.444327000     73.369918000    102.497870000
