# Supplementary material for: The E2 state of FeMoco: Hydride Formation versus Fe Reduction and a Mechanism for H2 Evolution
Source: Chemistry. 2021 Oct 15;27(67):16788–800. doi: 10.1002/chem.202102730 (PMC9293435; doi:10.1002/chem.202102730)
Supplement: Supplementary file 2 — Supporting Information [file CHEM-27-16788-s001.zip › Thorhallsson-E2-SI-xyz/QMMMHisdelta/bHOBS/bH37OBS3/bH37OBS3-247/bH37OBS3-247.xyz]

144
MoFe7C36N11H68S10O11
C       53.725897000     72.718161000    103.224350000
H       53.748727000     73.291740000    104.145801000
C       52.667224000     71.620956000    103.390060000
H       52.954069000     70.994832000    104.239451000
H       51.658764000     72.004942000    103.593296000
H       52.612321000     70.964743000    102.517881000
C       55.124143000     72.108247000    103.043078000
H       55.911532000     72.842264000    103.263003000
H       55.275643000     71.288975000    103.751480000
H       55.283390000     71.694064000    102.038805000
C       56.502366000     71.547791000     98.923831000
H       57.421784000     71.506317000     99.515882000
H       56.049174000     72.536443000     99.068543000
N       55.602502000     70.528057000     99.441697000
H       56.002265000     69.802439000    100.043397000
C       54.283063000     70.687146000     99.513140000
N       53.655710000     71.625274000     98.784244000
H       54.129979000     72.235157000     98.126048000
H       52.703772000     71.849539000     99.084117000
N       53.549219000     69.892348000    100.297076000
H       53.998650000     69.264022000    100.967058000
H       52.565661000     70.126808000    100.416892000
C       59.248271000     72.984044000    107.345982000
H       59.031641000     72.761584000    106.295030000
H       59.486497000     74.052151000    107.432381000
C       60.448965000     72.164419000    107.809176000
O       60.838081000     72.144663000    108.997225000
N       61.076695000     71.492675000    106.836442000
H       60.747027000     71.567122000    105.876625000
H       61.860439000     70.837194000    107.036175000
C       51.189948000     72.288798000    109.150212000
H       51.300744000     71.989463000    110.200652000
H       50.279319000     71.814875000    108.758106000
N       53.286447000     70.894243000    108.723151000
C       52.419827000     71.920278000    108.376414000
C       54.308613000     70.880744000    107.806235000
H       55.117425000     70.156778000    107.830789000
N       54.151074000     71.831658000    106.911194000
H       53.143412000     70.216192000    109.459042000
C       52.986249000     72.470751000    107.246679000
H       52.588070000     73.287749000    106.662288000
C       49.866893000     65.031569000    104.773324000
H       50.305337000     64.693850000    103.829942000
H       49.184965000     65.862920000    104.570550000
S       51.229087000     65.553855000    105.900773000
C       50.468732000     69.125034000    106.501191000
H       51.562677000     69.008627000    106.484627000
H       50.244072000     70.154637000    106.197104000
O       49.843489000     68.239781000    105.607235000
H       50.359051000     67.398769000    105.631468000
C       56.476099000     62.495478000    101.346133000
H       56.538629000     63.369714000    102.005343000
H       57.490306000     62.236818000    101.035325000
N       55.657567000     62.772197000    100.166217000
H       54.641281000     62.642548000    100.258617000
C       56.134360000     63.365401000     99.070145000
N       57.445736000     63.590739000     98.928802000
H       58.102832000     63.389775000     99.669942000
H       57.820652000     64.079658000     98.116550000
N       55.321913000     63.735298000     98.072716000
H       54.346459000     63.401223000     98.059414000
H       55.730659000     63.909684000     97.164242000
C       63.162343000     67.325691000    108.009596000
H       64.164791000     67.453639000    108.443812000
H       63.091534000     66.325862000    107.573172000
C       62.982145000     68.411701000    106.923985000
O       63.023889000     69.617341000    107.296111000
O       62.824515000     68.045405000    105.721794000
C       58.886074000     69.240656000    111.603504000
H       58.202029000     69.783441000    112.260652000
H       59.815722000     69.815933000    111.536140000
C       58.360262000     69.024449000    110.200250000
C       57.076387000     68.505552000    109.955038000
H       56.381526000     68.362292000    110.781507000
C       56.716982000     68.086699000    108.674514000
H       55.743385000     67.638753000    108.483333000
C       57.626971000     68.197432000    107.620215000
H       57.360103000     67.816885000    106.641598000
C       59.224029000     69.230101000    109.110737000
H       60.192207000     69.703087000    109.270663000
C       58.864550000     68.810797000    107.826908000
H       59.551776000     68.948414000    106.995303000
C       61.177246000     66.284203000     99.500061000
H       61.998035000     66.650982000     98.886650000
H       60.389834000     67.038625000     99.461958000
N       61.106492000     66.895743000    101.955703000
C       61.676792000     66.186231000    100.904878000
C       61.941569000     66.789946000    102.997665000
H       61.839150000     67.244155000    103.980262000
N       63.001099000     66.028253000    102.660943000
H       63.831998000     65.853340000    103.254997000
C       62.857685000     65.639294000    101.349648000
H       63.583624000     65.029049000    100.836693000
Mo      59.149253000     68.049072000    101.998364000
Fe      53.070769000     66.201769000    104.705936000
Fe      54.983861000     68.010317000    104.733643000
Fe      54.368421000     66.769042000    102.438227000
Fe      55.583118000     65.435794000    104.404691000
Fe      57.866412000     66.160787000    103.311225000
Fe      57.320976000     68.610273000    103.827240000
Fe      56.587643000     67.653556000    101.586947000
S       54.618986000     66.380883000    106.295998000
S       53.045435000     68.228519000    103.650576000
S       53.853023000     64.647117000    103.236112000
S       59.282406000     67.659748000    104.277618000
S       57.454166000     69.690105000    101.898522000
S       58.140273000     66.158846000    101.036313000
S       56.206319000     69.717847000    105.305472000
S       57.420435000     64.223752000    104.407739000
S       54.116443000     65.990124000    100.289452000
C       56.118873000     67.082452000    103.392453000
O       60.573133000     69.649144000    102.255879000
O       59.607235000     68.896432000     99.982540000
O       60.257956000     70.734096000     98.870639000
O       60.491169000     71.564279000    103.875156000
O       61.027073000     73.580923000    103.059218000
O       64.705203000     68.314807000     99.343146000
O       64.850679000     69.133261000    101.422595000
C       60.805753000     70.577732000    101.177184000
C       60.158532000     70.044450000     99.904199000
C       60.160359000     71.916845000    101.556648000
C       60.601022000     72.404878000    102.930694000
C       62.323847000     70.605800000    100.948556000
C       62.763149000     69.311457000    100.270409000
C       64.224284000     68.910250000    100.346734000
H       55.126631000     68.175021000    101.256772000
H       62.234840000     68.496490000    100.767380000
H       62.452915000     69.303999000     99.225867000
H       62.599178000     71.475648000    100.352067000
H       62.777428000     70.691665000    101.931700000
H       59.081894000     71.746524000    101.608855000
H       60.353097000     72.657725000    100.785707000
H       60.444067000     70.237626000    103.080644000
H       54.291741000     67.074599000     99.516874000
H       60.782476000     65.352026000     99.095996000
H       49.288097000     64.194753000    105.164223000
H       51.060108000     73.369870000    109.100295000
H       56.765927000     71.410777000     97.875104000
H       56.095579000     61.646480000    101.914001000
H       58.342341000     72.800745000    107.923699000
H       62.450787000     67.441668000    108.827096000
H       50.155083000     68.980844000    107.535068000
H       59.194705000     68.312974000    112.085394000
H       53.573275000     73.418265000    102.402993000
