# Supplementary material for: The E2 state of FeMoco: Hydride Formation versus Fe Reduction and a Mechanism for H2 Evolution
Source: Chemistry. 2021 Oct 15;27(67):16788–800. doi: 10.1002/chem.202102730 (PMC9293435; doi:10.1002/chem.202102730)
Supplement: Supplementary file 2 — Supporting Information [file CHEM-27-16788-s001.zip › Thorhallsson-E2-SI-xyz/QMMMHisdelta/bHOBS/bH37OBS3/bH37OBS3-147/bH37OBS3-147.xyz]

144
MoFe7C36N11H68S10O11
C       53.722720000     72.707188000    103.210246000
H       53.738649000     73.274933000    104.135800000
C       52.677474000     71.596019000    103.370528000
H       52.971962000     70.971069000    104.218742000
H       51.664638000     71.967969000    103.574949000
H       52.631161000     70.942758000    102.495346000
C       55.128132000     72.116684000    103.021022000
H       55.905689000     72.859716000    103.245162000
H       55.293192000     71.295444000    103.724313000
H       55.289901000     71.712403000    102.012932000
C       56.537861000     71.534330000     98.930771000
H       57.462042000     71.500522000     99.515316000
H       56.075894000     72.518171000     99.081783000
N       55.652286000     70.503657000     99.450545000
H       56.060797000     69.786074000    100.056737000
C       54.330675000     70.644097000     99.508915000
N       53.697246000     71.572748000     98.772887000
H       54.172208000     72.198116000     98.130315000
H       52.742999000     71.790732000     99.073860000
N       53.601104000     69.837044000    100.284562000
H       54.051666000     69.213664000    100.957247000
H       52.613378000     70.052501000    100.396606000
C       59.249257000     72.978821000    107.347650000
H       59.032434000     72.753042000    106.297492000
H       59.487268000     74.047265000    107.430904000
C       60.450253000     72.160887000    107.812724000
O       60.839355000     72.142324000    109.000748000
N       61.079233000     71.488874000    106.840801000
H       60.750342000     71.563140000    105.880748000
H       61.863751000     70.834973000    107.040797000
C       51.182443000     72.291007000    109.153365000
H       51.288644000     71.990624000    110.204000000
H       50.273933000     71.817444000    108.756127000
N       53.294957000     70.915596000    108.742129000
C       52.417229000     71.928365000    108.385829000
C       54.324845000     70.914730000    107.833795000
H       55.144322000     70.202885000    107.865709000
N       54.160053000     71.860658000    106.934799000
H       53.156437000     70.239157000    109.480403000
C       52.984219000     72.483721000    107.258720000
H       52.580377000     73.295048000    106.669727000
C       49.897136000     65.035393000    104.810626000
H       50.330500000     64.702800000    103.862592000
H       49.221475000     65.873591000    104.614423000
S       51.271640000     65.538714000    105.943377000
C       50.476783000     69.115282000    106.506208000
H       51.571625000     69.007322000    106.495795000
H       50.244858000     70.140434000    106.192854000
O       49.862469000     68.216931000    105.617725000
H       50.380783000     67.377939000    105.659336000
C       56.481515000     62.492562000    101.335363000
H       56.537393000     63.366859000    101.994732000
H       57.498214000     62.239860000    101.027857000
N       55.664738000     62.764742000    100.153061000
H       54.648948000     62.625881000    100.241731000
C       56.142150000     63.352705000     99.053740000
N       57.452876000     63.588728000     98.918968000
H       58.107405000     63.393004000     99.663607000
H       57.828350000     64.077542000     98.106987000
N       55.333968000     63.703377000     98.048311000
H       54.353166000     63.386183000     98.040565000
H       55.742201000     63.884843000     97.141401000
C       63.158345000     67.321274000    108.005551000
H       64.160415000     67.447471000    108.441045000
H       63.086444000     66.321785000    107.568582000
C       62.981434000     68.408370000    106.920954000
O       63.031087000     69.613561000    107.292661000
O       62.818368000     68.043270000    105.718762000
C       58.885368000     69.239106000    111.607474000
H       58.202407000     69.781216000    112.266271000
H       59.814716000     69.814786000    111.539212000
C       58.357660000     69.023690000    110.204756000
C       57.073264000     68.505566000    109.959730000
H       56.379155000     68.361225000    110.786725000
C       56.711914000     68.090536000    108.678396000
H       55.737798000     67.644610000    108.484691000
C       57.620599000     68.204014000    107.623329000
H       57.349257000     67.828304000    106.643869000
C       59.221235000     69.228872000    109.115123000
H       60.190087000     69.700303000    109.275406000
C       58.860125000     68.812729000    107.830836000
H       59.547174000     68.951837000    106.999372000
C       61.182293000     66.280202000     99.509618000
H       62.004938000     66.647215000     98.898834000
H       60.396415000     67.036209000     99.471492000
N       61.110953000     66.885868000    101.969155000
C       61.679780000     66.178106000    100.915555000
C       61.947292000     66.778039000    103.009703000
H       61.847495000     67.231305000    103.993311000
N       63.006228000     66.016689000    102.670153000
H       63.838563000     65.841963000    103.262596000
C       62.861279000     65.630760000    101.358209000
H       63.586780000     65.022306000    100.842614000
Mo      59.154120000     68.037047000    102.020572000
Fe      53.008658000     66.188677000    104.582040000
Fe      55.013953000     68.002855000    104.770399000
Fe      54.356369000     66.724373000    102.329764000
Fe      55.521376000     65.432903000    104.343290000
Fe      57.863285000     66.141623000    103.345949000
Fe      57.306508000     68.625182000    103.875091000
Fe      56.635255000     67.623877000    101.620400000
S       54.628307000     66.366080000    106.257989000
S       53.062442000     68.178259000    103.570194000
S       53.798986000     64.644396000    103.083930000
S       59.284911000     67.666996000    104.305153000
S       57.454287000     69.688490000    101.927895000
S       58.174287000     66.133523000    101.070876000
S       56.174117000     69.788944000    105.333606000
S       57.370467000     64.204664000    104.416336000
S       54.102526000     66.007972000    100.141086000
C       56.078125000     67.006541000    103.322247000
O       60.574109000     69.645382000    102.270981000
O       59.604760000     68.882023000    100.008182000
O       60.250829000     70.714267000     98.883518000
O       60.489057000     71.563619000    103.883746000
O       61.026844000     73.577963000    103.063466000
O       64.704536000     68.314721000     99.344597000
O       64.851380000     69.131596000    101.424540000
C       60.804399000     70.570586000    101.189451000
C       60.154592000     70.031103000     99.921326000
C       60.158969000     71.911164000    101.564597000
C       60.599752000     72.402421000    102.937195000
C       62.322030000     70.599769000    100.956138000
C       62.761808000     69.306664000    100.276030000
C       64.223946000     68.908299000    100.349373000
H       55.152051000     68.077425000    101.276793000
H       62.236171000     68.490111000    100.773369000
H       62.449715000     69.299794000     99.232070000
H       62.594813000     71.470391000    100.359595000
H       62.778192000     70.685967000    101.937912000
H       59.080565000     71.740520000    101.617353000
H       60.351881000     72.649995000    100.791691000
H       60.444442000     70.237754000    103.093170000
H       54.293986000     67.122240000     99.417140000
H       60.787937000     65.350369000     99.099787000
H       49.310155000     64.198491000    105.188931000
H       51.055268000     73.372321000    109.101852000
H       56.793463000     71.401359000     97.879556000
H       56.104203000     61.641510000    101.902297000
H       58.343006000     72.796992000    107.925330000
H       62.446160000     67.437650000    108.822446000
H       50.160724000     68.975448000    107.539949000
H       59.194999000     68.311037000    112.087977000
H       53.562553000     73.409829000    102.392499000
