# Supplementary material for: The E2 state of FeMoco: Hydride Formation versus Fe Reduction and a Mechanism for H2 Evolution
Source: Chemistry. 2021 Oct 15;27(67):16788–800. doi: 10.1002/chem.202102730 (PMC9293435; doi:10.1002/chem.202102730)
Supplement: Supplementary file 2 — Supporting Information [file CHEM-27-16788-s001.zip › Thorhallsson-E2-SI-xyz/QMMMHisdelta/bHOBS/bH37OBS3/bH37OBS3-346/bH37OBS3-346.xyz]

144
MoFe7C36N11H68S10O11
C       53.721557000     72.711826000    103.210344000
H       53.737262000     73.281554000    104.134715000
C       52.674647000     71.602069000    103.368840000
H       52.963451000     70.977991000    104.219657000
H       51.660999000     71.975135000    103.566775000
H       52.633451000     70.945695000    102.495824000
C       55.126050000     72.118499000    103.023365000
H       55.905891000     72.858260000    103.250510000
H       55.284136000     71.294728000    103.723990000
H       55.288198000     71.714093000    102.015539000
C       56.518114000     71.548096000     98.927954000
H       57.440191000     71.523402000     99.516629000
H       56.050479000     72.530383000     99.071108000
N       55.637577000     70.513966000     99.449673000
H       56.049254000     69.812077000    100.069759000
C       54.313263000     70.642273000     99.506275000
N       53.674499000     71.565155000     98.767018000
H       54.150176000     72.200368000     98.134707000
H       52.721454000     71.782310000     99.073934000
N       53.592617000     69.828426000    100.280579000
H       54.048242000     69.195111000    100.945744000
H       52.601818000     70.028023000    100.389454000
C       59.249697000     72.984733000    107.346780000
H       59.033212000     72.764816000    106.295260000
H       59.489189000     74.052406000    107.435173000
C       60.449188000     72.162713000    107.808669000
O       60.837276000     72.138710000    108.996895000
N       61.077067000     71.492694000    106.834521000
H       60.750516000     71.572735000    105.874071000
H       61.860949000     70.837229000    107.033110000
C       51.176762000     72.292045000    109.146352000
H       51.267598000     71.985673000    110.196826000
H       50.271469000     71.824011000    108.735454000
N       53.281993000     70.902440000    108.766779000
C       52.420611000     71.923900000    108.396466000
C       54.328967000     70.894743000    107.878670000
H       55.141030000     70.175815000    107.928101000
N       54.190641000     71.844212000    106.979043000
H       53.121212000     70.225119000    109.499780000
C       53.013379000     72.476501000    107.281316000
H       52.625923000     73.290529000    106.685382000
C       49.887977000     65.034129000    104.828614000
H       50.341255000     64.701755000    103.890003000
H       49.208738000     65.866059000    104.618687000
S       51.239523000     65.554235000    105.980431000
C       50.473804000     69.125587000    106.514638000
H       51.567908000     69.009168000    106.503574000
H       50.249786000     70.154412000    106.207443000
O       49.853037000     68.239375000    105.619017000
H       50.355543000     67.390922000    105.667765000
C       56.469021000     62.493654000    101.340156000
H       56.538195000     63.367613000    101.998988000
H       57.480447000     62.230004000    101.024137000
N       55.648503000     62.774473000    100.163125000
H       54.632468000     62.639960000    100.253970000
C       56.127188000     63.370767000     99.069652000
N       57.438231000     63.608442000     98.940984000
H       58.078110000     63.459005000     99.708460000
H       57.816466000     64.097619000     98.130733000
N       55.320292000     63.724672000     98.063245000
H       54.348176000     63.381661000     98.041377000
H       55.733290000     63.923041000     97.162099000
C       63.148898000     67.320412000    107.999507000
H       64.150476000     67.448144000    108.435474000
H       63.078343000     66.321140000    107.561782000
C       62.969817000     68.408617000    106.916943000
O       63.024329000     69.613323000    107.289727000
O       62.799259000     68.045501000    105.714866000
C       58.879424000     69.238273000    111.598193000
H       58.195523000     69.781394000    112.255057000
H       59.807476000     69.815647000    111.527857000
C       58.352312000     69.017688000    110.195893000
C       57.070945000     68.491507000    109.952158000
H       56.378013000     68.344019000    110.779421000
C       56.711791000     68.071948000    108.671700000
H       55.741561000     67.617414000    108.479299000
C       57.619457000     68.189607000    107.616334000
H       57.349263000     67.808226000    106.638963000
C       59.213673000     69.228025000    109.105569000
H       60.179789000     69.705416000    109.264693000
C       58.854283000     68.808370000    107.821726000
H       59.540866000     68.950920000    106.990515000
C       61.188839000     66.278839000     99.503867000
H       62.016239000     66.638858000     98.895847000
H       60.405631000     67.036900000     99.459240000
N       61.099463000     66.890343000    101.959777000
C       61.677482000     66.181504000    100.912553000
C       61.927031000     66.784909000    103.007760000
H       61.821031000     67.239207000    103.989967000
N       62.990193000     66.024889000    102.677978000
H       63.819197000     65.851425000    103.274764000
C       62.856335000     65.637014000    101.365419000
H       63.586809000     65.028117000    100.857344000
Mo      59.150110000     68.050942000    101.995296000
Fe      52.999946000     66.144612000    104.637567000
Fe      54.956560000     68.010307000    104.769268000
Fe      54.395041000     66.802527000    102.447154000
Fe      55.560384000     65.477400000    104.393066000
Fe      57.850947000     66.174697000    103.301647000
Fe      57.280018000     68.680456000    103.877984000
Fe      56.646153000     67.659562000    101.615433000
S       54.643298000     66.332297000    106.278280000
S       53.031040000     68.197352000    103.601622000
S       53.781026000     64.657587000    103.185949000
S       59.234950000     67.684020000    104.288914000
S       57.467223000     69.705784000    101.914021000
S       58.170891000     66.150448000    101.043731000
S       56.143576000     69.765531000    105.338299000
S       57.389552000     64.228179000    104.358567000
S       54.210420000     66.056367000    100.281236000
C       56.115712000     67.119440000    103.443347000
O       60.576418000     69.653193000    102.259751000
O       59.617714000     68.889874000     99.988319000
O       60.260040000     70.728223000     98.873004000
O       60.489737000     71.568718000    103.875518000
O       61.028977000     73.584289000    103.059864000
O       64.707418000     68.315046000     99.345246000
O       64.853461000     69.131543000    101.425595000
C       60.810166000     70.578720000    101.179552000
C       60.164091000     70.041410000     99.907947000
C       60.166682000     71.920083000    101.555015000
C       60.603136000     72.408706000    102.930309000
C       62.327948000     70.604869000    100.949701000
C       62.765312000     69.308114000    100.275204000
C       64.226760000     68.908530000    100.349765000
H       55.138396000     68.186524000    101.448250000
H       62.238246000     68.494515000    100.775833000
H       62.453402000     69.297190000     99.231214000
H       62.603527000     71.472688000    100.350420000
H       62.782064000     70.693133000    101.932289000
H       59.087568000     71.753468000    101.603796000
H       60.363920000     72.659703000    100.784111000
H       60.443120000     70.245493000    103.080940000
H       54.404280000     67.143093000     99.513030000
H       60.791514000     65.348077000     99.099041000
H       49.300509000     64.194726000    105.200570000
H       51.052856000     73.373882000    109.097962000
H       56.780042000     71.410481000     97.878896000
H       56.087153000     61.647097000    101.910757000
H       58.343415000     72.801553000    107.923985000
H       62.436019000     67.435028000    108.816045000
H       50.156429000     68.983201000    107.547627000
H       59.190524000     68.312174000    112.081540000
H       53.563561000     73.414079000    102.391842000
