# Supplementary material for: The E2 state of FeMoco: Hydride Formation versus Fe Reduction and a Mechanism for H2 Evolution
Source: Chemistry. 2021 Oct 15;27(67):16788–800. doi: 10.1002/chem.202102730 (PMC9293435; doi:10.1002/chem.202102730)
Supplement: Supplementary file 2 — Supporting Information [file CHEM-27-16788-s001.zip › Thorhallsson-E2-SI-xyz/QMMMHisdelta/bHOBS/bH26OBS2/bH26OBS2-247/bH26OBS2-247.xyz]

144
MoFe7C36N11H68S10O11
C       53.683869000     72.614863000    103.315485000
H       53.638560000     73.175322000    104.244470000
C       52.606629000     71.518210000    103.382451000
H       52.806925000     70.870313000    104.242478000
H       51.588898000     71.911278000    103.506347000
H       52.624062000     70.877078000    102.497978000
C       55.084922000     71.982444000    103.238003000
H       55.877056000     72.715083000    103.448384000
H       55.186370000     71.192032000    103.989079000
H       55.277301000     71.507783000    102.267880000
C       56.470798000     71.446142000     98.855512000
H       57.392714000     71.330598000     99.434221000
H       56.059834000     72.440674000     99.067147000
N       55.530014000     70.434981000     99.312141000
H       55.906708000     69.617331000     99.792638000
C       54.234752000     70.680063000     99.500613000
N       53.638423000     71.719423000     98.893700000
H       54.103674000     72.316697000     98.219858000
H       52.697023000     71.949293000     99.220652000
N       53.516749000     69.904844000    100.313466000
H       53.897091000     69.017289000    100.662379000
H       52.520962000     70.093103000    100.397577000
C       59.263937000     73.007298000    107.367830000
H       59.041292000     72.798309000    106.315178000
H       59.510469000     74.073089000    107.460135000
C       60.462469000     72.174524000    107.813224000
O       60.851037000     72.125337000    109.000189000
N       61.092871000     71.523969000    106.826456000
H       60.765353000     71.611484000    105.866643000
H       61.871994000     70.860378000    107.019484000
C       51.198719000     72.308182000    109.069577000
H       51.196182000     71.953172000    110.109278000
H       50.350966000     71.848730000    108.544279000
N       53.436275000     71.098898000    108.972132000
C       52.539204000     72.021491000    108.456326000
C       54.612661000     71.222203000    108.283206000
H       55.464209000     70.577120000    108.468994000
N       54.532911000     72.169908000    107.374725000
H       53.202371000     70.308816000    109.555852000
C       53.253547000     72.659671000    107.465032000
H       52.884475000     73.448066000    106.824527000
C       49.771708000     65.014316000    104.773413000
H       50.169780000     64.691730000    103.807549000
H       49.085398000     65.851569000    104.613106000
S       51.169920000     65.500636000    105.863512000
C       50.327767000     69.111069000    106.346727000
H       50.020510000     70.111932000    106.015769000
H       51.424133000     69.054983000    106.269895000
O       49.698698000     68.147289000    105.529576000
H       50.290101000     67.360000000    105.530490000
C       56.492715000     62.448919000    101.348156000
H       56.592514000     63.300244000    102.031291000
H       57.492111000     62.185973000    100.998737000
N       55.645627000     62.783912000    100.205542000
H       54.632767000     62.627933000    100.308476000
C       56.097626000     63.421027000     99.124530000
N       57.404313000     63.654513000     98.964584000
H       58.069701000     63.447378000     99.696440000
H       57.772547000     64.143627000     98.149262000
N       55.255478000     63.831971000     98.165134000
H       54.311937000     63.416546000     98.108048000
H       55.651953000     64.109565000     97.277302000
C       63.156279000     67.339260000    108.007634000
H       64.156771000     67.470886000    108.445160000
H       63.089752000     66.338535000    107.572925000
C       62.975832000     68.421359000    106.919397000
O       63.021953000     69.628548000    107.286162000
O       62.813909000     68.050100000    105.718994000
C       58.836155000     69.200843000    111.478958000
H       58.141939000     69.761822000    112.110077000
H       59.756373000     69.789901000    111.398205000
C       58.314277000     68.963177000    110.075307000
C       57.032704000     68.435967000    109.828873000
H       56.372128000     68.207149000    110.663698000
C       56.612739000     68.166677000    108.525694000
H       55.626210000     67.754978000    108.325451000
C       57.459472000     68.436601000    107.446566000
H       57.117846000     68.232779000    106.435408000
C       59.146642000     69.248140000    108.980657000
H       60.125735000     69.695859000    109.146318000
C       58.724719000     68.981367000    107.672243000
H       59.384292000     69.201686000    106.836448000
C       61.185964000     66.263488000     99.523865000
H       62.015939000     66.627710000     98.921667000
H       60.401871000     67.020491000     99.470955000
N       61.081316000     66.876871000    101.984407000
C       61.668357000     66.171172000    100.937389000
C       61.905902000     66.781965000    103.034568000
H       61.787457000     67.236124000    104.015426000
N       62.978976000     66.033828000    102.707557000
H       63.809106000     65.866805000    103.304698000
C       62.852411000     65.642454000    101.395068000
H       63.591572000     65.042173000    100.889221000
Mo      59.097979000     67.966536000    101.982141000
Fe      53.005774000     65.850831000    104.563045000
Fe      54.828980000     67.779690000    104.684594000
Fe      54.315250000     66.523029000    102.318398000
Fe      55.530764000     65.181923000    104.192136000
Fe      57.845425000     66.065659000    103.359348000
Fe      57.156240000     68.419000000    103.676215000
Fe      56.554415000     67.373963000    101.436828000
S       54.601286000     65.960205000    106.103104000
S       52.966376000     67.889464000    103.470491000
S       53.807973000     64.399110000    102.948589000
S       59.164470000     67.707758000    104.291216000
S       57.296520000     69.494726000    101.752138000
S       58.246659000     65.972681000    101.144246000
S       53.994057000     69.033518000    106.380056000
S       57.437116000     64.102557000    104.414666000
S       54.804448000     66.968130000    100.190782000
C       55.991598000     66.888836000    103.301130000
O       60.483329000     69.602380000    102.258777000
O       59.580791000     68.832893000     99.979836000
O       60.230077000     70.677124000     98.874234000
O       60.450581000     71.521414000    103.879359000
O       61.006427000     73.527997000    103.053352000
O       64.695864000     68.315581000     99.353162000
O       64.830491000     69.121558000    101.437331000
C       60.752471000     70.526050000    101.185661000
C       60.123703000     69.986855000     99.905809000
C       60.108478000     71.868270000    101.558892000
C       60.562881000     72.358331000    102.930342000
C       62.276653000     70.558106000    100.979839000
C       62.738066000     69.279805000    100.285956000
C       64.206374000     68.898309000    100.360041000
H       54.249647000     70.278089000    105.954068000
H       62.221379000     68.450906000    100.771207000
H       62.431134000     69.280784000     99.240424000
H       62.555017000     71.440207000    100.401911000
H       62.721300000     70.632965000    101.968066000
H       59.029954000     71.697347000    101.613758000
H       60.301320000     72.608937000    100.787368000
H       56.056726000     69.029607000    104.726633000
H       60.371802000     70.185917000    103.087226000
H       60.795879000     65.335634000     99.105551000
H       49.208884000     64.168776000    105.168832000
H       51.056769000     73.388876000    109.065378000
H       56.716716000     71.365863000     97.796669000
H       56.107231000     61.595253000    101.905582000
H       58.359242000     72.829723000    107.949261000
H       62.441723000     67.454377000    108.822634000
H       50.089547000     68.995186000    107.404030000
H       59.151790000     68.297622000    112.001101000
H       53.579759000     73.322408000    102.492923000
