# Supplementary material for: The E2 state of FeMoco: Hydride Formation versus Fe Reduction and a Mechanism for H2 Evolution
Source: Chemistry. 2021 Oct 15;27(67):16788–800. doi: 10.1002/chem.202102730 (PMC9293435; doi:10.1002/chem.202102730)
Supplement: Supplementary file 2 — Supporting Information [file CHEM-27-16788-s001.zip › Thorhallsson-E2-SI-xyz/QMMMHisdelta/bHOBS/bH26OBS2/bH26OBS2-346/bH26OBS2-346.xyz]

144
MoFe7C36N11H68S10O11
C       53.668109000     72.601409000    103.295654000
H       53.595275000     73.155529000    104.227047000
C       52.611198000     71.483726000    103.335970000
H       52.798490000     70.843653000    104.204770000
H       51.582375000     71.856565000    103.428604000
H       52.668379000     70.839221000    102.454824000
C       55.080524000     71.994982000    103.236693000
H       55.857757000     72.743458000    103.446161000
H       55.191642000     71.214233000    103.996306000
H       55.288621000     71.513754000    102.272659000
C       56.517199000     71.393520000     98.852685000
H       57.451928000     71.275306000     99.408838000
H       56.099568000     72.378144000     99.096615000
N       55.600182000     70.358064000     99.300632000
H       55.994499000     69.546797000     99.777125000
C       54.298607000     70.570177000     99.478085000
N       53.688591000     71.609322000     98.883736000
H       54.164083000     72.253079000     98.263366000
H       52.747911000     71.829056000     99.227701000
N       53.589906000     69.755090000    100.260789000
H       53.988715000     68.863684000    100.583085000
H       52.590395000     69.910012000    100.342258000
C       59.265188000     73.010244000    107.366973000
H       59.046675000     72.807805000    106.312178000
H       59.515465000     74.074473000    107.466249000
C       60.458204000     72.169718000    107.813505000
O       60.843356000     72.116267000    109.001640000
N       61.086083000     71.516898000    106.826965000
H       60.763663000     71.611443000    105.865780000
H       61.866146000     70.854078000    107.019652000
C       51.205939000     72.311836000    109.061282000
H       51.220468000     71.955061000    110.099908000
H       50.352503000     71.850702000    108.547190000
N       53.466887000     71.149862000    108.949095000
C       52.536472000     72.031784000    108.422520000
C       54.620023000     71.265350000    108.222995000
H       55.488191000     70.642991000    108.409907000
N       54.494647000     72.170908000    107.277486000
H       53.270416000     70.393132000    109.587936000
C       53.208803000     72.641601000    107.384511000
H       52.809623000     73.395621000    106.720645000
C       49.811681000     65.018343000    104.765721000
H       50.213605000     64.682864000    103.805635000
H       49.126074000     65.852694000    104.588997000
S       51.211973000     65.525705000    105.850293000
C       50.297869000     69.112784000    106.327675000
H       49.980687000     70.110028000    105.995582000
H       51.393133000     69.062861000    106.241041000
O       49.668455000     68.140843000    105.519693000
H       50.261756000     67.355226000    105.530634000
C       56.476332000     62.445984000    101.343783000
H       56.579238000     63.293958000    102.030966000
H       57.472992000     62.186786000    100.983163000
N       55.624709000     62.786962000    100.206325000
H       54.613321000     62.622060000    100.304768000
C       56.078532000     63.428653000     99.128221000
N       57.383565000     63.690825000     98.992683000
H       58.008658000     63.619225000     99.783529000
H       57.752749000     64.182127000     98.179489000
N       55.245299000     63.799031000     98.147414000
H       54.309996000     63.368900000     98.075786000
H       55.642353000     64.131178000     97.279576000
C       63.148258000     67.338808000    108.004658000
H       64.147971000     67.471083000    108.443599000
H       63.082459000     66.338328000    107.569404000
C       62.968290000     68.421830000    106.918003000
O       63.020488000     69.628534000    107.285524000
O       62.799366000     68.052401000    105.718090000
C       58.825798000     69.201484000    111.472575000
H       58.136599000     69.765095000    112.106654000
H       59.745027000     69.790492000    111.381837000
C       58.293010000     68.958877000    110.073909000
C       57.009130000     68.432307000    109.838843000
H       56.354336000     68.206624000    110.679143000
C       56.580797000     68.157131000    108.539530000
H       55.593754000     67.743123000    108.348213000
C       57.420583000     68.421010000    107.453805000
H       57.072928000     68.209647000    106.445969000
C       59.117059000     69.240138000    108.971890000
H       60.097091000     69.688599000    109.128844000
C       58.686492000     68.968767000    107.667549000
H       59.339831000     69.187106000    106.826378000
C       61.203654000     66.250580000     99.530618000
H       62.040132000     66.608226000     98.933743000
H       60.423945000     67.011399000     99.471114000
N       61.088795000     66.870697000    101.991702000
C       61.676803000     66.160415000    100.947975000
C       61.909256000     66.778646000    103.044627000
H       61.790309000     67.235500000    104.024007000
N       62.981887000     66.026963000    102.723619000
H       63.810098000     65.860544000    103.322711000
C       62.858801000     65.632818000    101.411630000
H       63.598603000     65.030494000    100.909576000
Mo      59.108156000     67.945012000    102.000206000
Fe      52.970260000     65.857481000    104.441805000
Fe      54.777843000     67.726218000    104.720263000
Fe      54.368595000     66.490660000    102.318070000
Fe      55.525415000     65.192596000    104.264798000
Fe      57.844611000     66.053474000    103.377211000
Fe      57.111270000     68.496121000    103.743355000
Fe      56.638287000     67.335041000    101.499988000
S       54.561576000     65.916628000    106.114951000
S       52.968881000     67.862899000    103.327517000
S       53.772576000     64.382404000    102.957730000
S       59.118308000     67.703428000    104.312935000
S       57.308614000     69.485291000    101.771289000
S       58.319162000     65.935245000    101.181254000
S       53.920624000     69.000005000    106.412996000
S       57.411420000     64.073718000    104.401830000
S       54.934241000     66.804249000    100.206474000
C       56.051666000     66.907250000    103.355037000
O       60.483993000     69.599977000    102.275747000
O       59.596379000     68.809406000     99.997510000
O       60.230618000     70.656146000     98.885915000
O       60.446077000     71.528220000    103.889487000
O       61.008865000     73.526639000    103.050686000
O       64.698954000     68.320086000     99.351105000
O       64.834537000     69.121279000    101.436849000
C       60.752022000     70.516690000    101.198367000
C       60.127082000     69.968645000     99.920061000
C       60.108421000     71.861088000    101.564433000
C       60.561487000     72.357747000    102.934274000
C       62.276145000     70.551200000    100.987419000
C       62.739600000     69.275303000    100.289956000
C       64.208916000     68.898135000    100.360169000
H       54.204263000     70.221545000    105.943375000
H       62.225743000     68.443414000    100.773239000
H       62.430778000     69.277698000     99.245078000
H       62.550630000     71.434770000    100.409743000
H       62.723954000     70.625554000    101.974023000
H       59.029910000     71.689562000    101.618833000
H       60.302474000     72.598155000    100.789833000
H       55.993050000     69.140971000    104.722184000
H       60.367862000     70.186867000    103.099070000
H       60.810650000     65.325343000     99.109249000
H       49.242712000     64.178524000    105.164526000
H       51.060146000     73.392026000    109.061782000
H       56.740944000     71.338276000     97.787343000
H       56.094439000     61.589603000    101.899513000
H       58.357443000     72.832884000    107.943696000
H       62.432482000     67.453598000    108.818632000
H       50.073226000     68.999486000    107.388225000
H       59.145154000     68.300647000    111.996570000
H       53.562933000     73.310086000    102.474202000
