# Supplementary material for: The E2 state of FeMoco: Hydride Formation versus Fe Reduction and a Mechanism for H2 Evolution
Source: Chemistry. 2021 Oct 15;27(67):16788–800. doi: 10.1002/chem.202102730 (PMC9293435; doi:10.1002/chem.202102730)
Supplement: Supplementary file 2 — Supporting Information [file CHEM-27-16788-s001.zip › Thorhallsson-E2-SI-xyz/QMMMHisdelta/bHOBS/bH26OBS2/bH26OBS2-235/bH26OBS2-235.xyz]

144
MoFe7C36N11H68S10O11
C       53.693833000     72.615035000    103.301044000
H       53.635094000     73.174763000    104.230327000
C       52.632571000     71.502519000    103.360667000
H       52.843331000     70.854640000    104.219779000
H       51.609152000     71.882085000    103.481889000
H       52.662803000     70.868195000    102.471256000
C       55.102209000     71.999527000    103.228644000
H       55.888208000     72.743622000    103.421470000
H       55.211903000     71.222716000    103.992140000
H       55.295275000     71.508625000    102.266670000
C       56.460447000     71.453288000     98.846140000
H       57.382442000     71.345773000     99.426378000
H       56.040923000     72.444653000     99.056269000
N       55.530858000     70.432972000     99.304281000
H       55.918062000     69.624814000     99.794432000
C       54.232830000     70.663432000     99.488612000
N       53.626707000     71.698930000     98.883647000
H       54.095952000     72.316746000     98.232077000
H       52.686335000     71.923777000     99.218957000
N       53.520946000     69.873559000    100.292828000
H       53.909965000     68.981870000    100.623972000
H       52.523947000     70.050691000    100.379701000
C       59.261974000     73.007473000    107.367800000
H       59.037361000     72.800715000    106.315092000
H       59.509968000     74.072855000    107.461269000
C       60.460918000     72.173470000    107.809236000
O       60.849550000     72.118360000    108.995796000
N       61.092067000     71.527977000    106.819247000
H       60.766193000     71.620228000    105.859102000
H       61.871907000     70.864967000    107.010481000
C       51.178106000     72.310532000    109.067449000
H       51.151489000     71.950547000    110.105415000
H       50.335676000     71.860996000    108.525045000
N       53.389611000     71.062664000    109.016294000
C       52.527470000     72.008788000    108.484719000
C       54.588769000     71.173994000    108.366519000
H       55.423186000     70.511962000    108.569760000
N       54.556011000     72.135470000    107.469881000
H       53.123161000     70.274362000    109.587993000
C       53.283659000     72.645754000    107.524243000
H       52.946891000     73.445671000    106.880612000
C       49.820946000     65.021242000    104.790515000
H       50.211061000     64.695833000    103.821732000
H       49.142167000     65.864598000    104.629464000
S       51.238451000     65.500245000    105.873074000
C       50.333831000     69.115475000    106.346712000
H       50.007520000     70.108911000    106.011962000
H       51.429917000     69.090593000    106.267761000
O       49.727299000     68.136377000    105.532406000
H       50.328256000     67.355776000    105.543315000
C       56.497037000     62.434880000    101.343974000
H       56.573361000     63.285070000    102.031454000
H       57.505308000     62.191551000    101.006073000
N       55.656458000     62.761119000    100.193804000
H       54.643552000     62.604177000    100.295300000
C       56.104870000     63.411427000     99.118656000
N       57.409982000     63.652323000     98.958426000
H       58.079702000     63.432702000     99.682684000
H       57.773984000     64.152060000     98.147613000
N       55.259092000     63.826828000     98.164975000
H       54.314847000     63.413168000     98.108380000
H       55.651415000     64.117198000     97.279492000
C       63.152051000     67.342479000    108.004763000
H       64.152091000     67.477603000    108.441937000
H       63.087321000     66.340852000    107.571933000
C       62.967966000     68.422680000    106.915416000
O       63.021296000     69.630009000    107.279747000
O       62.794739000     68.050282000    105.716370000
C       58.812667000     69.198645000    111.439072000
H       58.114636000     69.762445000    112.063189000
H       59.729703000     69.792599000    111.357356000
C       58.297461000     68.954980000    110.033270000
C       57.015230000     68.432905000    109.777929000
H       56.352993000     68.198127000    110.610014000
C       56.596047000     68.181641000    108.469698000
H       55.607238000     67.778953000    108.257865000
C       57.448631000     68.457308000    107.396466000
H       57.107564000     68.262946000    106.382537000
C       59.134630000     69.244860000    108.943450000
H       60.113836000     69.689666000    109.115911000
C       58.716976000     68.990760000    107.631289000
H       59.382271000     69.215930000    106.801292000
C       61.197008000     66.253997000     99.516239000
H       62.031284000     66.612839000     98.917591000
H       60.417713000     67.015296000     99.458562000
N       61.080761000     66.865678000    101.974822000
C       61.673402000     66.160129000    100.931585000
C       61.900049000     66.774079000    103.029251000
H       61.780018000     67.230149000    104.008960000
N       62.975760000     66.026760000    102.708392000
H       63.804243000     65.862570000    103.308266000
C       62.855834000     65.633672000    101.395887000
H       63.598305000     65.033820000    100.894769000
Mo      59.104797000     67.956053000    101.951873000
Fe      52.949461000     65.865593000    104.407168000
Fe      54.847536000     67.753666000    104.682718000
Fe      54.362354000     66.467159000    102.265741000
Fe      55.505231000     65.189727000    104.225612000
Fe      57.820097000     65.999923000    103.381894000
Fe      57.132399000     68.438392000    103.605246000
Fe      56.619476000     67.368327000    101.448960000
S       54.568755000     66.021332000    106.089104000
S       52.975224000     67.835537000    103.377752000
S       53.819735000     64.381576000    102.878677000
S       59.111453000     67.665267000    104.253174000
S       57.335485000     69.534160000    101.701674000
S       58.271392000     65.937044000    101.165083000
S       54.009788000     69.206430000    106.223877000
S       57.410716000     64.061520000    104.425765000
S       54.865575000     66.974614000    100.172276000
C       56.009943000     66.863164000    103.303761000
O       60.484327000     69.599876000    102.246744000
O       59.615658000     68.819387000     99.966233000
O       60.239760000     70.673951000     98.863033000
O       60.448718000     71.514015000    103.871849000
O       61.009099000     73.521920000    103.052084000
O       64.700907000     68.316673000     99.351973000
O       64.834012000     69.117964000    101.438307000
C       60.756243000     70.525893000    101.177091000
C       60.136705000     69.984218000     99.894260000
C       60.113680000     71.867618000    101.550703000
C       60.564612000     72.353248000    102.924262000
C       62.280909000     70.557189000    100.974884000
C       62.743174000     69.277236000    100.285217000
C       64.210857000     68.896681000    100.359867000
H       54.753016000     70.292814000    105.992070000
H       62.225812000     68.449054000    100.771054000
H       62.436976000     69.275428000     99.239523000
H       62.560003000     71.437427000    100.394496000
H       62.722638000     70.635074000    101.964216000
H       59.035022000     71.696072000    101.601206000
H       60.310141000     72.609447000    100.781292000
H       55.985495000     69.059609000    104.593784000
H       60.365031000     70.185024000    103.073721000
H       60.802780000     65.328564000     99.096446000
H       49.248308000     64.179468000    105.179837000
H       51.046353000     73.392516000    109.063221000
H       56.706833000     71.372848000     97.787419000
H       56.118620000     61.572517000    101.892789000
H       58.358251000     72.830354000    107.950880000
H       62.437126000     67.457950000    108.819389000
H       50.094582000     68.997018000    107.403497000
H       59.131009000     68.302115000    111.971012000
H       53.585623000     73.322191000    102.478676000
