# Supplementary material for: The E2 state of FeMoco: Hydride Formation versus Fe Reduction and a Mechanism for H2 Evolution
Source: Chemistry. 2021 Oct 15;27(67):16788–800. doi: 10.1002/chem.202102730 (PMC9293435; doi:10.1002/chem.202102730)
Supplement: Supplementary file 2 — Supporting Information [file CHEM-27-16788-s001.zip › Thorhallsson-E2-SI-xyz/QMMMHisdelta/bHOBS/bH45OBS4/bH45OBS4-247/bH45OBS4-247.xyz]

144
MoFe7C36N11H68S10O11
C       53.732214000     72.717489000    103.202102000
H       53.770658000     73.288497000    104.125274000
C       52.677788000     71.617843000    103.381243000
H       52.973822000     70.998793000    104.233109000
H       51.669907000     72.000352000    103.590932000
H       52.622961000     70.956235000    102.513309000
C       55.125691000     72.107951000    102.990931000
H       55.918480000     72.840067000    103.197648000
H       55.287934000     71.290815000    103.696877000
H       55.262806000     71.688930000    101.985735000
C       56.465920000     71.478556000     98.857345000
H       57.389438000     71.387053000     99.437992000
H       56.036428000     72.467850000     99.056097000
N       55.547744000     70.452731000     99.328019000
H       55.946680000     69.665660000     99.841004000
C       54.246245000     70.672092000     99.507965000
N       53.628945000     71.687747000     98.880802000
H       54.094088000     72.302122000     98.222705000
H       52.683066000     71.903833000     99.205381000
N       53.541525000     69.889132000    100.322960000
H       53.947449000     69.027805000    100.708338000
H       52.547281000     70.073482000    100.427631000
C       59.241862000     73.008450000    107.333465000
H       59.021227000     72.786436000    106.283311000
H       59.471509000     74.078139000    107.422030000
C       60.451065000     72.198530000    107.789192000
O       60.845279000     72.179332000    108.975312000
N       61.083161000     71.534137000    106.812896000
H       60.744310000     71.599401000    105.856211000
H       61.855071000     70.867377000    107.015465000
C       51.183798000     72.287840000    109.151681000
H       51.282709000     71.987047000    110.203145000
H       50.277063000     71.814791000    108.749411000
N       53.272442000     70.879267000    108.741260000
C       52.422363000     71.918368000    108.393269000
C       54.312374000     70.870466000    107.844353000
H       55.115145000     70.140081000    107.875195000
N       54.181309000     71.836872000    106.961874000
H       53.107278000     70.190223000    109.462337000
C       53.015536000     72.480678000    107.283253000
H       52.635325000     73.309452000    106.703176000
C       49.947554000     64.986013000    104.821887000
H       50.401670000     64.640093000    103.888890000
H       49.290193000     65.833090000    104.603462000
S       51.294982000     65.473924000    105.985770000
C       50.501026000     69.086229000    106.520151000
H       51.596914000     68.988475000    106.522272000
H       50.263646000     70.106208000    106.194145000
O       49.906169000     68.172726000    105.633858000
H       50.433328000     67.339900000    105.682827000
C       56.405229000     62.310582000    101.423356000
H       56.455047000     63.115962000    102.163113000
H       57.420799000     62.114155000    101.076398000
N       55.581262000     62.709489000    100.282798000
H       54.565391000     62.554705000    100.358039000
C       56.053682000     63.425370000     99.259222000
N       57.351766000     63.742295000     99.187119000
H       57.949201000     63.677822000     99.999123000
H       57.743287000     64.217985000     98.374982000
N       55.243351000     63.821975000     98.269242000
H       54.331517000     63.356850000     98.130804000
H       55.653735000     64.248108000     97.450313000
C       63.133088000     67.301893000    107.989102000
H       64.125718000     67.429973000    108.445361000
H       63.076989000     66.307610000    107.536816000
C       62.967874000     68.403677000    106.919906000
O       62.982730000     69.603856000    107.307321000
O       62.848243000     68.050081000    105.708639000
C       58.919046000     69.240272000    111.658496000
H       58.227009000     69.768233000    112.319380000
H       59.854216000     69.809842000    111.623815000
C       58.417049000     69.061227000    110.241311000
C       57.145136000     68.530166000    109.962849000
H       56.439682000     68.352993000    110.773552000
C       56.810808000     68.140287000    108.667147000
H       55.850263000     67.675739000    108.454470000
C       57.731656000     68.294392000    107.627279000
H       57.483207000     67.940104000    106.633065000
C       59.294675000     69.303532000    109.171169000
H       60.254739000     69.783607000    109.355274000
C       58.958803000     68.914086000    107.871136000
H       59.660020000     69.079421000    107.057355000
C       61.210211000     66.270311000     99.586238000
H       62.031497000     66.622316000     98.964025000
H       60.430304000     67.031294000     99.536117000
N       61.171119000     66.946405000    102.033570000
C       61.713371000     66.192980000    100.994275000
C       61.991891000     66.822800000    103.081732000
H       61.901239000     67.294541000    104.058163000
N       63.021933000     66.012634000    102.762636000
H       63.851559000     65.831867000    103.356714000
C       62.872159000     65.613270000    101.454816000
H       63.581187000     64.972491000    100.955034000
Mo      59.219656000     68.092717000    102.047713000
Fe      53.173662000     66.173308000    104.885135000
Fe      55.038611000     68.096696000    104.833877000
Fe      54.436128000     66.736466000    102.635279000
Fe      55.781590000     65.525506000    104.614734000
Fe      57.986806000     66.467942000    103.639534000
Fe      57.296397000     68.797740000    103.758489000
Fe      56.674761000     67.454978000    101.615209000
S       54.723094000     66.491521000    106.445666000
S       53.084333000     68.192990000    103.760425000
S       54.030876000     64.646365000    103.374114000
S       59.354240000     68.079086000    104.365794000
S       57.422307000     69.600341000    101.692881000
S       58.353919000     65.990644000    101.464320000
S       56.242062000     69.852692000    105.314186000
S       56.841846000     63.412103000    104.647421000
S       54.884800000     66.965315000    100.449534000
C       56.153401000     67.164006000    103.498701000
O       60.596201000     69.711054000    102.226887000
O       59.684670000     68.862771000     99.980442000
O       60.251132000     70.710647000     98.830644000
O       60.508648000     71.607459000    103.830690000
O       61.025319000     73.622452000    103.010582000
O       64.712149000     68.320850000     99.341490000
O       64.860213000     69.147394000    101.417644000
C       60.819284000     70.615220000    101.133689000
C       60.181495000     70.035825000     99.875949000
C       60.161052000     71.950222000    101.506796000
C       60.605125000     72.444983000    102.881669000
C       62.338726000     70.642661000    100.907591000
C       62.775576000     69.330668000    100.261139000
C       64.234086000     68.923954000    100.341545000
H       57.588411000     65.844235000    105.086446000
H       62.246176000     68.530080000    100.779768000
H       62.462773000     69.298982000     99.217918000
H       62.618997000     71.497214000    100.292408000
H       62.786179000     70.750578000    101.891933000
H       59.084866000     71.765439000    101.563574000
H       60.340447000     72.695451000    100.736779000
H       60.475014000     70.311168000    103.050770000
H       57.960502000     63.543631000    105.388025000
H       60.807116000     65.341137000     99.183476000
H       49.338896000     64.162648000    105.195614000
H       51.056889000     73.369211000    109.100721000
H       56.714569000     71.387485000     97.800015000
H       56.041994000     61.405525000    101.910182000
H       58.340360000     72.816415000    107.915260000
H       62.402925000     67.399368000    108.792487000
H       50.174040000     68.952092000    107.551245000
H       59.215787000     68.296634000    112.116272000
H       53.572314000     73.422513000    102.386356000
