# Supplementary material for: The E2 state of FeMoco: Hydride Formation versus Fe Reduction and a Mechanism for H2 Evolution
Source: Chemistry. 2021 Oct 15;27(67):16788–800. doi: 10.1002/chem.202102730 (PMC9293435; doi:10.1002/chem.202102730)
Supplement: Supplementary file 2 — Supporting Information [file CHEM-27-16788-s001.zip › Thorhallsson-E2-SI-xyz/QMMMHisdelta/bHOBS/bH45OBS4/bH45OBS4-147/bH45OBS4-147.xyz]

144
MoFe7C36N11H68S10O11
C       53.749940000     72.709683000    103.173177000
H       53.777155000     73.269849000    104.103850000
C       52.720337000     71.584997000    103.341221000
H       53.028727000     70.966341000    104.189688000
H       51.704626000     71.946164000    103.552056000
H       52.681265000     70.930124000    102.467031000
C       55.157568000     72.136854000    102.947071000
H       55.930934000     72.881717000    103.179548000
H       55.338013000     71.303736000    103.630113000
H       55.306212000     71.752120000    101.929300000
C       56.494864000     71.454830000     98.868380000
H       57.425874000     71.361674000     99.436153000
H       56.062820000     72.439819000     99.083745000
N       55.589978000     70.416949000     99.337145000
H       55.997211000     69.631360000     99.846096000
C       54.283424000     70.612457000     99.500706000
N       53.657944000     71.623948000     98.874321000
H       54.132356000     72.271322000     98.256333000
H       52.712623000     71.835335000     99.208360000
N       53.580638000     69.804764000    100.294239000
H       53.995949000     68.943276000    100.667594000
H       52.583521000     69.968535000    100.392652000
C       59.240270000     73.002482000    107.334900000
H       59.019301000     72.775297000    106.285901000
H       59.469858000     74.072642000    107.417925000
C       60.449795000     72.194596000    107.793556000
O       60.842805000     72.176096000    108.979909000
N       61.083825000     71.530504000    106.818311000
H       60.747271000     71.596035000    105.860657000
H       61.857960000     70.866946000    107.021863000
C       51.182273000     72.288905000    109.152604000
H       51.282505000     71.987298000    110.203689000
H       50.276877000     71.813917000    108.749758000
N       53.281933000     70.895229000    108.737835000
C       52.422663000     71.928054000    108.393596000
C       54.324691000     70.902659000    107.843800000
H       55.134300000     70.179624000    107.870037000
N       54.185949000     71.873395000    106.967169000
H       53.121549000     70.199189000    109.453048000
C       53.013438000     72.503127000    107.288626000
H       52.628309000     73.333337000    106.713434000
C       49.982182000     64.985081000    104.824857000
H       50.426108000     64.633289000    103.888895000
H       49.330372000     65.836248000    104.606005000
S       51.344564000     65.469102000    105.980779000
C       50.494403000     69.073296000    106.497121000
H       51.590711000     68.982239000    106.494903000
H       50.248487000     70.088984000    106.164238000
O       49.900692000     68.148147000    105.621213000
H       50.433976000     67.320430000    105.677869000
C       56.404970000     62.317521000    101.402681000
H       56.462223000     63.125376000    102.139243000
H       57.417530000     62.123318000    101.045649000
N       55.573247000     62.715125000    100.268233000
H       54.559120000     62.549352000    100.341591000
C       56.043755000     63.440101000     99.249559000
N       57.336256000     63.787098000     99.203010000
H       57.887993000     63.826186000    100.049721000
H       57.727687000     64.267187000     98.393201000
N       55.243959000     63.803245000     98.241288000
H       54.338027000     63.330534000     98.094252000
H       55.642175000     64.284273000     97.447808000
C       63.126392000     67.302406000    107.988467000
H       64.119122000     67.424916000    108.445936000
H       63.065782000     66.308941000    107.534989000
C       62.967776000     68.406163000    106.921111000
O       62.991320000     69.605894000    107.308856000
O       62.844470000     68.053983000    105.709464000
C       58.904759000     69.238750000    111.653308000
H       58.216131000     69.767478000    112.317163000
H       59.838137000     69.810704000    111.611520000
C       58.394962000     69.056832000    110.238949000
C       57.120131000     68.529937000    109.964608000
H       56.418833000     68.351015000    110.778623000
C       56.775768000     68.151392000    108.667520000
H       55.811602000     67.693487000    108.455134000
C       57.689927000     68.311667000    107.622601000
H       57.431217000     67.970139000    106.626588000
C       59.268490000     69.299177000    109.165458000
H       60.231665000     69.773995000    109.347361000
C       58.922864000     68.920729000    107.864946000
H       59.619990000     69.090046000    107.048517000
C       61.221615000     66.255433000     99.598034000
H       62.040449000     66.610350000     98.974308000
H       60.441529000     67.016340000     99.553301000
N       61.197872000     66.928617000    102.046477000
C       61.731594000     66.173668000    101.003761000
C       62.022400000     66.802482000    103.090715000
H       61.936770000     67.274297000    104.067908000
N       63.047485000     65.988063000    102.766595000
H       63.878859000     65.807433000    103.358821000
C       62.890048000     65.589863000    101.459053000
H       63.592238000     64.945505000    100.954600000
Mo      59.240024000     68.049697000    102.072933000
Fe      53.126415000     66.141954000    104.692743000
Fe      54.994361000     68.068992000    104.805976000
Fe      54.454802000     66.649723000    102.494578000
Fe      55.691474000     65.519149000    104.545766000
Fe      57.978363000     66.439885000    103.705044000
Fe      57.301927000     68.781625000    103.784426000
Fe      56.737240000     67.379357000    101.626469000
S       54.662406000     66.497491000    106.381280000
S       53.054501000     68.096032000    103.596599000
S       53.950322000     64.617547000    103.215012000
S       59.368755000     68.075540000    104.388885000
S       57.433708000     69.550086000    101.707929000
S       58.423120000     65.917251000    101.538346000
S       56.161154000     69.882680000    105.285958000
S       56.786861000     63.456631000    104.607992000
S       54.994913000     66.898275000    100.351596000
C       56.136459000     67.062165000    103.418942000
O       60.597469000     69.692169000    102.242079000
O       59.691749000     68.828488000    100.005033000
O       60.236057000     70.678588000     98.846595000
O       60.501978000     71.598292000    103.840492000
O       61.023355000     73.607819000    103.009954000
O       64.713565000     68.321020000     99.340755000
O       64.862552000     69.146482000    101.417358000
C       60.814524000     70.594843000    101.146731000
C       60.176371000     70.006324000     99.893896000
C       60.153765000     71.929837000    101.515553000
C       60.599878000     72.430927000    102.887339000
C       62.332974000     70.629932000    100.915023000
C       62.774872000     69.321312000    100.265669000
C       64.235067000     68.921273000    100.342263000
H       57.551056000     65.895859000    105.170846000
H       62.251608000     68.518075000    100.786430000
H       62.458634000     69.287881000     99.223615000
H       62.607132000     71.487385000    100.300949000
H       62.784406000     70.738276000    101.897381000
H       59.077725000     71.744877000    101.574490000
H       60.332316000     72.672635000    100.742923000
H       60.471301000     70.291438000    103.063513000
H       57.867470000     63.631900000    105.393509000
H       60.816063000     65.329310000     99.190736000
H       49.366949000     64.167092000    105.199623000
H       51.055219000     73.370265000    109.101764000
H       56.730560000     71.376408000     97.807077000
H       56.043984000     61.415547000    101.896846000
H       58.338386000     72.813368000    107.917058000
H       62.396145000     67.402273000    108.791482000
H       50.173404000     68.944932000    107.530828000
H       59.206503000     68.297627000    112.112987000
H       53.573684000     73.419524000    102.365014000
