# Supplementary material for: The E2 state of FeMoco: Hydride Formation versus Fe Reduction and a Mechanism for H2 Evolution
Source: Chemistry. 2021 Oct 15;27(67):16788–800. doi: 10.1002/chem.202102730 (PMC9293435; doi:10.1002/chem.202102730)
Supplement: Supplementary file 2 — Supporting Information [file CHEM-27-16788-s001.zip › Thorhallsson-E2-SI-xyz/QMMMHisdelta/bHOBS/bH45OBS4/bH45OBS4-346/bH45OBS4-346.xyz]

144
MoFe7C36N11H68S10O11
C       53.750476000     72.710643000    103.162408000
H       53.786796000     73.270488000    104.093171000
C       52.716712000     71.590811000    103.335344000
H       53.023926000     70.972172000    104.184173000
H       51.702657000     71.955624000    103.547229000
H       52.674236000     70.933279000    102.463418000
C       55.153996000     72.131596000    102.923833000
H       55.933476000     72.864118000    103.174343000
H       55.325213000     71.279908000    103.584504000
H       55.301559000     71.769667000    101.897713000
C       56.497094000     71.439673000     98.861702000
H       57.429248000     71.345092000     99.427236000
H       56.064693000     72.423536000     99.081204000
N       55.591816000     70.401088000     99.327701000
H       55.995817000     69.605829000     99.823224000
C       54.286373000     70.600564000     99.499187000
N       53.662873000     71.617923000     98.880602000
H       54.131847000     72.255838000     98.248728000
H       52.716749000     71.827917000     99.213707000
N       53.586390000     69.792841000    100.294195000
H       54.005466000     68.932143000    100.669556000
H       52.589152000     69.953672000    100.394664000
C       59.242534000     73.006944000    107.335657000
H       59.022844000     72.785915000    106.285037000
H       59.474499000     74.076155000    107.424188000
C       60.449455000     72.193779000    107.792032000
O       60.840069000     72.168090000    108.979034000
N       61.083118000     71.532451000    106.814579000
H       60.751385000     71.607441000    105.855773000
H       61.857454000     70.868152000    107.016207000
C       51.175432000     72.290821000    109.144867000
H       51.259508000     71.983090000    110.195748000
H       50.273343000     71.821985000    108.727598000
N       53.266243000     70.881782000    108.760324000
C       52.425351000     71.925204000    108.404235000
C       54.327736000     70.883656000    107.889104000
H       55.129367000     70.152690000    107.932306000
N       54.218068000     71.860379000    107.015312000
H       53.082219000     70.184423000    109.468804000
C       53.044691000     72.500236000    107.315056000
H       52.678470000     73.336419000    106.736050000
C       49.968480000     64.993082000    104.847083000
H       50.426930000     64.645622000    103.916473000
H       49.311884000     65.839315000    104.622887000
S       51.316047000     65.487475000    106.017351000
C       50.506591000     69.089466000    106.523484000
H       51.602669000     68.993157000    106.529873000
H       50.268199000     70.109033000    106.196958000
O       49.915516000     68.176432000    105.634724000
H       50.428760000     67.335887000    105.704786000
C       56.398407000     62.313368000    101.407765000
H       56.462045000     63.120435000    102.144703000
H       57.408168000     62.110376000    101.048142000
N       55.567921000     62.715558000    100.273677000
H       54.553120000     62.554648000    100.347902000
C       56.042893000     63.430677000     99.250956000
N       57.340387000     63.759571000     99.196054000
H       57.893434000     63.805554000    100.041879000
H       57.728761000     64.243181000     98.387188000
N       55.243005000     63.802041000     98.244670000
H       54.335232000     63.332007000     98.099394000
H       55.649149000     64.261018000     97.442021000
C       63.117128000     67.303106000    107.983257000
H       64.108980000     67.428759000    108.441546000
H       63.058907000     66.309428000    107.530011000
C       62.955216000     68.406889000    106.916803000
O       62.989376000     69.606410000    107.304392000
O       62.817094000     68.056355000    105.706152000
C       58.890834000     69.238916000    111.632624000
H       58.200647000     69.770970000    112.292002000
H       59.821833000     69.814045000    111.585629000
C       58.382422000     69.044268000    110.219321000
C       57.113459000     68.501912000    109.948170000
H       56.413978000     68.319709000    110.762903000
C       56.774227000     68.110197000    108.653665000
H       55.817302000     67.636144000    108.444564000
C       57.686922000     68.275056000    107.608467000
H       57.433800000     67.918598000    106.616326000
C       59.253042000     69.291338000    109.144535000
H       60.211272000     69.776999000    109.323993000
C       58.911661000     68.901894000    107.846070000
H       59.607487000     69.074065000    107.029125000
C       61.227004000     66.253178000     99.585133000
H       62.049518000     66.604786000     98.964841000
H       60.448749000     67.015464000     99.535685000
N       61.189981000     66.931008000    102.031180000
C       61.729380000     66.174116000    100.993158000
C       62.008479000     66.805961000    103.080636000
H       61.920039000     67.278603000    104.056987000
N       63.035234000     65.990475000    102.763844000
H       63.864641000     65.809768000    103.358379000
C       62.884884000     65.590539000    101.456015000
H       63.590102000     64.945279000    100.957107000
Mo      59.237750000     68.059378000    102.050944000
Fe      53.104646000     66.109024000    104.725989000
Fe      55.025015000     68.063802000    104.830627000
Fe      54.504646000     66.714988000    102.599198000
Fe      55.776387000     65.538745000    104.599145000
Fe      58.008721000     66.395648000    103.604222000
Fe      57.277909000     68.825508000    103.802024000
Fe      56.766958000     67.435883000    101.636059000
S       54.698160000     66.433512000    106.384566000
S       53.112472000     68.143573000    103.628093000
S       53.960176000     64.634988000    103.298921000
S       59.294710000     68.024515000    104.372012000
S       57.449193000     69.588163000    101.718778000
S       58.414476000     65.950283000    101.450199000
S       56.156474000     69.886550000    105.289333000
S       56.705947000     63.421692000    104.636125000
S       55.003586000     66.891930000    100.432663000
C       56.198708000     67.166092000    103.511168000
O       60.597013000     69.700214000    102.242170000
O       59.702456000     68.838931000     99.990026000
O       60.248523000     70.695410000     98.844803000
O       60.500153000     71.604030000    103.841115000
O       61.025021000     73.614399000    103.014558000
O       64.715862000     68.323912000     99.341557000
O       64.864467000     69.145891000    101.419753000
C       60.819229000     70.602213000    101.146412000
C       60.185157000     70.017918000     99.888469000
C       60.161610000     71.938965000    101.514336000
C       60.602365000     72.437683000    102.888490000
C       62.338111000     70.633326000    100.917680000
C       62.778173000     69.325077000    100.266361000
C       64.237576000     68.922953000    100.343653000
H       57.601930000     65.801893000    105.057008000
H       62.252367000     68.521213000    100.783558000
H       62.463768000     69.294963000     99.223685000
H       62.614301000     71.490977000    100.304725000
H       62.788014000     70.739625000    101.900877000
H       59.084791000     71.757518000    101.568432000
H       60.345347000     72.681393000    100.742716000
H       60.467153000     70.303330000    103.060251000
H       57.870952000     63.500717000    105.313816000
H       60.821262000     65.326192000     99.179992000
H       49.355049000     64.170201000    105.214011000
H       51.051876000     73.372739000    109.097388000
H       56.730680000     71.365846000     97.799603000
H       56.030903000     61.415782000    101.905104000
H       58.339826000     72.817079000    107.916291000
H       62.385834000     67.401372000    108.785516000
H       50.176638000     68.954533000    107.553528000
H       59.195601000     68.302426000    112.099713000
H       53.572493000     73.422884000    102.356740000
