# Supplementary material for: The E2 state of FeMoco: Hydride Formation versus Fe Reduction and a Mechanism for H2 Evolution
Source: Chemistry. 2021 Oct 15;27(67):16788–800. doi: 10.1002/chem.202102730 (PMC9293435; doi:10.1002/chem.202102730)
Supplement: Supplementary file 2 — Supporting Information [file CHEM-27-16788-s001.zip › Thorhallsson-E2-SI-xyz/QMMMHisdelta/bHOBS/bH45OBS4/bH45OBS4-235/bH45OBS4-235.xyz]

144
MoFe7C36N11H68S10O11
C       53.765930000     72.711999000    103.165473000
H       53.794057000     73.270001000    104.097289000
C       52.737866000     71.586222000    103.333257000
H       53.050525000     70.962377000    104.176357000
H       51.723725000     71.947312000    103.551503000
H       52.693649000     70.937053000    102.455449000
C       55.175565000     72.144551000    102.933683000
H       55.947461000     72.885175000    103.184172000
H       55.353083000     71.295185000    103.596783000
H       55.330014000     71.780528000    101.909247000
C       56.471704000     71.482360000     98.862283000
H       57.396944000     71.397613000     99.441183000
H       56.036414000     72.469816000     99.059085000
N       55.564091000     70.450262000     99.337772000
H       55.969750000     69.675290000     99.866578000
C       54.257872000     70.650870000     99.498273000
N       53.632848000     71.655889000     98.860242000
H       54.105128000     72.291860000     98.228435000
H       52.685900000     71.867271000     99.186394000
N       53.554187000     69.856569000    100.303543000
H       53.966469000     68.990742000    100.674132000
H       52.555706000     70.021837000    100.391864000
C       59.244635000     73.019910000    107.334059000
H       59.026610000     72.804544000    106.281892000
H       59.475951000     74.088684000    107.428596000
C       60.450998000     72.204656000    107.788520000
O       60.840148000     72.175723000    108.975911000
N       61.085761000     71.545673000    106.810018000
H       60.753973000     71.621055000    105.851163000
H       61.855303000     70.875541000    107.012536000
C       51.190608000     72.288739000    109.140227000
H       51.287193000     71.982223000    110.190339000
H       50.286908000     71.814677000    108.732359000
N       53.276461000     70.878964000    108.712895000
C       52.434211000     71.930649000    108.383439000
C       54.323965000     70.887002000    107.824525000
H       55.120884000     70.150025000    107.842772000
N       54.205960000     71.875657000    106.965492000
H       53.100582000     70.170827000    109.412630000
C       53.040588000     72.517293000    107.293085000
H       52.669533000     73.363369000    106.731962000
C       49.959232000     64.989627000    104.825304000
H       50.401039000     64.643666000    103.886084000
H       49.304333000     65.840588000    104.614759000
S       51.324047000     65.464988000    105.979431000
C       50.495376000     69.072807000    106.503186000
H       51.591405000     68.977970000    106.499500000
H       50.252514000     70.089516000    106.171030000
O       49.897446000     68.150234000    105.627602000
H       50.428224000     67.320763000    105.681657000
C       56.414769000     62.324567000    101.409729000
H       56.467186000     63.137306000    102.141519000
H       57.429795000     62.119598000    101.066063000
N       55.591286000     62.712617000    100.265604000
H       54.575753000     62.557317000    100.342828000
C       56.061051000     63.427849000     99.239773000
N       57.358980000     63.742051000     99.161359000
H       57.966643000     63.654731000     99.963415000
H       57.747472000     64.223426000     98.350996000
N       55.246032000     63.826141000     98.254728000
H       54.332548000     63.362698000     98.122598000
H       55.652736000     64.250163000     97.432819000
C       63.110553000     67.295529000    107.981030000
H       64.105915000     67.413908000    108.433773000
H       63.045171000     66.303907000    107.523968000
C       62.949288000     68.404264000    106.918335000
O       62.970103000     69.602422000    107.312659000
O       62.826601000     68.058519000    105.705207000
C       58.897784000     69.235999000    111.632676000
H       58.204796000     69.767609000    112.289565000
H       59.830185000     69.809542000    111.593066000
C       58.396364000     69.048656000    110.215936000
C       57.126410000     68.512771000    109.936321000
H       56.424425000     68.325230000    110.747676000
C       56.788199000     68.137466000    108.636698000
H       55.828514000     67.672439000    108.419088000
C       57.704928000     68.310721000    107.596400000
H       57.448276000     67.980598000    106.596296000
C       59.272013000     69.301827000    109.146717000
H       60.231769000     69.781667000    109.332969000
C       58.933073000     68.926667000    107.843376000
H       59.632875000     69.101872000    107.030478000
C       61.221920000     66.267050000     99.568579000
H       62.044527000     66.618945000     98.948975000
H       60.442600000     67.028445000     99.515060000
N       61.172702000     66.943055000    102.014266000
C       61.721150000     66.190957000    100.977957000
C       61.986629000     66.818752000    103.067043000
H       61.889009000     67.283743000    104.045531000
N       63.020906000     66.012273000    102.752487000
H       63.846435000     65.829548000    103.350980000
C       62.878377000     65.613047000    101.443834000
H       63.589060000     64.971360000    100.947937000
Mo      59.211765000     68.074880000    102.018968000
Fe      53.100237000     66.153654000    104.690062000
Fe      55.038996000     67.971110000    104.793663000
Fe      54.468099000     66.673476000    102.522584000
Fe      55.599464000     65.449385000    104.535091000
Fe      58.051055000     66.259137000    103.619157000
Fe      57.276998000     68.708300000    103.731940000
Fe      56.748996000     67.417006000    101.608515000
S       54.640724000     66.434316000    106.389704000
S       53.085275000     68.119338000    103.644443000
S       53.866503000     64.627805000    103.180464000
S       59.285097000     68.003092000    104.333950000
S       57.424663000     69.591407000    101.692127000
S       58.406481000     65.962401000    101.419844000
S       56.139328000     69.799229000    105.202655000
S       56.693056000     63.451888000    104.660369000
S       54.964234000     66.988430000    100.382698000
C       56.215217000     67.014406000    103.508337000
O       60.575567000     69.707469000    102.227661000
O       59.692876000     68.857459000     99.983659000
O       60.248293000     70.708076000     98.833923000
O       60.498570000     71.600131000    103.836351000
O       61.020622000     73.615794000    103.020032000
O       64.710830000     68.328140000     99.343045000
O       64.857606000     69.150629000    101.420759000
C       60.810016000     70.614760000    101.139679000
C       60.178743000     70.035805000     99.879544000
C       60.152451000     71.949281000    101.513186000
C       60.597316000     72.439976000    102.888326000
C       62.330881000     70.641342000    100.918915000
C       62.772677000     69.335314000    100.263172000
C       64.231769000     68.929118000    100.343881000
H       58.828910000     65.307544000    104.641424000
H       62.243468000     68.529207000    100.773354000
H       62.463007000     69.310987000     99.218854000
H       62.611519000     71.501346000    100.311199000
H       62.776717000     70.743069000    101.904610000
H       59.076452000     71.761421000    101.568713000
H       60.333316000     72.695680000    100.744628000
H       60.447396000     70.308069000    103.050452000
H       57.896482000     63.673642000    105.212462000
H       60.819064000     65.337949000     99.165411000
H       49.348937000     64.167655000    105.199427000
H       51.059544000     73.369914000    109.096088000
H       56.717974000     71.390454000     97.804469000
H       56.047677000     61.427294000    101.907937000
H       58.341347000     72.826864000    107.912739000
H       62.384354000     67.394210000    108.787853000
H       50.173576000     68.944075000    107.536597000
H       59.198264000     68.297655000    112.098821000
H       53.586050000     73.422866000    102.359013000
