# Supplementary material for: The E2 state of FeMoco: Hydride Formation versus Fe Reduction and a Mechanism for H2 Evolution
Source: Chemistry. 2021 Oct 15;27(67):16788–800. doi: 10.1002/chem.202102730 (PMC9293435; doi:10.1002/chem.202102730)
Supplement: Supplementary file 2 — Supporting Information [file CHEM-27-16788-s001.zip › Thorhallsson-E2-SI-xyz/QMMMHisdelta/bHOBS/bH45OBS5/bH45OBS5-235/bH45OBS5-235.xyz]

144
MoFe7C36N11H68S10O11
C       53.735270000     72.714910000    103.172483000
H       53.770013000     73.275729000    104.102229000
C       52.694296000     71.601719000    103.343073000
H       52.990064000     70.988428000    104.199166000
H       51.679444000     71.970967000    103.543076000
H       52.656981000     70.937665000    102.475978000
C       55.135768000     72.126006000    102.945914000
H       55.918898000     72.857954000    103.186727000
H       55.304075000     71.284259000    103.620550000
H       55.283348000     71.749665000    101.925067000
C       56.488199000     71.447882000     98.853541000
H       57.419519000     71.362220000     99.421911000
H       56.050085000     72.430518000     99.067470000
N       55.590460000     70.403116000     99.323365000
H       56.008365000     69.644532000     99.862789000
C       54.284129000     70.597596000     99.499834000
N       53.652689000     71.600978000     98.866612000
H       54.124112000     72.246601000     98.244147000
H       52.709901000     71.816129000     99.207195000
N       53.588710000     69.797669000    100.306989000
H       53.998306000     68.940623000    100.700294000
H       52.593688000     69.967794000    100.415560000
C       59.243558000     73.017340000    107.331560000
H       59.024338000     72.790210000    106.282182000
H       59.465783000     74.088778000    107.416969000
C       60.458441000     72.217261000    107.789579000
O       60.851734000     72.203507000    108.975963000
N       61.096254000     71.556348000    106.814899000
H       60.754393000     71.613265000    105.858224000
H       61.864796000     70.886265000    107.020069000
C       51.185451000     72.289456000    109.152348000
H       51.303649000     71.992062000    110.202713000
H       50.270626000     71.817134000    108.767842000
N       53.252112000     70.863579000    108.687505000
C       52.406989000     71.916274000    108.368731000
C       54.267799000     70.846988000    107.763992000
H       55.059450000     70.104120000    107.767315000
N       54.128292000     71.823132000    106.892936000
H       53.094378000     70.165185000    109.401109000
C       52.980397000     72.480710000    107.249364000
H       52.599595000     73.321274000    106.686519000
C       49.931121000     64.993575000    104.829199000
H       50.416633000     64.639775000    103.915147000
H       49.267038000     65.826258000    104.578410000
S       51.233846000     65.527228000    106.024560000
C       50.483153000     69.122014000    106.526452000
H       51.577335000     69.005737000    106.520812000
H       50.259275000     70.148826000    106.213238000
O       49.866224000     68.230547000    105.631479000
H       50.365170000     67.381987000    105.688167000
C       56.321237000     62.372940000    101.360089000
H       56.288069000     63.206331000    102.069213000
H       57.366256000     62.198401000    101.094501000
N       55.553506000     62.691781000    100.157409000
H       54.536321000     62.547911000    100.209106000
C       56.057546000     63.393395000     99.138667000
N       57.360461000     63.682886000     99.075427000
H       57.994241000     63.451085000     99.827289000
H       57.766461000     64.162737000     98.272275000
N       55.263111000     63.818272000     98.145039000
H       54.330343000     63.388359000     98.039268000
H       55.697942000     64.127619000     97.286074000
C       63.152060000     67.306084000    107.995039000
H       64.149311000     67.437152000    108.440544000
H       63.094250000     66.312038000    107.543135000
C       62.971760000     68.407645000    106.926032000
O       62.975429000     69.608063000    107.315445000
O       62.852860000     68.054567000    105.714879000
C       58.976941000     69.249170000    111.693824000
H       58.280555000     69.774577000    112.352419000
H       59.919279000     69.808222000    111.678411000
C       58.486238000     69.091967000    110.270458000
C       57.210537000     68.576500000    109.983134000
H       56.498511000     68.401318000    110.788423000
C       56.878021000     68.199480000    108.684383000
H       55.913811000     67.746133000    108.469356000
C       57.800597000     68.354199000    107.646587000
H       57.548910000     68.010807000    106.649448000
C       59.369688000     69.333401000    109.204848000
H       60.333787000     69.803068000    109.393565000
C       59.033766000     68.957673000    107.899753000
H       59.740543000     69.121039000    107.090448000
C       61.178227000     66.277626000     99.566561000
H       62.001170000     66.631817000     98.947501000
H       60.396242000     67.036693000     99.515273000
N       61.114419000     66.919096000    102.024853000
C       61.680315000     66.200359000    100.974443000
C       61.949491000     66.818447000    103.065529000
H       61.848067000     67.274962000    104.047556000
N       63.010648000     66.058782000    102.728740000
H       63.841561000     65.882958000    103.322304000
C       62.865134000     65.663445000    101.420027000
H       63.592000000     65.052284000    100.909161000
Mo      59.153177000     68.043001000    102.055165000
Fe      53.120971000     66.270148000    105.001422000
Fe      54.986613000     68.235395000    104.806054000
Fe      54.465326000     66.583989000    102.787368000
Fe      55.730371000     65.870962000    104.983231000
Fe      57.959539000     66.238923000    103.630107000
Fe      57.317840000     68.759892000    103.803463000
Fe      56.589063000     67.461195000    101.660028000
S       54.486198000     66.888477000    106.640298000
S       53.056217000     68.157384000    103.667701000
S       54.235911000     64.572787000    103.868420000
S       59.312969000     67.937345000    104.360748000
S       57.373183000     69.587988000    101.749548000
S       58.249223000     66.029120000    101.367387000
S       56.294683000     69.922664000    105.291610000
S       57.963093000     63.916237000    103.829163000
S       54.796793000     66.799828000    100.583714000
C       56.176153000     67.184506000    103.566813000
O       60.549624000     69.668125000    102.251855000
O       59.625869000     68.852787000    100.009402000
O       60.236466000     70.685439000     98.859645000
O       60.492645000     71.580970000    103.857299000
O       61.019308000     73.591558000    103.027943000
O       64.702086000     68.320289000     99.347266000
O       64.847519000     69.138373000    101.426345000
C       60.789558000     70.579216000    101.166904000
C       60.150197000     70.013435000     99.905401000
C       60.138849000     71.919077000    101.536595000
C       60.591115000     72.415774000    102.906694000
C       62.310389000     70.608861000    100.943426000
C       62.756992000     69.310580000    100.276439000
C       64.220201000     68.914614000    100.351240000
H       57.247757000     65.831603000    105.607052000
H       62.233860000     68.497834000    100.782313000
H       62.445054000     69.292212000     99.232565000
H       62.587141000     71.475038000    100.342230000
H       62.760020000     70.704429000    101.927827000
H       59.061431000     71.742556000    101.596706000
H       60.323483000     72.658676000    100.762173000
H       60.435421000     70.261604000    103.077773000
H       57.764235000     63.733374000    105.146037000
H       60.780661000     65.346452000     99.162922000
H       49.322852000     64.167878000    105.198388000
H       51.057823000     73.370739000    109.101288000
H       56.725652000     71.369706000     97.792611000
H       55.974363000     61.468580000    101.859969000
H       58.343356000     72.821111000    107.913968000
H       62.430277000     67.401881000    108.806161000
H       50.160793000     68.983113000    107.558371000
H       59.257869000     68.296440000    112.142658000
H       53.565076000     73.425445000    102.363632000
