# Supplementary material for: The E2 state of FeMoco: Hydride Formation versus Fe Reduction and a Mechanism for H2 Evolution
Source: Chemistry. 2021 Oct 15;27(67):16788–800. doi: 10.1002/chem.202102730 (PMC9293435; doi:10.1002/chem.202102730)
Supplement: Supplementary file 2 — Supporting Information [file CHEM-27-16788-s001.zip › Thorhallsson-E2-SI-xyz/QMMMHisdelta/noHCBS/noHCBS3A5A/noHCBS3A5A247/noHCBS3A5A247.xyz]

144
MoFe7C36N11H68S10O11
C       53.739584000     72.726635000    103.231349000
H       53.795631000     73.302896000    104.149369000
C       52.671372000     71.645388000    103.437006000
H       52.986875000     71.005478000    104.265910000
H       51.682403000     72.048447000    103.692426000
H       52.558055000     70.998786000    102.563934000
C       55.128528000     72.102468000    103.018532000
H       55.926331000     72.826222000    103.235346000
H       55.283039000     71.272829000    103.714282000
H       55.272935000     71.701598000    102.006708000
C       56.429034000     71.641506000     98.881964000
H       57.326044000     71.699077000     99.508054000
H       55.901664000     72.599409000     98.952813000
N       55.586944000     70.586041000     99.421668000
H       56.048682000     69.874221000     99.998562000
C       54.272519000     70.697736000     99.564683000
N       53.566685000     71.560768000     98.815271000
H       53.993458000     72.147396000     98.104001000
H       52.632373000     71.789872000     99.171070000
N       53.623685000     69.928797000    100.447425000
H       54.120454000     69.417919000    101.174761000
H       52.624697000     70.068427000    100.567257000
C       59.246899000     72.985457000    107.337704000
H       59.027209000     72.760547000    106.287947000
H       59.482661000     74.054348000    107.421313000
C       60.451579000     72.170086000    107.797424000
O       60.841679000     72.148609000    108.985417000
N       61.083200000     71.503654000    106.822854000
H       60.750147000     71.572431000    105.863190000
H       61.860011000     70.841864000    107.024643000
C       51.197467000     72.288340000    109.144050000
H       51.309966000     71.987139000    110.193925000
H       50.287932000     71.812863000    108.751243000
N       53.285266000     70.885370000    108.688363000
C       52.428322000     71.928092000    108.366985000
C       54.308042000     70.885648000    107.771147000
H       55.108017000     70.151639000    107.773975000
N       54.161499000     71.861615000    106.902042000
H       53.131266000     70.184438000    109.400187000
C       53.002513000     72.502482000    107.253327000
H       52.611368000     73.337415000    106.690143000
C       49.829627000     65.029148000    104.829235000
H       50.280708000     64.711205000    103.884935000
H       49.145036000     65.860734000    104.634616000
S       51.183804000     65.534763000    105.973200000
C       50.458619000     69.124410000    106.516544000
H       51.552201000     69.006959000    106.498927000
H       50.235783000     70.154345000    106.211450000
O       49.832707000     68.239109000    105.623326000
H       50.350783000     67.398750000    105.647424000
C       56.479048000     62.488254000    101.357442000
H       56.577650000     63.370253000    102.000527000
H       57.477963000     62.196886000    101.030030000
N       55.650444000     62.804444000    100.198687000
H       54.633596000     62.657995000    100.294633000
C       56.128708000     63.393857000     99.100527000
N       57.438081000     63.583757000     98.932864000
H       58.096747000     63.427368000     99.684574000
H       57.809504000     64.080987000     98.121501000
N       55.292422000     63.824119000     98.138747000
H       54.348320000     63.403999000     98.079537000
H       55.699140000     64.051823000     97.239610000
C       63.119009000     67.284449000    107.985656000
H       64.128255000     67.383127000    108.411346000
H       63.022319000     66.289721000    107.540970000
C       62.957670000     68.384570000    106.909307000
O       63.001945000     69.585981000    107.294969000
O       62.815373000     68.029150000    105.702464000
C       58.892294000     69.233555000    111.609179000
H       58.199780000     69.772282000    112.260841000
H       59.820950000     69.811706000    111.554963000
C       58.383744000     69.023526000    110.197978000
C       57.108216000     68.492302000    109.932857000
H       56.407872000     68.327967000    110.750862000
C       56.761154000     68.099066000    108.640596000
H       55.794444000     67.644284000    108.429612000
C       57.676131000     68.247584000    107.594474000
H       57.411583000     67.905828000    106.600337000
C       59.256071000     69.255198000    109.120564000
H       60.217924000     69.735210000    109.296574000
C       58.909581000     68.860444000    107.824847000
H       59.601507000     69.021534000    107.001560000
C       61.166942000     66.276753000     99.463373000
H       61.989860000     66.640542000     98.851745000
H       60.378040000     67.028969000     99.415973000
N       61.072581000     66.894278000    101.911943000
C       61.661193000     66.189760000    100.869850000
C       61.903639000     66.809951000    102.958532000
H       61.788429000     67.269720000    103.936581000
N       62.979110000     66.063059000    102.632814000
H       63.807888000     65.898129000    103.231348000
C       62.849019000     65.664352000    101.323045000
H       63.587788000     65.064267000    100.816604000
Mo      59.094213000     68.026128000    101.904548000
Fe      53.062787000     66.118023000    104.855972000
Fe      55.007942000     67.909547000    104.754235000
Fe      54.252750000     66.808243000    102.511123000
Fe      55.532131000     65.395105000    104.263874000
Fe      57.821498000     66.169779000    103.190641000
Fe      57.238196000     68.589050000    103.693519000
Fe      56.489164000     67.567808000    101.448366000
S       54.781014000     66.202483000    106.314553000
S       53.004513000     68.206606000    103.828618000
S       53.745593000     64.621350000    103.158940000
S       59.214525000     67.669240000    104.195221000
S       57.362822000     69.647863000    101.746702000
S       58.113706000     66.121146000    100.954592000
S       56.194111000     69.680871000    105.237068000
S       57.480142000     64.098077000    104.317942000
S       54.648373000     66.949374000    100.226715000
C       56.051067000     67.061217000    103.308277000
O       60.509918000     69.640550000    102.214702000
O       59.611565000     68.898551000     99.920920000
O       60.251106000     70.756857000     98.839730000
O       60.481379000     71.547170000    103.860303000
O       61.023572000     73.564875000    103.051291000
O       64.698153000     68.319612000     99.345598000
O       64.832222000     69.126674000    101.429233000
C       60.773118000     70.577787000    101.153929000
C       60.145585000     70.056337000     99.865254000
C       60.133067000     71.915631000    101.544380000
C       60.587842000     72.391580000    102.919645000
C       62.297534000     70.600920000    100.947999000
C       62.748153000     69.311912000    100.265572000
C       64.210297000     68.910500000    100.348933000
H       58.120273000     64.422502000    105.462951000
H       62.216786000     68.493156000    100.752419000
H       62.446094000     69.309635000     99.218455000
H       62.582033000     71.475856000    100.362686000
H       62.738667000     70.679787000    101.937907000
H       59.055283000     71.740560000    101.602585000
H       60.321692000     72.663602000    100.778895000
H       60.391897000     70.214402000    103.047394000
H       55.009664000     65.681908000     99.941996000
H       60.774109000     65.340068000     99.067934000
H       49.253365000     64.181637000    105.200333000
H       51.063403000     73.369067000    109.097966000
H       56.739861000     71.462814000     97.852632000
H       56.070752000     61.661309000    101.938409000
H       58.343360000     72.801160000    107.918841000
H       62.417667000     67.407239000    108.810950000
H       50.145918000     68.982184000    107.550980000
H       59.199142000     68.304843000    112.090225000
H       53.579576000     73.427819000    102.412322000
