# Supplementary material for: The E2 state of FeMoco: Hydride Formation versus Fe Reduction and a Mechanism for H2 Evolution
Source: Chemistry. 2021 Oct 15;27(67):16788–800. doi: 10.1002/chem.202102730 (PMC9293435; doi:10.1002/chem.202102730)
Supplement: Supplementary file 2 — Supporting Information [file CHEM-27-16788-s001.zip › Thorhallsson-E2-SI-xyz/QMMMHisdelta/noHCBS/noHCBS2B5A/noHCBS2B5A346/noHCBS2B5A346.xyz]

144
MoFe7C36N11H68S10O11
C       53.754000000     72.696130000    103.163698000
H       53.916490000     73.263083000    104.077909000
C       52.646957000     71.673277000    103.449036000
H       52.985948000     71.014137000    104.253417000
H       51.704342000     72.124730000    103.782210000
H       52.433128000     71.034322000    102.588643000
C       55.088151000     71.992118000    102.805249000
H       55.936140000     72.450012000    103.331040000
H       55.068578000     70.940372000    103.106404000
H       55.324316000     71.983870000    101.733302000
C       56.465864000     71.671216000     98.898686000
H       57.362147000     71.762042000     99.521596000
H       55.918934000     72.619911000     98.945189000
N       55.647737000     70.612185000     99.466725000
H       56.126727000     69.940266000    100.077142000
C       54.327115000     70.676158000     99.561261000
N       53.615117000     71.496384000     98.770513000
H       54.044261000     72.091182000     98.066647000
H       52.671877000     71.716497000     99.109362000
N       53.672015000     69.897338000    100.435160000
H       54.151227000     69.467648000    101.222234000
H       52.670435000     70.035993000    100.537327000
C       59.251648000     72.969171000    107.345918000
H       59.035103000     72.747175000    106.294795000
H       59.494345000     74.036388000    107.431757000
C       60.449355000     72.144208000    107.808761000
O       60.836960000     72.122828000    108.997448000
N       61.073630000     71.470504000    106.835807000
H       60.744914000     71.547375000    105.875507000
H       61.860493000     70.816915000    107.034218000
C       51.162708000     72.298242000    109.136828000
H       51.265113000     71.989771000    110.185536000
H       50.249306000     71.836436000    108.736668000
N       53.234445000     70.877444000    108.739876000
C       52.391168000     71.913972000    108.371612000
C       54.263805000     70.831118000    107.836574000
H       55.060745000     70.095525000    107.881967000
N       54.133232000     71.773530000    106.925958000
H       53.069202000     70.211126000    109.481957000
C       52.976905000     72.440614000    107.240234000
H       52.602345000     73.256980000    106.638808000
C       49.820660000     65.055227000    104.860038000
H       50.268224000     64.747506000    103.910430000
H       49.127541000     65.881887000    104.673793000
S       51.182830000     65.562692000    106.003234000
C       50.461630000     69.129861000    106.523414000
H       51.553935000     68.997756000    106.505598000
H       50.249261000     70.162737000    106.221112000
O       49.823986000     68.255851000    105.627958000
H       50.317945000     67.401107000    105.674203000
C       56.521410000     62.501175000    101.370348000
H       56.629381000     63.358750000    102.046002000
H       57.516121000     62.221681000    101.020068000
N       55.673971000     62.832391000    100.223652000
H       54.660496000     62.665822000    100.320171000
C       56.136969000     63.414478000     99.117836000
N       57.443679000     63.619327000     98.943470000
H       58.103695000     63.465173000     99.695007000
H       57.810533000     64.111933000     98.127861000
N       55.290739000     63.832339000     98.155549000
H       54.352600000     63.399413000     98.100112000
H       55.694652000     64.045332000     97.251597000
C       63.159030000     67.319244000    108.004236000
H       64.156512000     67.452353000    108.448121000
H       63.095819000     66.319105000    107.567148000
C       62.982534000     68.406101000    106.919511000
O       63.030494000     69.611478000    107.293892000
O       62.819244000     68.042682000    105.717851000
C       58.855034000     69.232373000    111.537579000
H       58.168404000     69.786012000    112.182840000
H       59.778547000     69.815276000    111.453679000
C       58.327789000     68.984921000    110.138891000
C       57.046575000     68.454723000    109.903891000
H       56.358335000     68.311067000    110.735902000
C       56.680218000     68.030469000    108.626320000
H       55.709554000     67.575182000    108.436279000
C       57.583786000     68.145290000    107.567554000
H       57.315760000     67.744029000    106.592896000
C       59.185499000     69.187497000    109.044070000
H       60.152327000     69.665377000    109.197225000
C       58.821053000     68.761583000    107.763566000
H       59.502628000     68.898390000    106.927154000
C       61.180690000     66.273592000     99.509475000
H       62.012039000     66.633695000     98.906867000
H       60.395337000     67.029484000     99.459285000
N       61.067369000     66.872002000    101.969479000
C       61.660742000     66.175466000    100.922148000
C       61.888514000     66.772108000    103.021534000
H       61.766225000     67.221289000    104.003665000
N       62.964752000     66.027354000    102.695449000
H       63.793239000     65.860486000    103.293690000
C       62.843924000     65.644225000    101.379904000
H       63.586218000     65.048317000    100.873224000
Mo      59.100193000     68.003493000    101.970367000
Fe      52.909077000     66.149208000    104.646616000
Fe      54.987668000     67.991991000    104.836016000
Fe      54.303804000     66.818744000    102.560663000
Fe      55.471158000     65.467930000    104.409198000
Fe      57.795674000     66.155330000    103.356239000
Fe      57.234991000     68.646250000    103.809094000
Fe      56.584481000     67.533674000    101.582615000
S       54.544712000     66.291163000    106.318686000
S       53.027049000     68.269478000    103.663757000
S       53.674587000     64.694558000    103.108595000
S       59.191521000     67.710630000    104.274598000
S       57.378709000     69.650547000    101.831722000
S       58.190184000     66.051358000    101.100260000
S       56.279197000     69.812725000    105.471300000
S       57.315161000     64.205288000    104.414944000
S       54.752839000     66.917037000    100.257605000
C       56.063681000     67.100374000    103.431800000
O       60.516242000     69.622719000    102.241344000
O       59.589958000     68.872794000     99.959408000
O       60.236041000     70.721593000     98.861755000
O       60.472765000     71.543624000    103.874015000
O       61.019779000     73.554156000    103.050792000
O       64.698435000     68.317430000     99.343209000
O       64.841807000     69.133136000    101.422758000
C       60.771938000     70.552416000    101.171600000
C       60.132692000     70.023848000     99.891167000
C       60.132915000     71.893914000    101.554117000
C       60.583435000     72.380207000    102.926591000
C       62.293824000     70.579720000    100.956379000
C       62.745245000     69.288523000    100.279879000
C       64.212407000     68.904730000    100.349462000
H       55.570049000     70.802923000    104.910317000
H       62.227274000     68.469433000    100.781029000
H       62.431295000     69.274750000     99.236380000
H       62.571158000     71.451202000    100.362338000
H       62.742528000     70.668310000    101.941902000
H       59.054786000     71.717983000    101.608240000
H       60.324949000     72.635744000    100.783609000
H       60.398964000     70.199891000    103.070019000
H       55.161282000     65.644265000    100.127714000
H       60.787338000     65.343835000     99.098509000
H       49.250868000     64.199275000    105.221631000
H       51.045881000     73.381036000    109.092368000
H       56.779585000     71.473489000     97.873723000
H       56.127109000     61.656838000    101.935759000
H       58.345710000     72.788608000    107.924486000
H       62.438930000     67.431787000    108.814703000
H       50.148032000     68.988627000    107.557714000
H       59.170820000     68.318591000    112.040916000
H       53.568203000     73.425608000    102.375403000
