# Supplementary material for: The E2 state of FeMoco: Hydride Formation versus Fe Reduction and a Mechanism for H2 Evolution
Source: Chemistry. 2021 Oct 15;27(67):16788–800. doi: 10.1002/chem.202102730 (PMC9293435; doi:10.1002/chem.202102730)
Supplement: Supplementary file 2 — Supporting Information [file CHEM-27-16788-s001.zip › Thorhallsson-E2-SI-xyz/QMMMHisdelta/noHCBS/noHCBS2B5A/noHCBS2B5A235/noHCBS2B5A235.xyz]

144
MoFe7C36N11H68S10O11
C       53.772630000     72.711218000    103.156807000
H       53.955250000     73.284465000    104.063096000
C       52.667784000     71.694285000    103.469282000
H       53.021633000     71.023419000    104.257629000
H       51.740480000     72.151488000    103.835059000
H       52.421463000     71.064757000    102.610842000
C       55.100482000     71.999909000    102.775518000
H       55.934039000     72.342183000    103.401583000
H       55.021320000     70.918643000    102.925625000
H       55.402720000     72.119352000    101.726264000
C       56.436661000     71.694237000     98.891653000
H       57.325701000     71.797704000     99.523360000
H       55.885473000     72.640704000     98.919465000
N       55.615242000     70.639903000     99.464210000
H       56.097575000     69.965989000    100.071785000
C       54.296224000     70.717415000     99.574169000
N       53.582999000     71.538020000     98.784141000
H       54.008136000     72.118361000     98.065958000
H       52.640558000     71.758947000     99.122165000
N       53.641299000     69.957080000    100.462612000
H       54.118106000     69.505991000    101.238365000
H       52.638452000     70.091785000    100.559895000
C       59.252570000     72.984920000    107.345209000
H       59.037267000     72.767818000    106.292779000
H       59.492478000     74.052237000    107.436415000
C       60.452141000     72.160714000    107.804584000
O       60.838082000     72.133679000    108.993652000
N       61.079758000     71.493917000    106.828969000
H       60.751887000     71.572592000    105.868238000
H       61.864004000     70.836966000    107.026981000
C       51.166928000     72.296784000    109.131689000
H       51.263193000     71.985114000    110.180050000
H       50.256786000     71.834294000    108.724899000
N       53.233526000     70.868594000    108.737483000
C       52.400388000     71.914485000    108.372885000
C       54.267713000     70.822250000    107.839632000
H       55.056534000     70.078473000    107.884703000
N       54.150944000     71.773051000    106.936242000
H       53.055425000     70.194418000    109.469541000
C       52.997319000     72.446160000    107.249735000
H       52.630882000     73.269127000    106.652559000
C       49.801858000     65.045562000    104.822431000
H       50.235284000     64.734972000    103.867166000
H       49.103202000     65.869189000    104.641420000
S       51.183880000     65.563546000    105.931375000
C       50.448273000     69.112786000    106.492196000
H       51.539192000     68.970805000    106.464042000
H       50.242133000     70.147596000    106.190590000
O       49.795165000     68.241179000    105.606696000
H       50.300592000     67.390282000    105.630794000
C       56.502925000     62.459539000    101.389347000
H       56.578974000     63.307985000    102.080702000
H       57.510718000     62.210938000    101.053924000
N       55.666693000     62.793071000    100.235305000
H       54.650131000     62.645962000    100.334319000
C       56.129845000     63.399140000     99.144692000
N       57.437061000     63.591872000     98.958728000
H       58.113645000     63.371961000     99.678595000
H       57.799747000     64.091996000     98.146218000
N       55.279674000     63.860843000     98.202093000
H       54.341677000     63.427432000     98.138431000
H       55.682431000     64.072258000     97.296658000
C       63.170108000     67.333123000    108.010705000
H       64.166738000     67.476384000    108.453329000
H       63.115153000     66.331775000    107.575819000
C       62.981647000     68.415733000    106.923679000
O       63.022507000     69.622239000    107.294946000
O       62.815737000     68.048561000    105.723143000
C       58.858544000     69.232615000    111.524179000
H       58.164794000     69.785487000    112.162344000
H       59.782765000     69.815993000    111.452303000
C       58.346667000     68.991376000    110.118606000
C       57.069767000     68.458076000    109.867783000
H       56.376653000     68.299410000    110.692934000
C       56.713801000     68.049758000    108.582207000
H       55.748407000     67.588424000    108.379178000
C       57.624226000     68.182811000    107.531104000
H       57.366313000     67.782644000    106.553402000
C       59.211643000     69.210706000    109.032938000
H       60.175828000     69.689762000    109.198033000
C       58.858311000     68.799508000    107.743804000
H       59.549592000     68.943766000    106.916738000
C       61.169268000     66.264615000     99.506056000
H       61.996987000     66.626725000     98.899452000
H       60.383769000     67.019843000     99.457266000
N       61.070378000     66.870826000    101.964585000
C       61.657218000     66.170575000    100.915905000
C       61.899111000     66.775329000    103.012113000
H       61.783676000     67.227188000    103.993927000
N       62.972410000     66.029618000    102.681499000
H       63.802820000     65.862464000    103.277785000
C       62.843325000     65.641457000    101.368359000
H       63.582733000     65.044227000    100.859146000
Mo      59.104156000     67.996465000    101.973783000
Fe      52.930608000     66.177579000    104.668023000
Fe      54.965248000     67.872431000    104.782721000
Fe      54.316309000     66.746762000    102.555064000
Fe      55.533837000     65.336047000    104.394330000
Fe      57.881437000     66.028828000    103.388183000
Fe      57.242663000     68.570599000    103.728039000
Fe      56.592895000     67.506817000    101.581051000
S       54.573299000     66.303930000    106.303886000
S       53.031056000     68.269949000    103.665141000
S       53.692467000     64.690231000    103.076408000
S       59.193822000     67.674047000    104.271657000
S       57.395456000     69.659736000    101.773011000
S       58.170062000     66.028604000    101.130096000
S       56.207889000     69.780283000    105.386486000
S       57.394490000     64.088634000    104.442111000
S       54.721279000     67.051040000    100.238645000
C       56.080624000     66.995513000    103.422823000
O       60.515944000     69.614772000    102.250957000
O       59.616289000     68.841478000     99.962889000
O       60.230141000     70.702938000     98.869296000
O       60.469776000     71.540113000    103.876865000
O       61.019855000     73.548298000    103.050994000
O       64.701186000     68.314346000     99.345375000
O       64.839310000     69.124932000    101.427686000
C       60.770720000     70.541728000    101.178008000
C       60.136525000     70.004985000     99.898364000
C       60.134672000     71.885918000    101.555145000
C       60.583173000     72.374509000    102.927414000
C       62.292897000     70.570161000    100.961551000
C       62.746825000     69.283793000    100.278349000
C       64.213343000     68.899606000    100.351754000
H       55.442810000     70.638147000    104.706885000
H       62.227280000     68.460979000    100.771265000
H       62.436589000     69.276584000     99.233724000
H       62.569833000     71.445041000    100.372258000
H       62.741301000     70.653148000    101.947554000
H       59.055838000     71.714601000    101.606632000
H       60.331359000     72.625566000    100.783682000
H       60.394417000     70.194564000    103.077768000
H       55.127912000     65.790774000    100.004816000
H       60.775488000     65.334124000     99.097166000
H       49.239554000     64.190678000    105.198004000
H       51.048199000     73.379486000    109.090144000
H       56.763556000     71.487218000     97.872659000
H       56.119294000     61.596132000    101.932876000
H       58.346966000     72.799825000    107.922868000
H       62.449650000     67.441908000    108.821368000
H       50.144309000     68.977311000    107.530136000
H       59.169344000     68.318502000    112.030014000
H       53.574969000     73.439360000    102.370164000
