# Supplementary material for: The E2 state of FeMoco: Hydride Formation versus Fe Reduction and a Mechanism for H2 Evolution
Source: Chemistry. 2021 Oct 15;27(67):16788–800. doi: 10.1002/chem.202102730 (PMC9293435; doi:10.1002/chem.202102730)
Supplement: Supplementary file 2 — Supporting Information [file CHEM-27-16788-s001.zip › Thorhallsson-E2-SI-xyz/QMMMHisdelta/noHCBS/noHCBS2B5A/noHCBS2B5A247/noHCBS2B5A247.xyz]

144
MoFe7C36N11H68S10O11
C       53.750659000     72.710640000    103.170300000
H       53.925221000     73.281052000    104.080097000
C       52.632418000     71.703013000    103.463445000
H       52.963793000     71.045225000    104.271321000
H       51.693871000     72.163710000    103.794699000
H       52.413995000     71.061740000    102.605899000
C       55.072697000     71.983213000    102.811516000
H       55.926874000     72.411050000    103.352556000
H       55.018131000     70.925771000    103.088166000
H       55.319243000     71.985326000    101.741810000
C       56.457387000     71.588926000     98.884036000
H       57.359771000     71.633378000     99.503118000
H       55.935133000     72.548808000     98.971229000
N       55.611839000     70.530392000     99.416310000
H       56.068311000     69.817393000     99.995159000
C       54.298243000     70.657716000     99.565988000
N       53.603311000     71.534105000     98.821707000
H       54.031570000     72.108561000     98.101735000
H       52.667497000     71.767515000     99.171765000
N       53.641988000     69.903322000    100.453757000
H       54.128036000     69.351881000    101.160062000
H       52.640804000     70.032207000    100.559882000
C       59.257321000     72.982920000    107.346810000
H       59.043752000     72.766010000    106.294007000
H       59.498195000     74.049974000    107.438720000
C       60.454906000     72.156818000    107.808147000
O       60.840094000     72.131766000    108.997647000
N       61.080921000     71.486635000    106.834113000
H       60.753684000     71.566686000    105.873400000
H       61.863908000     70.828041000    107.032536000
C       51.161817000     72.296572000    109.137819000
H       51.265668000     71.990076000    110.187004000
H       50.245215000     71.837422000    108.741584000
N       53.207170000     70.844429000    108.734589000
C       52.383926000     71.898223000    108.369759000
C       54.227567000     70.772612000    107.823087000
H       55.008991000     70.020741000    107.866669000
N       54.111464000     71.715335000    106.910925000
H       53.032958000     70.184899000    109.480669000
C       52.972024000     72.408781000    107.232289000
H       52.609710000     73.229419000    106.629578000
C       49.813694000     65.040814000    104.824331000
H       50.279825000     64.721595000    103.887518000
H       49.120604000     65.861841000    104.615788000
S       51.148897000     65.570109000    105.977679000
C       50.452555000     69.140959000    106.531766000
H       51.544893000     69.010188000    106.512839000
H       50.240509000     70.175469000    106.234586000
O       49.815248000     68.271963000    105.632180000
H       50.309428000     67.416164000    105.666818000
C       56.511833000     62.500315000    101.380235000
H       56.615654000     63.356615000    102.058070000
H       57.507689000     62.223658000    101.030125000
N       55.664428000     62.831173000    100.233805000
H       54.650410000     62.669256000    100.332425000
C       56.127243000     63.413954000     99.128422000
N       57.434323000     63.619312000     98.954854000
H       58.093628000     63.465536000     99.706667000
H       57.800982000     64.105358000     98.135429000
N       55.282859000     63.829610000     98.164538000
H       54.345128000     63.396542000     98.106784000
H       55.688037000     64.047894000     97.262566000
C       63.165018000     67.320254000    108.007593000
H       64.163743000     67.454345000    108.448431000
H       63.102426000     66.320714000    107.569017000
C       62.982975000     68.408177000    106.924275000
O       63.020065000     69.613184000    107.301495000
O       62.826711000     68.045665000    105.721735000
C       58.882470000     69.237161000    111.563634000
H       58.191892000     69.786411000    112.208458000
H       59.810163000     69.815162000    111.494113000
C       58.365876000     69.002718000    110.159366000
C       57.087750000     68.470006000    109.915700000
H       56.392161000     68.326685000    110.741471000
C       56.734902000     68.037950000    108.638033000
H       55.768394000     67.575940000    108.445132000
C       57.647310000     68.149766000    107.586667000
H       57.391311000     67.734670000    106.614454000
C       59.230314000     69.208886000    109.070656000
H       60.193801000     69.691621000    109.228811000
C       58.878702000     68.775607000    107.788506000
H       59.567930000     68.909810000    106.957855000
C       61.159994000     66.276672000     99.503394000
H       61.986164000     66.640944000     98.895458000
H       60.371539000     67.029251000     99.457097000
N       61.066685000     66.880128000    101.962982000
C       61.650108000     66.180626000    100.912439000
C       61.897599000     66.779832000    103.007977000
H       61.784050000     67.230643000    103.990356000
N       62.968477000     66.031229000    102.674420000
H       63.799132000     65.861901000    103.269184000
C       62.835964000     65.646558000    101.360674000
H       63.573059000     65.048942000    100.848267000
Mo      59.099364000     68.019797000    101.987535000
Fe      53.010138000     66.245846000    104.890411000
Fe      55.006410000     67.985192000    104.848858000
Fe      54.269434000     66.875037000    102.586707000
Fe      55.483696000     65.456802000    104.399777000
Fe      57.801752000     66.172646000    103.377437000
Fe      57.264411000     68.631486000    103.752641000
Fe      56.514932000     67.548852000    101.548002000
S       54.651366000     66.338702000    106.404164000
S       53.055627000     68.350223000    103.862596000
S       53.673185000     64.742641000    103.230395000
S       59.240459000     67.712893000    104.278216000
S       57.365431000     69.643672000    101.795295000
S       58.133144000     66.084670000    101.120163000
S       56.337015000     69.797604000    105.495095000
S       57.335560000     64.220906000    104.434417000
S       54.706293000     66.903423000    100.310272000
C       56.051641000     67.114132000    103.424786000
O       60.524651000     69.637857000    102.252307000
O       59.600276000     68.871028000     99.977030000
O       60.238031000     70.716702000     98.869497000
O       60.476495000     71.562986000    103.880000000
O       61.021299000     73.569799000    103.048816000
O       64.696749000     68.319500000     99.345910000
O       64.844032000     69.136498000    101.424698000
C       60.776537000     70.562678000    101.179681000
C       60.138153000     70.025697000     99.902886000
C       60.134892000     71.904099000    101.557584000
C       60.585620000     72.395111000    102.929042000
C       62.298142000     70.589420000    100.959746000
C       62.746929000     69.296432000    100.284047000
C       64.213184000     68.908911000    100.352106000
H       55.607058000     70.730592000    104.871148000
H       62.228103000     68.478823000    100.786802000
H       62.431438000     69.281876000     99.241053000
H       62.575340000     71.460178000    100.364686000
H       62.748200000     70.677752000    101.944494000
H       59.057139000     71.727777000    101.614025000
H       60.324282000     72.645372000    100.785779000
H       60.405078000     70.215231000    103.078839000
H       55.044708000     65.610953000    100.129371000
H       60.768164000     65.344254000     99.097026000
H       49.243683000     64.189451000    105.196265000
H       51.046758000     73.379505000    109.092169000
H       56.759158000     71.426540000     97.849322000
H       56.120289000     61.652668000    101.942600000
H       58.350776000     72.798085000    107.923074000
H       62.447252000     67.430506000    108.820442000
H       50.139324000     68.995269000    107.565559000
H       59.189695000     68.315940000    112.058642000
H       53.570260000     73.439511000    102.380193000
