# Supplementary material for: The E2 state of FeMoco: Hydride Formation versus Fe Reduction and a Mechanism for H2 Evolution
Source: Chemistry. 2021 Oct 15;27(67):16788–800. doi: 10.1002/chem.202102730 (PMC9293435; doi:10.1002/chem.202102730)
Supplement: Supplementary file 2 — Supporting Information [file CHEM-27-16788-s001.zip › Thorhallsson-E2-SI-xyz/QMMMHisdelta/noHCBS/noHCBS2B5A/noHCBS2B5A147/noHCBS2B5A147.xyz]

144
MoFe7C36N11H68S10O11
C       53.779365000     72.695561000    103.147168000
H       53.945034000     73.260402000    104.062323000
C       52.682457000     71.663246000    103.437952000
H       53.035158000     70.993415000    104.227976000
H       51.744625000     72.109101000    103.791854000
H       52.456633000     71.035678000    102.572788000
C       55.118781000     72.006202000    102.771930000
H       55.961512000     72.446307000    103.321450000
H       55.099447000     70.944014000    103.031716000
H       55.362704000     72.037078000    101.701888000
C       56.473664000     71.654749000     98.899756000
H       57.374005000     71.735586000     99.518406000
H       55.931958000     72.606012000     98.956537000
N       55.651194000     70.595654000     99.460921000
H       56.124151000     69.911836000    100.063432000
C       54.331682000     70.677246000     99.572782000
N       53.620416000     71.503859000     98.786656000
H       54.048943000     72.092523000     98.077889000
H       52.679447000     71.728350000     99.128836000
N       53.683628000     69.920099000    100.464648000
H       54.175311000     69.426519000    101.205701000
H       52.677897000     70.020586000    100.554710000
C       59.253187000     72.976587000    107.348349000
H       59.038544000     72.758143000    106.296058000
H       59.496117000     74.043492000    107.437364000
C       60.449972000     72.149493000    107.810715000
O       60.835228000     72.124328000    109.000003000
N       61.075659000     71.478311000    106.837130000
H       60.749468000     71.558066000    105.875846000
H       61.861114000     70.822913000    107.035522000
C       51.167246000     72.298852000    109.127464000
H       51.252273000     71.982024000    110.175334000
H       50.263656000     71.835893000    108.707164000
N       53.262304000     70.902102000    108.758112000
C       52.414521000     71.932572000    108.383359000
C       54.316043000     70.884482000    107.882112000
H       55.118282000     70.155328000    107.934999000
N       54.196343000     71.838450000    106.982554000
H       53.085304000     70.220691000    109.483600000
C       53.022511000     72.483869000    107.275669000
H       52.650611000     73.304096000    106.677758000
C       49.838922000     65.045048000    104.829562000
H       50.263082000     64.731585000    103.870865000
H       49.150815000     65.878120000    104.654044000
S       51.223663000     65.538122000    105.949778000
C       50.459365000     69.107412000    106.489891000
H       51.551883000     68.979377000    106.465663000
H       50.240685000     70.137035000    106.180377000
O       49.819806000     68.220804000    105.607240000
H       50.335287000     67.378805000    105.637805000
C       56.516393000     62.464714000    101.378767000
H       56.593185000     63.316237000    102.065882000
H       57.523280000     62.217340000    101.039811000
N       55.675471000     62.791735000    100.226743000
H       54.660576000     62.636668000    100.325051000
C       56.134468000     63.402558000     99.136249000
N       57.438720000     63.614110000     98.956968000
H       58.105949000     63.443656000     99.698691000
H       57.798017000     64.123153000     98.148081000
N       55.280880000     63.845980000     98.188745000
H       54.348050000     63.402431000     98.121421000
H       55.682963000     64.078464000     97.288390000
C       63.163113000     67.324254000    108.009755000
H       64.159236000     67.461222000    108.455556000
H       63.103985000     66.323520000    107.573568000
C       62.984561000     68.409257000    106.923203000
O       63.028066000     69.615262000    107.296571000
O       62.823948000     68.043872000    105.722085000
C       58.845553000     69.235236000    111.519562000
H       58.156136000     69.790259000    112.160505000
H       59.768408000     69.819474000    111.438044000
C       58.324672000     68.986722000    110.118619000
C       57.043836000     68.458817000    109.876612000
H       56.352745000     68.311825000    110.705769000
C       56.681091000     68.042950000    108.594888000
H       55.709382000     67.592215000    108.398873000
C       57.588502000     68.161386000    107.539594000
H       57.322819000     67.762775000    106.562988000
C       59.187073000     69.191561000    109.027905000
H       60.154491000     69.666426000    109.186557000
C       58.826954000     68.772298000    107.743877000
H       59.514283000     68.908000000    106.911966000
C       61.173180000     66.261704000     99.507951000
H       61.995980000     66.632284000     98.899501000
H       60.384090000     67.014134000     99.470376000
N       61.090415000     66.851467000    101.969949000
C       61.669182000     66.155333000    100.914615000
C       61.923649000     66.747859000    103.012172000
H       61.813849000     67.196407000    103.996382000
N       62.992366000     65.998503000    102.672732000
H       63.824924000     65.829402000    103.265368000
C       62.855498000     65.618567000    101.357867000
H       63.589139000     65.020817000    100.841268000
Mo      59.115654000     67.963935000    101.995248000
Fe      52.927953000     66.192761000    104.558895000
Fe      54.992002000     67.875486000    104.722433000
Fe      54.300791000     66.698824000    102.388599000
Fe      55.457519000     65.359768000    104.298367000
Fe      57.839157000     66.089019000    103.405993000
Fe      57.258999000     68.577694000    103.795444000
Fe      56.586675000     67.446450000    101.553114000
S       54.549484000     66.296140000    106.242330000
S       53.025333000     68.221475000    103.571742000
S       53.671766000     64.654873000    102.986439000
S       59.248233000     67.675654000    104.295125000
S       57.363723000     69.569418000    101.809150000
S       58.189733000     65.991041000    101.163027000
S       56.139378000     69.753874000    105.420543000
S       57.314568000     64.126974000    104.458556000
S       54.856577000     67.041215000    100.135458000
C       56.042308000     66.943087000    103.328009000
O       60.520947000     69.608894000    102.260974000
O       59.599621000     68.831247000     99.989889000
O       60.219285000     70.681735000     98.879139000
O       60.464929000     71.543546000    103.886716000
O       61.016284000     73.544868000    103.045623000
O       64.698351000     68.317585000     99.343047000
O       64.844074000     69.133972000    101.422113000
C       60.766315000     70.534061000    101.187746000
C       60.127662000     69.990462000     99.913289000
C       60.120128000     71.874603000    101.563675000
C       60.575135000     72.371362000    102.932095000
C       62.287925000     70.570063000    100.963426000
C       62.743848000     69.281093000    100.285050000
C       64.212741000     68.903390000    100.350406000
H       55.538618000     70.818803000    104.880234000
H       62.231519000     68.458898000    100.787084000
H       62.427317000     69.266507000     99.242359000
H       62.559385000     71.442728000    100.368293000
H       62.740800000     70.660548000    101.946749000
H       59.042925000     71.694615000    101.623641000
H       60.306694000     72.614129000    100.789315000
H       60.398053000     70.184815000    103.086146000
H       55.085307000     65.754639000     99.802991000
H       60.778607000     65.333864000     99.093834000
H       49.267438000     64.194701000    105.201560000
H       51.046938000     73.381487000    109.088791000
H       56.781637000     71.465844000     97.871390000
H       56.135830000     61.602871000    101.926914000
H       58.346285000     72.795138000    107.925127000
H       62.440978000     67.435613000    108.818573000
H       50.152357000     68.973117000    107.527088000
H       59.160566000     68.323612000    112.027278000
H       53.580856000     73.427511000    102.364282000
