# Supplementary material for: The E2 state of FeMoco: Hydride Formation versus Fe Reduction and a Mechanism for H2 Evolution
Source: Chemistry. 2021 Oct 15;27(67):16788–800. doi: 10.1002/chem.202102730 (PMC9293435; doi:10.1002/chem.202102730)
Supplement: Supplementary file 2 — Supporting Information [file CHEM-27-16788-s001.zip › Thorhallsson-E2-SI-xyz/QMMMHisdelta/noHCBS/noHCBS2B3A/noHCBS2B3A247/noHCBS2B3A247.xyz]

144
MoFe7C36N11H68S10O11
C       53.754467000     72.678389000    103.140474000
H       53.912006000     73.229767000    104.066252000
C       52.641143000     71.651512000    103.390362000
H       52.958048000     70.983802000    104.197144000
H       51.687664000     72.096021000    103.702443000
H       52.460663000     71.021610000    102.516327000
C       55.083721000     71.966854000    102.773096000
H       55.930182000     72.370767000    103.344157000
H       55.024307000     70.897747000    102.996018000
H       55.342628000     72.009515000    101.706851000
C       56.428309000     71.502180000     98.833905000
H       57.340713000     71.405085000     99.431365000
H       56.012751000     72.502142000     99.008333000
N       55.483669000     70.502739000     99.306330000
H       55.859011000     69.706326000     99.827037000
C       54.190910000     70.760274000     99.495530000
N       53.596012000     71.789972000     98.867320000
H       54.058525000     72.365513000     98.172147000
H       52.649330000     72.016582000     99.174894000
N       53.477017000     70.015032000    100.337957000
H       53.838531000     69.094872000    100.638078000
H       52.478102000     70.201437000    100.397479000
C       59.256831000     72.992552000    107.341269000
H       59.041835000     72.778045000    106.288255000
H       59.495575000     74.059818000    107.435308000
C       60.456353000     72.167758000    107.798811000
O       60.840796000     72.137197000    108.988171000
N       61.085084000     71.502663000    106.822360000
H       60.759728000     71.585517000    105.860712000
H       61.861869000     70.838345000    107.022354000
C       51.163684000     72.297220000    109.130787000
H       51.260387000     71.986252000    110.179469000
H       50.251286000     71.837607000    108.725517000
N       53.219870000     70.856684000    108.740479000
C       52.394103000     71.907022000    108.371198000
C       54.251681000     70.796725000    107.840397000
H       55.035997000     70.048105000    107.887193000
N       54.139951000     71.742905000    106.931947000
H       53.039464000     70.192409000    109.480868000
C       52.992224000     72.427116000    107.243183000
H       52.631586000     73.248587000    106.640338000
C       49.853401000     65.021600000    104.852747000
H       50.315845000     64.702572000    103.914370000
H       49.177826000     65.858688000    104.651017000
S       51.195866000     65.515277000    106.018451000
C       50.466374000     69.118736000    106.531822000
H       51.561297000     69.013043000    106.519655000
H       50.233173000     70.144250000    106.219261000
O       49.855534000     68.221271000    105.641596000
H       50.381197000     67.386210000    105.672633000
C       56.445474000     62.504689000    101.357765000
H       56.590177000     63.374600000    102.009692000
H       57.423906000     62.193281000    100.986579000
N       55.590021000     62.854149000    100.231063000
H       54.576640000     62.706566000    100.336124000
C       56.058416000     63.467181000     99.140161000
N       57.370295000     63.695924000     99.005776000
H       57.971612000     63.706630000     99.818526000
H       57.745694000     64.169351000     98.183515000
N       55.236544000     63.829307000     98.150215000
H       54.302256000     63.396633000     98.071644000
H       55.639644000     64.169010000     97.288009000
C       63.131667000     67.290577000    107.994634000
H       64.139396000     67.396639000    108.421968000
H       63.042563000     66.295683000    107.548809000
C       62.961796000     68.391232000    106.920127000
O       62.994999000     69.592373000    107.309121000
O       62.821508000     68.037962000    105.712975000
C       58.894929000     69.228971000    111.579334000
H       58.198993000     69.774440000    112.221434000
H       59.823047000     69.807552000    111.522251000
C       58.390902000     69.005936000    110.168190000
C       57.119142000     68.464714000    109.906930000
H       56.421062000     68.297098000    110.725847000
C       56.773397000     68.062859000    108.617264000
H       55.813456000     67.593374000    108.408262000
C       57.687720000     68.213927000    107.571907000
H       57.434305000     67.834770000    106.584948000
C       59.259885000     69.241453000    109.089176000
H       60.219676000     69.726570000    109.261520000
C       58.915466000     68.839234000    107.794490000
H       59.606756000     68.998498000    106.970276000
C       61.162214000     66.279085000     99.478875000
H       61.986542000     66.640413000     98.866809000
H       60.373087000     67.030468000     99.425233000
N       61.070467000     66.916735000    101.928492000
C       61.653978000     66.202637000    100.887953000
C       61.902251000     66.832951000    102.973905000
H       61.786911000     67.295085000    103.950456000
N       62.974646000     66.080276000    102.650516000
H       63.802523000     65.911692000    103.248787000
C       62.840872000     65.676092000    101.342709000
H       63.576417000     65.069373000    100.838810000
Mo      59.096077000     68.058732000    101.934453000
Fe      53.071385000     66.113268000    104.924303000
Fe      55.015198000     67.887846000    104.799216000
Fe      54.230962000     66.792977000    102.481946000
Fe      55.538925000     65.453377000    104.296321000
Fe      57.800864000     66.236085000    103.249263000
Fe      57.230476000     68.640213000    103.668681000
Fe      56.509450000     67.562661000    101.399255000
S       54.811397000     66.206565000    106.379625000
S       53.022795000     68.210846000    103.928757000
S       53.762797000     64.623985000    103.239795000
S       59.213136000     67.738837000    104.238234000
S       57.359687000     69.667226000    101.717144000
S       58.165222000     66.118399000    101.037794000
S       56.268705000     69.760639000    105.428306000
S       57.476827000     64.140840000    104.308322000
S       54.663025000     67.077720000    100.301411000
C       56.040023000     67.105641000    103.316738000
O       60.523204000     69.658343000    102.228157000
O       59.628407000     68.895919000     99.938733000
O       60.263817000     70.751518000     98.847854000
O       60.479255000     71.568184000    103.866612000
O       61.024909000     73.580811000    103.050795000
O       64.701529000     68.322787000     99.347201000
O       64.841853000     69.133765000    101.429170000
C       60.784787000     70.587461000    101.160679000
C       60.157992000     70.055430000     99.875830000
C       60.143206000     71.926157000    101.544630000
C       60.589915000     72.407088000    102.920793000
C       62.308463000     70.609204000    100.953317000
C       62.756336000     69.320400000    100.268752000
C       64.217149000     68.916125000    100.350332000
H       55.466035000     70.648466000    104.829174000
H       62.223771000     68.500948000    100.753296000
H       62.454262000     69.320900000     99.221843000
H       62.593613000     71.484256000    100.368464000
H       62.750651000     70.685879000    101.942685000
H       59.065158000     71.750227000    101.594633000
H       60.336343000     72.672324000    100.778683000
H       60.398562000     70.234711000    103.057194000
H       58.090331000     64.442404000    105.470742000
H       60.772131000     65.341990000     99.081689000
H       49.266697000     64.177729000    105.215690000
H       51.047045000     73.380145000    109.089138000
H       56.692345000     71.396181000     97.781709000
H       56.038498000     61.682204000    101.945946000
H       58.351603000     72.804930000    107.918699000
H       62.427786000     67.408576000    108.818464000
H       50.148956000     68.978011000    107.565026000
H       59.198996000     68.305218000    112.071565000
H       53.577677000     73.422517000    102.363888000
