# Supplementary material for: The E2 state of FeMoco: Hydride Formation versus Fe Reduction and a Mechanism for H2 Evolution
Source: Chemistry. 2021 Oct 15;27(67):16788–800. doi: 10.1002/chem.202102730 (PMC9293435; doi:10.1002/chem.202102730)
Supplement: Supplementary file 2 — Supporting Information [file CHEM-27-16788-s001.zip › Thorhallsson-E2-SI-xyz/Minimalclustermodel/bHCBS/bH37CBS5A/bH37CBS5A235/bH37CBS5A235.xyz]

60
Coordinates from ORCA-job E2-e-S5A-m4-f235-opt_job3
  Mo  58.93947424730700     68.08172505162473    101.92173659242394
  Fe  52.89111232122796     66.13323235176539    105.09906567970668
  Fe  54.91566178634877     68.02221326520717    105.01980611841968
  Fe  54.17525126296882     66.85806943085846    102.77903004698793
  Fe  55.54731928461420     65.47815611206438    104.55920573237384
  Fe  57.69540211385648     66.21560879541515    103.31066723660139
  Fe  57.17487035504872     68.74789158887577    103.88534787497126
  Fe  56.31056270087477     67.87903091137069    101.72364553950077
  S   54.75330623535397     66.33782139367865    106.54760522171551
  S   52.76372105116804     68.17947882143544    104.07296893237861
  S   53.70618416002551     64.73651047281041    103.38106488165110
  S   59.13659514927313     67.69263074469666    104.23324707783006
  S   57.38266424070212     69.84389925012657    101.87058135271555
  S   57.75595294178962     66.27017127570041    101.06262009597425
  S   56.11671887565027     69.84855584445205    105.47837734578199
  S   57.42975533053342     64.32123647718802    104.39470617921531
  S   54.58580899042669     67.04890930424682    100.42668080000203
  C   55.96388177749547     67.17331638527762    103.57026621481714
  O   60.57069405163271     69.57378484394503    102.22274095043127
  O   59.59078011259878     68.76182256550685     99.97518758782812
  O   60.75030879720428     70.22414738906365     98.74042808969882
  O   60.60508704938852     71.83626666993398    103.61273112305000
  O   60.28390994002384     73.76558805851097    102.51687645313471
  O   65.42722966551928     69.40540889262842    100.13542005274992
  O   64.96870069469902     69.28698843725577    102.33082102013277
  C   60.91555826619687     70.42225564458461    101.10653446198583
  C   60.38627064322528     69.74986564885796     99.82181586343059
  C   60.20173337898989     71.77627032508492    101.23399489275300
  C   60.40160608515178     72.43174927366628    102.56704025084129
  C   62.43804359543090     70.57539439648488    101.06601758477170
  C   63.12112049921949     69.21511007886097    100.85801043230408
  C   64.60755912461417     69.30818810572485    101.02507125716167
  H   60.51958888204038     70.14598454644855    103.02353073679843
  H   62.72725323662849     68.51369516031822    101.59271950655977
  H   62.91209582634492     68.84550071397081     99.85534819389477
  H   62.69592763319923     71.25370500416308    100.25141038409218
  H   62.76764288141413     71.02251876411259    102.00771546038247
  H   59.12004428797380     71.60809890354869    101.14216856887656
  H   60.50669741483105     72.43962529065990    100.42637920618333
  C   60.81218570222383     66.17053387686126     99.19299736408618
  H   61.29718948171255     65.40068312102574     98.58983295435084
  H   60.96728274588617     67.14008292142110     98.71799164121218
  N   60.82098729621876     66.77154730243221    101.67878138062343
  C   61.37963119487893     66.14288853290702    100.56856362255547
  C   61.62083722039979     66.51358490266131    102.70515039048367
  H   61.45994497979881     66.84544888879689    103.71614977715784
  N   62.66202525702747     65.75847352646356    102.31333025798001
  H   63.39609481651820     65.41982354740411    102.91586488123878
  C   62.52692818726140     65.50989026696730    100.96608652350493
  H   63.23705617598583     64.91504500934565    100.41797764387488
  C   50.07131400357389     64.72322371562042    104.72473515145565
  H   50.63271795545871     64.10419966246467    104.02366491653666
  H   49.74160810765748     65.62675057266350    104.20951463949010
  S   51.11702894422822     65.14190066834108    106.17615204227238
  H   53.73526754845214     68.08704866041796    100.33950036040208
  H   55.19755148981481     68.87309179177215    101.95805474546833
  H   49.19487607500338     64.17106413611769    105.07056502631762
  H   59.73701664185198     65.98791204767879     99.21501485514160
  H   60.33789451766707     74.10410930485088    103.42956028974275
  H   65.93617876738399     69.38703535365448    102.36662053596660
