# Supplementary material for: The E2 state of FeMoco: Hydride Formation versus Fe Reduction and a Mechanism for H2 Evolution
Source: Chemistry. 2021 Oct 15;27(67):16788–800. doi: 10.1002/chem.202102730 (PMC9293435; doi:10.1002/chem.202102730)
Supplement: Supplementary file 2 — Supporting Information [file CHEM-27-16788-s001.zip › Thorhallsson-E2-SI-xyz/Minimalclustermodel/bHCBS/bH37CBS5A/bH37CBS5A346/bH37CBS5A346.xyz]

60
Coordinates from ORCA-job E2-e-S5A-m4-f346-opt_job3
  Mo  58.98028421054655     67.95458558391989    101.89950879790361
  Fe  52.95448850868015     65.94210646640896    105.04896875242422
  Fe  54.97921660153091     67.86132575386797    105.02643237454103
  Fe  54.28869253315285     66.65338068678460    102.74169369461380
  Fe  55.58823894411782     65.32041800563842    104.49860454503960
  Fe  57.73505610742809     66.07963014472425    103.26974541200896
  Fe  57.24652557933419     68.60214399944255    103.91330682965960
  Fe  56.36964376920051     67.65766625629463    101.66746485343232
  S   54.81981060885872     66.09612568390926    106.50046863481519
  S   52.92950424352806     68.03584374044711    103.94743272092221
  S   53.65476062976729     64.51089200012480    103.42335272458310
  S   59.20471758404216     67.51675224418037    104.20789534290226
  S   57.32501215344558     69.62635833341733    101.88931844851507
  S   57.89904914369573     66.10497340261526    101.02666296540748
  S   56.22024360002127     69.62794819863738    105.57178760067406
  S   57.45682040901519     64.14140103713696    104.27842776753329
  S   54.75692806174738     66.68569233240757    100.37422107889162
  C   56.03863842847465     67.02091023943490    103.55922229736410
  O   60.53577167000656     69.52532628519818    102.22849713981736
  O   59.58583841081035     68.71482124225011     99.97282355764098
  O   60.69630190616371     70.22998554325802     98.75680125558931
  O   60.45975828458527     71.77145036920764    103.65254615286182
  O   60.07654374833066     73.70114175178513    102.57667488826770
  O   65.41565309908832     69.56730518627809    100.20368610867456
  O   64.91464658668477     69.46396931487178    102.39071143003528
  C   60.84281461572425     70.40729976299089    101.12788787685518
  C   60.34687446786494     69.73126852387993     99.83204702310640
  C   60.06315672948870     71.72287060299085    101.27327746130234
  C   60.23804288150374     72.37148371233468    102.61357238311706
  C   62.35610475414079     70.63413056743582    101.09811124936445
  C   63.10252647999947     69.30904629310042    100.88224098498499
  C   64.58076209012077     69.45679338013876    101.07751511257074
  H   60.45418645930140     70.08049039102573    103.03835955936586
  H   62.72736354496051     68.58249604451960    101.60265010801950
  H   62.92456667473702     68.94291674548886     99.87252196631106
  H   62.58630881160477     71.33267145753091    100.29239166264360
  H   62.65788950611761     71.08604117385171    102.04678904612378
  H   58.99094612384480     71.50392240606405    101.18383702869343
  H   60.33220173799838     72.40897608545085    100.47192737979555
  C   60.95298760994448     66.23207460008767     99.12324727501057
  H   61.44803371107714     65.48031031747166     98.50555439706363
  H   61.10234897704440     67.21277340077825     98.66905687011740
  N   60.92262399100283     66.74633464876842    101.62738963562991
  C   61.51450034050637     66.18089165055919    100.50079507619469
  C   61.72760784505881     66.49006191784243    102.65012704509893
  H   61.54627468427674     66.77934680253064    103.67071986577237
  N   62.80395207823483     65.79602397048797    102.24021996016616
  H   63.54881684135631     65.46955701433312    102.83615838612629
  C   62.68682481382866     65.58642920768450    100.88465593768072
  H   63.42533811177946     65.04164838899005    100.32219840699291
  C   49.85707307337031     65.38607443182828    104.86011274339344
  H   50.18832821379002     64.65465634474138    104.12176814657174
  H   49.75459750939857     66.35655343465073    104.37175867524718
  S   51.05553418087803     65.48758138206624    106.24933247874692
  H   53.84265047333732     67.66200742791526    100.22312219329469
  H   55.16838588127219     68.53429431549652    101.92091930494405
  H   48.88507953404409     65.08039754756241    105.25374506460766
  H   59.87979140583136     66.03895495840725     99.13640642227833
  H   60.11939753178142     74.03234738661520    103.49266717894126
  H   65.87767065351755     69.59388840613340    102.44535732573976
