# Supplementary material for: The E2 state of FeMoco: Hydride Formation versus Fe Reduction and a Mechanism for H2 Evolution
Source: Chemistry. 2021 Oct 15;27(67):16788–800. doi: 10.1002/chem.202102730 (PMC9293435; doi:10.1002/chem.202102730)
Supplement: Supplementary file 2 — Supporting Information [file CHEM-27-16788-s001.zip › Thorhallsson-E2-SI-xyz/Minimalclustermodel/bHCBS/bH37CBS5A/bH37CBS5A247/bH37CBS5A247.xyz]

60
Coordinates from ORCA-job E2-e-S5A-m4-f247-opt_job3
  Mo  58.97650593517653     67.93281982588401    102.04104504667001
  Fe  53.03081723673865     65.95716582307486    105.27287286221286
  Fe  55.01049230213467     67.92459654864763    105.19943669803177
  Fe  54.27340293761512     66.69490334553932    102.95582083401480
  Fe  55.62591081686842     65.19486948098788    104.63391991938899
  Fe  57.77782932427698     66.08652524184571    103.49512893846752
  Fe  57.30335158577184     68.48802859675919    104.09073373212669
  Fe  56.33337163755655     67.69180217685336    101.88315919536601
  S   54.83136589826692     66.07509507290298    106.66347785497570
  S   52.95280909483915     68.12174084399753    104.26737671976940
  S   53.76870416261266     64.49586835320200    103.55636743886579
  S   59.34132722446179     67.51786086258871    104.33924355955614
  S   57.35710647759721     69.62155220741253    102.12844474310317
  S   57.82177458225689     66.09116428361453    101.23980938098747
  S   56.38625999027542     69.54437159797470    105.80116317552522
  S   57.54932619773676     64.14092096587568    104.51179781384839
  S   54.64497497507531     66.84295428739260    100.59319058569623
  C   56.06474893944672     66.98914752486030    103.76752895237625
  O   60.56295876360608     69.50374635202618    102.25384548744115
  O   59.47013569575419     68.65163335293126    100.07028675096497
  O   60.60235727651256     70.06382309107863     98.75553919109899
  O   60.46413029633749     71.78302993627963    103.60893867126369
  O   60.00651094892211     73.67277319765589    102.49294595893547
  O   65.37120597627514     69.58194452620853    100.05931952700136
  O   64.92637045171428     69.52735099195316    102.26010015559756
  C   60.80923654657105     70.35313217421724    101.11224926444730
  C   60.26568696647092     69.63012246001819     99.86205603404937
  C   60.01531046012198     71.66315428264458    101.24051505418861
  C   60.20367626616585     72.34948734307352    102.56011859544090
  C   62.31430852232955     70.60708001429150    101.01066910876692
  C   63.08153962205240     69.29273854239122    100.80298173495348
  C   64.56059649673011     69.47683906085327    100.95633011143545
  H   60.49491759772258     70.08763630014884    103.04533038571778
  H   62.74206819910811     68.57494274805045    101.54940195243447
  H   62.88478444498438     68.90110386406789     99.80663550031163
  H   62.49575259921499     71.28411979986964    100.17471169981972
  H   62.64595026847141     71.09585608554885    101.93070838874090
  H   58.94415409103837     71.43289790691468    101.17435474524085
  H   60.26338586476444     72.33246644442634    100.41814176123646
  C   60.78929226696278     66.14120689643248     99.19499633021621
  H   61.26879446174947     65.38877969451869     98.56593308494782
  H   60.86782304577498     67.11162667486134     98.70288811377186
  N   60.91063993380514     66.72895233450188    101.68002790801518
  C   61.44676407327125     66.15425542238710    100.53039663253503
  C   61.79289911880746     66.53346843865612    102.65137371570117
  H   61.66896613514957     66.84926375216895    103.67298933841353
  N   62.86579167242402     65.86972806110138    102.18622224257751
  H   63.66371517334372     65.59262403507657    102.73684168452471
  C   62.66582090140993     65.61705495541554    100.84791708638301
  H   63.38679927618481     65.08679594784097    100.24983272909685
  C   50.02393275039395     65.47979843812335    104.25538376835911
  H   50.53489189571143     64.87156342110157    103.50735648512033
  H   50.00124944522727     66.51427551965143    103.90880670597259
  S   50.90078011792123     65.36512013271457    105.86268465658688
  H   53.82500855884019     67.89938511386197    100.45087224075159
  H   55.17892324689277     68.60529066484449    102.20215832627659
  H   49.00059613776828     65.11737426805243    104.37662487112696
  H   59.72803450050097     65.90919998407841     99.28993817632453
  H   60.06098991618436     74.02957329919536    103.39858651799317
  H   65.88688269809498     69.68216143134499    102.28716585522575
