# Supplementary material for: The E2 state of FeMoco: Hydride Formation versus Fe Reduction and a Mechanism for H2 Evolution
Source: Chemistry. 2021 Oct 15;27(67):16788–800. doi: 10.1002/chem.202102730 (PMC9293435; doi:10.1002/chem.202102730)
Supplement: Supplementary file 2 — Supporting Information [file CHEM-27-16788-s001.zip › Thorhallsson-E2-SI-xyz/Minimalclustermodel/bHCBS/bH45CBS3A/bH45CBS3A346/bH45CBS3A346.xyz]

60
Coordinates from ORCA-job E2-e-S3A-m4-f346-opt_job3
  Mo  58.97740817758793     67.91672540046200    101.84300983462818
  Fe  53.00625143993078     66.00560883729182    105.04305211318236
  Fe  54.97589973519517     67.82233900747379    104.97897390565326
  Fe  54.08500548705917     66.82332605411612    102.69333896788966
  Fe  55.50033595308422     65.32586431017886    104.30651054690890
  Fe  57.64563464855488     66.03514321678017    103.14425808427606
  Fe  57.18177987491066     68.53587175049333    103.81503245723951
  Fe  56.35736145427192     67.56942686828010    101.53220055245143
  S   54.88872857909991     66.00290364955481    106.39591447026530
  S   52.86523351960569     68.14329850395542    104.10557293827748
  S   53.45664117359587     64.66416978197681    103.28744095616814
  S   59.12440451125934     67.42899223896409    104.13393041753078
  S   57.30644148031792     69.60843985822456    101.83116787596411
  S   57.92638465582760     66.11079719154453    100.84598685747171
  S   56.27399368096592     69.56130551250972    105.52207582666929
  S   56.99069120115444     63.72362904668334    103.02850581194815
  S   54.39877747033305     67.33809825857081    100.54627444777272
  C   55.93303939996964     67.06242886040721    103.39791752656788
  O   60.51319541101354     69.50068073879314    102.29826572400250
  O   59.70878562127665     68.69526422048072     99.97963055462192
  O   61.07977682340117     70.05445400369335     98.85221929962498
  O   60.27038715403868     71.77566738466625    103.64883222738870
  O   59.85175689302400     73.65437779169794    102.49996790236119
  O   65.45285768592713     68.58644099744778    101.82360542389087
  O   65.17382270288819     70.65679466343512    101.00938734988941
  C   60.92011596680157     70.36265176707020    101.21461147467532
  C   60.56130906457317     69.64561507023053     99.89576637598800
  C   60.10284911782509     71.66422820274390    101.24216631793516
  C   60.10465492638829     72.34147868169610    102.58067462490922
  C   62.42223179633137     70.62773149653025    101.31819809567831
  C   63.21625615162593     69.32533894417540    101.31261461078765
  C   64.70738582558816     69.45933946726845    101.42696566963693
  H   60.34750440571359     70.07465308272543    103.08155782535088
  H   62.89016846386492     68.66969182217096    102.11836739696665
  H   63.03352333297575     68.78254618400561    100.37787837518586
  H   62.70846606072597     71.25377604895320    100.47343646231380
  H   62.62071166361575     71.18518351933275    102.23798231008280
  H   59.05246901776434     71.42715297515045    101.03045265826238
  H   60.45434959555443     72.34565012833465    100.46823111567807
  C   61.04634266838573     66.19073117071402     99.13292751425600
  H   61.56565963667337     65.43748623503082     98.53735259555509
  H   61.20253258563963     67.16903643299020     98.67596015431661
  N   60.93470371482539     66.71744820820585    101.63441742425871
  C   61.56559764414857     66.15350738634726    100.52759402319801
  C   61.71240521887781     66.47059582107119    102.68094283159647
  H   61.50647835402509     66.76611922017491    103.69466142241961
  N   62.80404529632219     65.78180052172253    102.30666712193732
  H   63.54384270144675     65.48048038851620    102.92185824589374
  C   62.73098031857369     65.57028466770051    100.94928429999588
  H   63.49175362483582     65.03197821768180    100.41100475811110
  C   49.89062485021405     65.31521040273419    105.29808559973735
  H   50.09864565434145     64.60729800568856    104.49451141158464
  H   49.69253249121051     66.29439653591292    104.85836792063581
  S   51.30947540143262     65.40278576659105    106.46091091269749
  H   57.17282453107178     65.51962279555768    104.72772608630002
  H   57.43192788818391     63.29549648336759    104.22247662943235
  H   49.00390707744855     64.98527763480240    105.84430371370220
  H   59.97463274598577     65.98949035783376     99.11626049083320
  H   59.78078278324869     74.00145511055671    103.40821854069002
  H   66.14319637445585     70.63430666371765    101.09630781473378
