# Supplementary material for: The E2 state of FeMoco: Hydride Formation versus Fe Reduction and a Mechanism for H2 Evolution
Source: Chemistry. 2021 Oct 15;27(67):16788–800. doi: 10.1002/chem.202102730 (PMC9293435; doi:10.1002/chem.202102730)
Supplement: Supplementary file 2 — Supporting Information [file CHEM-27-16788-s001.zip › Thorhallsson-E2-SI-xyz/Minimalclustermodel/bHCBS/bH45CBS3A/bH45CBS3A235/bH45CBS3A235.xyz]

60
Coordinates from ORCA-job E2-e-S3A-m4-f235-opt_job3
  Mo  58.96758208380338     67.91671149657964    101.85352238786902
  Fe  53.01766900578239     66.07229423394197    105.07400071045450
  Fe  55.01292967552092     67.88368409672017    105.01481482082221
  Fe  54.08803114147133     66.91923195932438    102.75571230336794
  Fe  55.48906265149347     65.34729990175384    104.39648203176600
  Fe  57.63938671687163     66.01775929355973    103.23626288768922
  Fe  57.22112595218124     68.55803751310380    103.78309422043134
  Fe  56.33592516016037     67.61531997930626    101.57827912177588
  S   54.88555492882243     66.11557303484646    106.46853947215347
  S   52.83089716672641     68.18052461073525    104.25994729337846
  S   53.52054419968596     64.77907278301166    103.22852505967838
  S   59.13803710414072     67.43589640796058    104.14545408385301
  S   57.35121082103066     69.64377599833435    101.79879561814340
  S   57.85223227260791     66.10049577177605    100.91936014966454
  S   56.28351681199964     69.65667159432331    105.44532514084493
  S   56.96319665613159     63.69591603497204    103.18906554216289
  S   54.33915428109596     67.58134997462265    100.64986255652181
  C   55.94794109973171     67.05826364748825    103.44889768668205
  O   60.52481477607834     69.48561575285765    102.29692576845666
  O   59.70223623764338     68.68431086542097     99.99196329456767
  O   61.08245679166495     70.02082395270749     98.84919861883047
  O   60.27060043545693     71.75257059814967    103.65006911652728
  O   59.81889454062711     73.62864947204274    102.50997733911399
  O   65.46892001724525     68.59270265875338    101.81343735247451
  O   65.17422547261836     70.66512578820276    101.00996900224972
  C   60.92529472699474     70.34959566850955    101.21156271465098
  C   60.56168170787159     69.62746656674865     99.89744191434276
  C   60.10775210195011     71.65094341083915    101.24227618788053
  C   60.09683147146662     72.32021538950949    102.58374952825929
  C   62.42659614840709     70.61839259753027    101.30989939936612
  C   63.22613587718013     69.31980815138330    101.31150086452712
  C   64.71680469766792     69.46254801971142    101.42225204845539
  H   60.35449246878192     70.06187048598984    103.07831788572321
  H   62.90523702866488     68.66853199015307    102.12297521689008
  H   63.04390684056066     68.76892013833726    100.38137658211318
  H   62.70845295771621     71.23993006810244    100.46026128062235
  H   62.62484748390995     71.18328002210727    102.22515837788696
  H   59.05786521014159     71.41200231191685    101.02565620831399
  H   60.46251422939797     72.33784200575312    100.47459056586629
  C   60.96888198484035     66.14773083799787     99.13144484088588
  H   61.48074355100184     65.39497789949763     98.52890318204120
  H   61.10231135002065     67.12395474530339     98.66343937108729
  N   60.91234363030143     66.69477613537347    101.62945152971267
  C   61.52310576715323     66.12837832850961    100.51299021536069
  C   61.71621476594856     66.46505085862438    102.65938686305856
  H   61.53055821458611     66.76762456484786    103.67498092270552
  N   62.80669549283041     65.78509421724451    102.26532201739407
  H   63.56600858400583     65.50037474143843    102.86448721960625
  C   62.70442440112121     65.56131424283812    100.91167945213608
  H   63.45836505884987     65.02682980760450    100.36008881952195
  C   49.94980618253209     65.22928664703076    105.13937891495056
  H   50.20207705110992     64.60620901721819    104.27998006694247
  H   49.75085753858046     66.24370046553209    104.78941828201310
  S   51.32145747558916     65.22024999453706    106.35937900446959
  H   57.16391398270841     65.54518591688328    104.85078396949625
  H   57.55826802832050     63.32874057461414    104.33499865576951
  H   49.05004079838584     64.83272666817233    105.61519597059286
  H   59.89950333058528     65.93373017610352     99.14060282092056
  H   59.73547990229532     73.96751745035749    103.42021552296984
  H   66.14386695792592     70.64941546317921    101.09518600397938
