# Supplementary material for: The E2 state of FeMoco: Hydride Formation versus Fe Reduction and a Mechanism for H2 Evolution
Source: Chemistry. 2021 Oct 15;27(67):16788–800. doi: 10.1002/chem.202102730 (PMC9293435; doi:10.1002/chem.202102730)
Supplement: Supplementary file 2 — Supporting Information [file CHEM-27-16788-s001.zip › Thorhallsson-E2-SI-xyz/Minimalclustermodel/bHCBS/bH45CBS3A/bH45CBS3A247/bH45CBS3A247.xyz]

60
Coordinates from ORCA-job E2-e-S3A-m4-f247-opt_job3
  Mo  58.93439468449672     67.83226247756070    101.88958367280250
  Fe  53.03323658649174     66.02220475621975    105.30498441430601
  Fe  55.04863653535938     67.80826405304413    105.09188080478145
  Fe  54.11227771857250     66.69311831512795    102.89877316009725
  Fe  55.51531605211304     65.39109591449704    104.65295015723105
  Fe  57.73619967210526     65.81908501633301    103.20256835624453
  Fe  57.23651920833465     68.40945894163316    103.83876206766057
  Fe  56.26100749047994     67.43929969428845    101.63422225689492
  S   54.83403776149551     66.10612652760956    106.70038156523550
  S   52.95621172909718     68.12260376311781    104.28046869528286
  S   53.70411229818607     64.53369167559079    103.61742585733641
  S   59.15990400892787     67.32909890020665    104.15554485198456
  S   57.21637607880592     69.47947468087798    101.86801244116008
  S   57.82907178696218     66.01876657862630    100.93051011880345
  S   56.44944913826792     69.44809137617742    105.60391438284847
  S   59.05261068443419     63.81442397273605    103.03526750850021
  S   54.27653238064956     67.23144973235092    100.74213140358320
  C   56.00205077607317     66.91452552130309    103.51707709346388
  O   60.43708004447920     69.44467119424523    102.31605149789918
  O   59.59022571224605     68.64438992780292    100.01682302137773
  O   60.95576031787670     69.98874479695768     98.86445851724361
  O   60.15440541221737     71.71618507824097    103.66779691824784
  O   59.71585818264671     73.59189691488599    102.52071348135954
  O   65.40576229094276     68.67491325395795    101.81856569655896
  O   65.05053438529687     70.74484469026935    101.03350301404031
  C   60.81256954849630     70.31581375857139    101.22763824056852
  C   60.44679936010687     69.59021408179005     99.91597137260894
  C   59.96926752659134     71.60129326671070    101.26342404393758
  C   59.97596441978637     72.28031126663885    102.60107146335938
  C   62.30846613272640     70.61754562639985    101.31529065567491
  C   63.14179037160189     69.33982041998078    101.32261166671249
  C   64.62833100870637     69.52509832392433    101.43478995276084
  H   60.26812153195916     70.01389607919309    103.10261227290543
  H   62.83832701396979     68.68266320162755    102.13630661100385
  H   62.97570968448564     68.77938789638304    100.39536430069717
  H   62.57052593623548     71.23970705883252    100.45967869487275
  H   62.49917666126692     71.19419393248509    102.22485981404239
  H   58.92149303587333     71.34436920457885    101.06335415153107
  H   60.29973912866781     72.28816966996246    100.48499546354641
  C   60.92607619484917     66.18405093617643     99.10181602769390
  H   61.43254473626459     65.44075721588884     98.48331023308079
  H   61.06855290065200     67.16885233203240     98.65471512839518
  N   60.88956818824909     66.68665929779159    101.61280744849140
  C   61.48020122619130     66.12596063777302    100.48212664116744
  C   61.69071370115255     66.41331066817804    102.63452187224996
  H   61.51074607873202     66.69316424093653    103.65707125659581
  N   62.76221156501958     65.71875414881615    102.22104208099725
  H   63.50454594339639     65.38519856969640    102.81592518985465
  C   62.64710289767827     65.52069520595778    100.86453092739708
  H   63.38265397447255     64.97522136000154    100.29933293091194
  C   49.82409081986805     65.91115524134827    104.87626880693392
  H   50.02326409137556     65.25676517680265    104.02682401201388
  H   49.91346013003059     66.94822830883383    104.54861119277544
  S   51.00210793355584     65.57227531831562    106.24004208720034
  H   57.07305385932380     64.83961758148955    104.51589545725855
  H   58.89811699437330     63.30444041909270    104.26851654354628
  H   48.80839854835953     65.73154820808689    105.23543491800405
  H   59.85550257725830     65.97702473913630     99.10333862877940
  H   59.65260419847313     73.94048734433518    103.42893394858829
  H   66.02011414367846     70.75655450855565    101.12040900887396
