# Supplementary material for: The E2 state of FeMoco: Hydride Formation versus Fe Reduction and a Mechanism for H2 Evolution
Source: Chemistry. 2021 Oct 15;27(67):16788–800. doi: 10.1002/chem.202102730 (PMC9293435; doi:10.1002/chem.202102730)
Supplement: Supplementary file 2 — Supporting Information [file CHEM-27-16788-s001.zip › Thorhallsson-E2-SI-xyz/Minimalclustermodel/bHCBS/bH26CBS2B/bH26CBS2B247/bH26CBS2B247.xyz]

60
Coordinates from ORCA-job E2-e-m4-f247-opt_job3
  Mo  58.99945033013551     67.85457876564976    101.90825872952473
  Fe  53.05731263005438     66.01689513824496    105.23463035631693
  Fe  55.09897790140827     67.79644540091439    105.07892277033081
  Fe  54.14709958898914     66.72451408970630    102.86720528169008
  Fe  55.56210865319630     65.26802183541018    104.57144400711424
  Fe  57.75410683577923     65.98577717354040    103.30909826435715
  Fe  57.25962878797711     68.44987713438982    103.87845307575290
  Fe  56.33328562760680     67.44633650692823    101.65569891137176
  S   54.80899608867385     66.02526063438712    106.64289025446195
  S   52.98008110849749     68.13128873005220    104.27554335633538
  S   53.68046644782196     64.56688495090049    103.50617615098818
  S   59.28757391916421     67.40476318012165    104.18070865863591
  S   57.29408683444454     69.49772644257523    101.88056356588210
  S   57.91911421821759     65.96746940749281    101.04239117204338
  S   57.05226388354094     68.86643462846450    106.25577701224904
  S   57.45792698775351     64.11503169839344    104.44204903326020
  S   54.37212238299424     67.25400864264326    100.70613997448149
  C   56.01869296106246     66.90711615432714    103.53626995151049
  O   60.51028776975296     69.47465271446083    102.21865536319014
  O   59.57351794598480     68.61516507487326     99.97459501671862
  O   60.64905730732639     70.13898672261067     98.73907338186625
  O   60.33227071361758     71.72527769957173    103.62127724911403
  O   59.90780853669296     73.63456398883987    102.52526698686043
  O   65.39258645095018     69.63668332522272    100.19021031448474
  O   64.88866583241575     69.66369418163929    102.37887867575185
  C   60.78364913416466     70.35575087510060    101.10801260085836
  C   60.31061164778794     69.64819755315882     99.82043343213516
  C   59.95961663249010     71.64605512999728    101.23857821367032
  C   60.10446626085288     72.31020703688374    102.57459478126539
  C   62.28660454416817     70.64099327509334    101.07328505156462
  C   63.08796521841040     69.34532801937696    100.88218850233238
  C   64.55942316481426     69.55764969270462    101.06900037309599
  H   60.40766050173004     70.03565042763532    103.02259030864062
  H   62.74711472696063     68.61852746406386    101.61970965363129
  H   62.92415445587307     68.94847905730636     99.88185671710504
  H   62.48730329763532     71.33294650227928    100.25398460376863
  H   62.57060684325836     71.12348908900044    102.01232063513493
  H   58.89564464568564     71.39253512298748    101.14381231597370
  H   60.21288475861397     72.33468696810883    100.43418115108273
  C   60.96827795740879     66.17216061130442     99.10032054560747
  H   61.47252952587946     65.42876749771236     98.47999112615354
  H   61.07599536820849     67.15126468388469     98.63145119631042
  N   60.97668029564522     66.70336671986846    101.60240824589442
  C   61.56374598876872     66.15553602822280    100.46436228512820
  C   61.81854280627942     66.48934206316476    102.60560739924203
  H   61.65005719098327     66.78033812346048    103.62821403711290
  N   62.91170059422075     65.83784359469853    102.17249278998038
  H   63.68561602644471     65.54930937700252    102.75085340434940
  C   62.76952157831916     65.61367462474020    100.82188225362927
  H   63.51614006166946     65.09681982929796    100.24392125944976
  C   49.95749390129159     65.58447029342223    104.52219914234755
  H   50.36353026205696     64.94580555812612    103.73656582767974
  H   49.93738117058879     66.61389655269697    104.16081999954140
  S   50.98552004377354     65.45728661498633    106.03557509374771
  H   56.39494787688453     70.03653461164586    106.21851185705916
  H   55.70671327107428     69.16967051410685    104.19701337095449
  H   48.93936344808343     65.26453361108766    104.75560925903110
  H   59.90257607561334     65.94518015316294     99.13936232723826
  H   59.93707627524474     73.97513259924446    103.43832346178911
  H   65.84662670504926     69.82895190309651    102.42640926318690
