# Supplementary material for: The E2 state of FeMoco: Hydride Formation versus Fe Reduction and a Mechanism for H2 Evolution
Source: Chemistry. 2021 Oct 15;27(67):16788–800. doi: 10.1002/chem.202102730 (PMC9293435; doi:10.1002/chem.202102730)
Supplement: Supplementary file 2 — Supporting Information [file CHEM-27-16788-s001.zip › Thorhallsson-E2-SI-xyz/Minimalclustermodel/bHCBS/bH26CBS2B/bH26CBS2B147/bH26CBS2B147.xyz]

60
Coordinates from ORCA-job E2-e-m4-f147-opt_job3
  Mo  58.93659976607159     67.94196128588712    101.84861007227711
  Fe  53.05133257872577     66.26911190135958    104.98103210676567
  Fe  55.08977888519286     68.04169129655268    104.85877439342883
  Fe  53.99992045510571     67.15403988564742    102.63339495338755
  Fe  55.29915236112977     65.44928105969004    104.25943116112599
  Fe  57.55266018614702     66.05209614938754    103.08843637586223
  Fe  57.11688972630701     68.58779834026684    103.73177241835944
  Fe  56.29896697641506     67.68010624272426    101.48663709773031
  S   54.83939957906092     66.28778815527428    106.34173132543725
  S   52.90977841174305     68.43239002816148    104.24972902171642
  S   53.33525540892811     65.02902784928604    103.13822035554155
  S   59.02943688285883     67.41394130043817    104.12558370641904
  S   57.34406781239627     69.67931706142005    101.79218030632310
  S   57.82323656295485     66.14239337768697    100.84304596569760
  S   56.90898533895171     69.37572706142366    105.93336588801726
  S   57.09285882673752     64.13781446136304    104.07396587377814
  S   54.32245446254166     67.82372613379674    100.53074338271226
  C   55.88305547109751     67.05552373706870    103.26861115562018
  O   60.51837191257140     69.47380685281544    102.28137103272942
  O   59.65934469704364     68.70339743635076     99.97520863341597
  O   60.81049948103260     70.24038280300813     98.82935052888082
  O   60.43890379768956     71.70170726101620    103.73871540531049
  O   60.11627412538147     73.65386160373600    102.68359910030004
  O   65.38800668461958     68.69259015580094    100.38158036487012
  O   65.10010323927379     70.31481426286743    101.90378939914011
  C   60.87824500586414     70.37097065066990    101.20672367434372
  C   60.42364840888871     69.72403505517224     99.88229125630548
  C   60.11889479401164     71.69868397887558    101.34697179823316
  C   60.25906775090765     72.32129173856221    102.70283813621307
  C   62.39319595260775     70.58009110141177    101.21945310259915
  C   63.14064281618301     69.25637007193870    101.06419696000941
  C   64.63720423317127     69.37243047448611    101.05037568999145
  H   60.41231179199185     70.01875297895710    103.09493009378065
  H   62.88073753904803     68.59797497362928    101.89937066199280
  H   62.84984106471352     68.74147131845190    100.14899689551922
  H   62.64122786182782     71.25239250594643    100.39626260252166
  H   62.67738776832385     71.06659784287454    102.15492790621103
  H   59.04597504888287     71.50652648308262    101.21485801233214
  H   60.43276199107708     72.39212074004330    100.56844848921402
  C   60.94856565543017     66.16706444605936     99.13686736037242
  H   61.45225399237570     65.41269429998675     98.52970434181249
  H   61.13146017797256     67.14967429573180     98.69950839728784
  N   60.85245803865624     66.68019122877622    101.64016298362843
  C   61.45942236366053     66.09241075240658    100.53294974472425
  C   61.61538760481463     66.39747728310122    102.68744214896117
  H   61.41124206158578     66.69242587451498    103.70222802236093
  N   62.67781109741684     65.66337624812523    102.31256139618070
  H   63.38978394990423     65.30859318595903    102.93198125650740
  C   62.59660925206493     65.45657661795002    100.95406827186662
  H   63.33503532942728     64.88906480631790    100.41474367968540
  C   50.19354999811745     64.75526430518293    104.95448818156021
  H   50.62156150350301     64.04431783707346    104.24692292039575
  H   49.81454484625301     65.61537988534798    104.39961550706228
  S   51.46254435536714     65.27182806035131    106.17269909753331
  H   56.28957057920810     70.55531142879694    105.75721768747945
  H   55.70341584590605     69.33063827932260    103.83225018730056
  H   49.36387887313184     64.28212430851407    105.48654009474687
  H   59.87250570624128     65.99316504286350     99.10752646225573
  H   60.13525392432989     73.96883067431767    103.60605464198368
  H   66.07190118715158     70.29742152216309    101.85156231217188
