# Supplementary material for: The E2 state of FeMoco: Hydride Formation versus Fe Reduction and a Mechanism for H2 Evolution
Source: Chemistry. 2021 Oct 15;27(67):16788–800. doi: 10.1002/chem.202102730 (PMC9293435; doi:10.1002/chem.202102730)
Supplement: Supplementary file 2 — Supporting Information [file CHEM-27-16788-s001.zip › Thorhallsson-E2-SI-xyz/Minimalclustermodel/bHCBS/bH26CBS2B/bH26CBS2B346/bH26CBS2B346.xyz]

60
Coordinates from ORCA-job E2-e-m4-f346-opt_job3
  Mo  58.98058820663984     67.87188301650619    101.77269559863099
  Fe  53.03249867081549     65.98751999493257    104.96023181440752
  Fe  54.98258141813371     67.79818766222269    104.84278925745456
  Fe  54.09768305669817     66.75375908505359    102.58110811068892
  Fe  55.48629473369218     65.23542654553769    104.22698677358474
  Fe  57.66757010832622     65.97735072152020    103.03674353191020
  Fe  57.13838634020236     68.49649638976183    103.70125189624927
  Fe  56.36477876995626     67.48264874522826    101.42663690306470
  S   54.92428869836333     65.94616526563297    106.29318539926756
  S   52.86712932063819     68.09204680399090    103.98587957273011
  S   53.48433344106298     64.60243620965817    103.22442738020995
  S   59.10967493576164     67.36138414256189    104.05856165731808
  S   57.28712842657784     69.53921326693121    101.71301745266493
  S   57.97007317909767     66.02363469847003    100.78217783091114
  S   56.82046038821843     68.94340004441284    106.07306562097099
  S   57.31076910327785     64.00403720693593    103.94640666254503
  S   54.41206647005751     67.24356855653517    100.43206453410234
  C   55.95221347934288     66.94367941214108    103.30553369809951
  O   60.48847890021595     69.47420538877141    102.23729752056452
  O   59.69858004814486     68.67848719890243     99.91357283705315
  O   60.89031139411895     70.20392428181451     98.79267613404154
  O   60.28158850056906     71.71563328114094    103.66760564382524
  O   59.95253631908551     73.64603666232583    102.57497665171229
  O   65.46047511969357     68.91625049671359    100.53397916538698
  O   65.02698440340734     70.38501016300624    102.17295731914170
  C   60.85542934596375     70.37238665476441    101.16853077462062
  C   60.46426275362342     69.69972345662480     99.83631302282748
  C   60.04108999488843     71.67171119938328    101.26768166138545
  C   60.12198421446973     72.31735786328323    102.61793773225145
  C   62.36026374046182     70.63816925329962    101.23560900112211
  C   63.15951018145842     69.33896086393149    101.13382923529292
  C   64.64819031121678     69.50754446965786    101.21460006097847
  H   60.33846344968220     70.02129752489721    103.04215397986761
  H   62.86892125250544     68.67952446755426    101.95769461882000
  H   62.94302802833610     68.81367966818364    100.20455631330849
  H   62.61767984801023     71.30649554331464    100.41203178717888
  H   62.58896848282763     71.14734247915553    102.17436201905674
  H   58.98087246697501     71.43323114956431    101.11113398567150
  H   60.34822702836423     72.36673387447144    100.48783441467408
  C   61.09180099320370     66.23169150763847     99.04370252965909
  H   61.60881207368057     65.48780570247935     98.43459744535565
  H   61.27154315944123     67.21983813876041     98.61724973833972
  N   60.95328626265640     66.69560813980956    101.55580969710964
  C   61.58873660374478     66.14668202408645    100.44429893968945
  C   61.71224043140614     66.41198140015672    102.60604866218820
  H   61.49058367056301     66.67939396823245    103.62458498213627
  N   62.79821703027824     65.71419565783459    102.22944729583371
  H   63.51180724182927     65.36546695390777    102.85042330093611
  C   62.73757422359333     65.53273077434002    100.86650065697521
  H   63.49586724682283     64.99403349156734    100.32506663962748
  C   49.88857601750403     65.47296948065788    105.22915091577063
  H   50.04308465167121     64.75723924447226    104.42041594653435
  H   49.75443443115874     66.46586884690322    104.79588561779036
  S   51.31574113647071     65.46019523658052    106.38523384466781
  H   56.27812487292067     70.16242187692738    105.92328674231264
  H   55.54930402725066     69.19565292707662    103.96219685094044
  H   48.98514440067573     65.19929718594331    105.77890297168763
  H   60.01763724877608     66.04848904005387     99.00439908550862
  H   59.93836440355572     73.97499854867620    103.49262262257163
  H   65.99998734190902     70.40473214509397    102.17669794076265
