# Supplementary material for: The E2 state of FeMoco: Hydride Formation versus Fe Reduction and a Mechanism for H2 Evolution
Source: Chemistry. 2021 Oct 15;27(67):16788–800. doi: 10.1002/chem.202102730 (PMC9293435; doi:10.1002/chem.202102730)
Supplement: Supplementary file 2 — Supporting Information [file CHEM-27-16788-s001.zip › Thorhallsson-E2-SI-xyz/Minimalclustermodel/tH-CBS/tH3endoCBS2B/tH3endoCBS2B235/tH3endoCBS2B235.xyz]

60
Coordinates from ORCA-job E2-endoH3-m4-f235-opt_job3
  Mo  58.98576002300129     67.95215993319492    101.75079793971896
  Fe  52.99213606684227     66.19689722678555    105.06635410215132
  Fe  55.03582107922723     67.88461060755947    104.84963542148334
  Fe  53.99597015874149     66.90904098548474    102.63667495377545
  Fe  55.48424233204396     65.35577388601115    104.30329804193039
  Fe  57.66087941644040     66.04361645395880    103.07639475065513
  Fe  57.24478464455532     68.55300570317745    103.61899148203847
  Fe  56.35100809037000     67.58459922755242    101.47110400529608
  S   54.95943460936405     66.27217506099622    106.39447137985697
  S   52.91480647512768     68.30733206354905    104.17231808924996
  S   53.50849918145484     64.78142453586356    103.27365416984141
  S   59.13203661885626     67.44834614376428    104.04367286950759
  S   57.34182751207088     69.65202608028356    101.64416644988341
  S   57.90593342975389     66.09691860768027    100.80922937845260
  S   56.27858601515221     69.83643845457684    105.28819082771429
  S   57.33454057909111     64.12005457425563    104.04994297078406
  S   54.40415022575107     67.55988195660454    100.51838787428656
  C   55.97483184389463     67.03910362534666    103.31962152391071
  O   60.52818384408062     69.51174824174356    102.21576882541571
  O   59.73996908631507     68.72440498380416     99.89533039508939
  O   60.96594293826715     70.22436818456985     98.77636172129415
  O   60.34425965494855     71.74780120357535    103.64799758297190
  O   59.99020389266566     73.67784791637253    102.56334747906395
  O   65.48245962913715     69.96010826159620    100.51784901904456
  O   65.00809129829402     69.31806025283916    102.61733430137564
  C   60.91234809026249     70.40557491938701    101.15094834147051
  C   60.52266239128441     69.73378518438018     99.81849026617236
  C   60.11133707930549     71.71284231132240    101.24684413402971
  C   60.18063512461653     72.35199613756649    102.59979275264106
  C   62.41972935596148     70.65088404925028    101.23662027017735
  C   63.20883992882987     69.34222096198083    101.07881596915611
  C   64.66949115081451     69.57062273011442    101.33040156263756
  H   60.38365867235783     70.06146774451952    103.02044045079414
  H   62.82680575939858     68.60709702066822    101.78477995206316
  H   63.09170017030574     68.96584601419133    100.06267251304543
  H   62.70138997895506     71.35344596798998    100.45133438157130
  H   62.64133770696205     71.10760700637925    102.20535249372264
  H   59.04986804259917     71.47862614778977    101.08247905874448
  H   60.42926077539594     72.40860946117159    100.47205425901784
  C   61.00182624223081     66.20554129450613     99.02885784139745
  H   61.50366067129607     65.45200866325506     98.41889680738412
  H   61.17767769489478     67.18827353459406     98.58968490617073
  N   60.91990550971529     66.70761808669116    101.53792006928582
  C   61.52239003957634     66.13120971343585    100.42162482091007
  C   61.68962359961841     66.41513576294096    102.57789963804318
  H   61.49752422296083     66.70000705416481    103.59716433531388
  N   62.75153290905936     65.68725661330470    102.19060134179624
  H   63.46815064500494     65.32983160550029    102.80310699444216
  C   62.66311638126889     65.49378237713783    100.83096967437862
  H   63.39527619607430     64.92617055696005    100.28307266835067
  C   49.97947244444284     65.23019127946456    105.24237028745208
  H   50.27444404320701     64.57526562159056    104.42098840795990
  H   49.70672096021617     66.20395128977684    104.83133499672529
  S   51.35429626794763     65.39096825722616    106.45138459180552
  H   55.53203930763151     70.63579608059064    104.50453953130693
  H   52.62843029069900     66.80858300991736    101.97795894673932
  H   49.10931743787021     64.80074286201796    105.74441656448622
  H   59.92630298272325     66.02656119519237     99.00840287806463
  H   59.96324204950848     74.00042402653848    103.48292642789579
  H   65.95345623155140     69.52829928732876    102.71647831004402
