# Supplementary material for: The E2 state of FeMoco: Hydride Formation versus Fe Reduction and a Mechanism for H2 Evolution
Source: Chemistry. 2021 Oct 15;27(67):16788–800. doi: 10.1002/chem.202102730 (PMC9293435; doi:10.1002/chem.202102730)
Supplement: Supplementary file 2 — Supporting Information [file CHEM-27-16788-s001.zip › Thorhallsson-E2-SI-xyz/Minimalclustermodel/tH-CBS/tH3endoCBS2B/tH3endoCBS2B346/tH3endoCBS2B346.xyz]

60
Coordinates from ORCA-job E2-endoH3-m4-f346-opt_job3
  Mo  58.95837954490462     67.95209272770701    101.80833209330243
  Fe  53.17242207545543     66.02140310743646    105.29701140224370
  Fe  55.14859787637280     67.78505017553171    105.02415379363751
  Fe  54.00858087179762     66.77986416875557    102.72169859518301
  Fe  55.60583867593459     65.35706816121160    104.37651954547640
  Fe  57.64246148890076     66.11363085728091    103.13530848939629
  Fe  57.25797504560267     68.59913175841393    103.69711061631249
  Fe  56.34565466197915     67.60247609603309    101.54862387370218
  S   55.09966781947599     66.05296804246808    106.52799907284593
  S   53.08736272615064     68.21463962638627    104.40089600819255
  S   53.69509824521199     64.61446687211111    103.46786260522627
  S   59.12812870514791     67.47520103926999    104.10592558214660
  S   57.29101678209700     69.64706057811864    101.72453957843054
  S   57.86447232506588     66.09573577331267    100.90286730315997
  S   56.47476375267984     69.69708069544619    105.53779287142815
  S   57.46970844008272     64.18084015271539    104.13218011453269
  S   54.41432326780568     67.39361761802101    100.61274752702307
  C   56.01864048800923     67.11501199822230    103.36953325404311
  O   60.50848119481462     69.51659924049729    102.21200149067786
  O   59.65841267791360     68.70941642181113     99.91269719946290
  O   60.84624572461842     70.21164034453354     98.75487299380416
  O   60.35593705461766     71.76531473427895    103.63011323082534
  O   60.00229801649981     73.68978592228456    102.53555104657175
  O   65.42046614241255     69.95945143538302    100.39972266136112
  O   64.97692641415223     69.34212223376908    102.51354596256201
  C   60.85930364811315     70.40160683902698    101.12824594775940
  C   60.43393662229060     69.72030853217781     99.81037214030094
  C   60.05924306478492     71.70876256098309    101.23681362910077
  C   60.17344863267022     72.36145268793074    102.58064999021200
  C   62.36754574512209     70.65193051104281    101.16997985265917
  C   63.15618706791534     69.34410012936505    101.00181325436296
  C   64.61984186374046     69.57780842529266    101.22817509966372
  H   60.38512215920515     70.07187539425199    103.01610775613413
  H   62.78844031363966     68.61093452249243    101.71743341352089
  H   63.02152078581482     68.96413715765279     99.98928052272083
  H   62.62555928018378     71.34829925184569    100.37120323764084
  H   62.61465325947992     71.11754359385871    102.12835569054555
  H   58.99379749000622     71.47248351353998    101.11010516643877
  H   60.35055050555079     72.39625126513018    100.44455939023612
  C   60.93756520660169     66.17455381091978     99.07989394074151
  H   61.43686315076913     65.41747502282358     98.47217783498130
  H   61.09558785871708     67.15287115930316     98.62433546791158
  N   60.88980085626233     66.71557163123502    101.58003409164802
  C   61.48087115691224     66.12560409261373    100.46483586356368
  C   61.67599839764760     66.44554281176042    102.61368684045364
  H   61.49342284287374     66.74553789332472    103.63062030329412
  N   62.73744059365738     65.71849506638276    102.22325797291937
  H   63.46444721824507     65.37494097193242    102.83142215015320
  C   62.63167016563388     65.50248107363608    100.86802246862052
  H   63.36048037719399     64.93158984359833    100.31899722018194
  C   50.05796354378295     65.44575576573089    104.77065070848950
  H   50.45458689405485     64.79369540515303    103.99136039395727
  H   49.95884222085874     66.45432801598095    104.36592710474878
  S   51.17929036419395     65.44482397731552    106.22301507301518
  H   55.52558418795249     70.49133793662804    105.00650013323798
  H   52.58311393209475     66.72466728436277    102.16605338384589
  H   49.07409356508234     65.08450750621074    105.07902170399662
  H   59.86346723368609     65.98502704010758     99.08094161593763
  H   60.00680356757233     74.02185137036736    103.45215601893615
  H   65.92292537096596     69.55616372399896    102.59691023048784
