# Supplementary material for: The E2 state of FeMoco: Hydride Formation versus Fe Reduction and a Mechanism for H2 Evolution
Source: Chemistry. 2021 Oct 15;27(67):16788–800. doi: 10.1002/chem.202102730 (PMC9293435; doi:10.1002/chem.202102730)
Supplement: Supplementary file 2 — Supporting Information [file CHEM-27-16788-s001.zip › Thorhallsson-E2-SI-xyz/Minimalclustermodel/tH-CBS/tH3endoCBS2B/tH3endoCBS2B147/tH3endoCBS2B147.xyz]

60
Coordinates from ORCA-job E2-endoH3-m4-f147-opt_job3
  Mo  59.02579266862581     67.90737129301615    101.90056036050925
  Fe  52.93232177163834     66.12798750850295    105.03407463196473
  Fe  54.96234401183271     67.83584356076692    104.92233224261275
  Fe  54.00161301556476     66.88501914247900    102.64061931478510
  Fe  55.46535343330915     65.35565557847754    104.35021170960961
  Fe  57.71355384112733     66.04599123011108    103.24283254199420
  Fe  57.33196578610374     68.49195199824047    103.84049730899534
  Fe  56.39496051206113     67.57594437741589    101.62504554079148
  S   54.81319248071752     66.20062051785440    106.44788691660307
  S   52.86454535658216     68.24381747908274    104.16496182542616
  S   53.54546329697376     64.73499499660235    103.25928262039352
  S   59.28910774966208     67.42820236167198    104.20051037257245
  S   57.36031723986421     69.60524335795894    101.89293962781890
  S   57.92152492393866     66.06183186755422    100.98432373653831
  S   56.30771419106862     69.65205403751577    105.61215035004665
  S   57.32954379478549     64.13195774442138    104.26946116029310
  S   54.50395939962269     67.56438086303756    100.57954441420877
  C   55.96812151783764     66.94176112980013    103.40500076390180
  O   60.58163068584757     69.49152926640284    102.24964843164813
  O   59.64374906361926     68.66846903954513     99.98686808390448
  O   60.80202987270316     70.15117206965462     98.77758846750176
  O   60.41248668539551     71.75139086011073    103.65360042137286
  O   60.03470988430308     73.66441662651205    102.54715635610823
  O   65.43708334725810     70.01609220622002    100.29733060881368
  O   65.03937811807343     69.46579156856365    102.43892659205409
  C   60.87938853468656     70.37335647066243    101.14772286920181
  C   60.41983093358983     69.67550199306429     99.85094751224000
  C   60.06375668074625     71.67056475987162    101.26764102072974
  C   60.20625381479010     72.33636058537979    102.60226777687666
  C   62.38210901810768     70.65572057927210    101.13618377950888
  C   63.19813572819400     69.36638759191422    100.95753441306510
  C   64.65879702169957     69.64398795411194    101.15098120671013
  H   60.46691878422111     70.05142537464545    103.05142717985071
  H   62.86691768271726     68.63038951582723    101.68836033563926
  H   63.05047207244635     68.97452941607293     99.95163898632956
  H   62.59749255369641     71.34812462578928    100.32138813467692
  H   62.64947226950380     71.13879184311870    102.08044429202715
  H   58.99856632626794     71.42147013626253    101.16977530645919
  H   60.32734952513167     72.35471969634339    100.46275395698888
  C   60.94938398426337     66.17732638304767     99.09294055297747
  H   61.43400717757720     65.42233080977718     98.47078354029586
  H   61.09020065279014     67.15563403164522     98.63146698805646
  N   60.96695061557152     66.70136918832500    101.59849150058892
  C   61.53553555430916     66.13243749826668    100.46075162219016
  C   61.79454650059770     66.44772115726010    102.60364019168668
  H   61.63650936419939     66.74098519856261    103.62685310645062
  N   62.86042200228309     65.74962978775453    102.17394333186465
  H   63.61640925730870     65.42279337392208    102.75536241807671
  C   62.71466337458821     65.53711514198480    100.82187952942020
  H   63.43907643077582     64.98817582384105    100.24526829688423
  C   49.87413115326694     65.36085340745667    104.95815801059163
  H   50.16125919759946     64.74424377530100    104.10493039453313
  H   49.71188050409683     66.38285555835381    104.61083211873975
  S   51.17674296002404     65.30936061655777    106.25207834704916
  H   55.77917088964037     70.58407421002525    104.79798910905427
  H   52.68019214319267     66.77486984113506    101.89067245274684
  H   48.94223992089704     64.97566125820155    105.37819197432034
  H   59.87706264212331     65.98274937591817     99.12552233573942
  H   60.06335367665133     74.00688792262602    103.45946626116189
  H   65.98016740392335     69.70809241617589    102.50087874678738
