# Supplementary material for: The E2 state of FeMoco: Hydride Formation versus Fe Reduction and a Mechanism for H2 Evolution
Source: Chemistry. 2021 Oct 15;27(67):16788–800. doi: 10.1002/chem.202102730 (PMC9293435; doi:10.1002/chem.202102730)
Supplement: Supplementary file 2 — Supporting Information [file CHEM-27-16788-s001.zip › Thorhallsson-E2-SI-xyz/Minimalclustermodel/tH-CBS/tH3endoCBS2B/tH3endoCBS2B247/tH3endoCBS2B247.xyz]

60
Coordinates from ORCA-job E2-endoH3-m4-f247-opt_job3
  Mo  59.01509763022745     67.80184522530124    101.91866452959076
  Fe  53.07368000292661     66.09592940611404    105.30008116895139
  Fe  55.18534466542322     67.73702518837304    105.18602128657984
  Fe  54.07092780762426     66.84953816505642    102.88647051027723
  Fe  55.53481001501483     65.26058954970686    104.54081058910401
  Fe  57.73304777993268     65.94641627244668    103.30237447800118
  Fe  57.37511833586533     68.34904457084393    103.86955931461492
  Fe  56.35764952844984     67.44836607868579    101.66162430534699
  S   54.86533127588134     65.99466295274624    106.67837976443850
  S   53.16021263200252     68.29469393028648    104.47267778052372
  S   53.61417197208373     64.67229686000400    103.53159312889538
  S   59.35174276287533     67.29940617757836    104.19216433248455
  S   57.32093454324033     69.47809070077305    101.94031882947172
  S   57.90427927909381     65.93924304962732    101.03015045278879
  S   56.72988694170462     69.38708636272366    105.84686558138000
  S   57.38598033128427     64.04822336241263    104.38709377266211
  S   54.39062458838781     67.38836491873185    100.74447594977057
  C   56.02657601446897     66.92331089686634    103.57528322127337
  O   60.53209020867169     69.43372244579638    102.24718913227642
  O   59.58800727635663     68.58326784126047     99.99216416797707
  O   60.75994833848743     70.04539867197538     98.77062741479031
  O   60.22182260403256     71.69472731992786    103.62793973562877
  O   59.73062127062491     73.57131496716271    102.50424312854433
  O   65.36928050419738     70.16042455079291    100.31892635613779
  O   64.98009127185449     69.68003964022181    102.47888033603815
  C   60.79219832513465     70.31814478856218    101.13818059682053
  C   60.36365967789926     69.58848075616672     99.84776623741537
  C   59.92035667902027     71.58115787864263    101.23566531527480
  C   59.99473589423783     72.25837999257780    102.56963033329188
  C   62.27891027697532     70.67232047956165    101.12963365998966
  C   63.16100652499342     69.42251689271167    100.98892285830036
  C   64.60331879439708     69.78321772460782    101.18150708978490
  H   60.38078732350547     69.99508700922756    103.04195007332687
  H   62.86444880796408     68.69036149571482    101.73843167458585
  H   63.03994347463645     68.99708961468480     99.99327503712462
  H   62.46551351137560     71.35479471421544    100.29948320408651
  H   62.51459977254225     71.19104310693371    102.06344932871620
  H   58.86887554609860     71.28986187778870    101.11119315943725
  H   60.17680045702437     72.27428494815788    100.43581285128846
  C   60.89790923992575     66.11551394605041     99.05897804697915
  H   61.38324124494029     65.36988251100601     98.42600814203428
  H   60.99012797451714     67.09330269834473     98.58451828427212
  N   60.98042777383284     66.65105817593687    101.55987686217821
  C   61.53435469339409     66.10354406813975    100.40473549106036
  C   61.85159732067197     66.43643548616797    102.53693069240664
  H   61.71520777146586     66.72713789943907    103.56406278599094
  N   62.93182016317803     65.78362583770294    102.07261033372910
  H   63.72083522950714     65.49255481336893    102.62853313896076
  C   62.74988415027945     65.56080603570551    100.72654457260116
  H   63.47743702960776     65.04153274735188    100.12676512652980
  C   50.06648743274216     65.83149934788813    104.38073719743691
  H   50.52813863106062     65.20660448831482    103.61532913042274
  H   50.11039577196696     66.87183664948911    104.05517118746319
  S   50.94802413330040     65.62432390598912    105.97697829764888
  H   56.03494519559761     70.39796797702090    105.29226573678673
  H   52.63131214991511     66.82025578134635    102.33477795264739
  H   49.02301151164642     65.53634672713591    104.51090808979644
  H   59.83420422129765     65.88799241174928     99.13428509995228
  H   59.71470094611391     73.91705039775636    103.41549518960457
  H   65.90533376851432     69.97694570911757    102.53752995449385
