# Supplementary material for: The E2 state of FeMoco: Hydride Formation versus Fe Reduction and a Mechanism for H2 Evolution
Source: Chemistry. 2021 Oct 15;27(67):16788–800. doi: 10.1002/chem.202102730 (PMC9293435; doi:10.1002/chem.202102730)
Supplement: Supplementary file 2 — Supporting Information [file CHEM-27-16788-s001.zip › Thorhallsson-E2-SI-xyz/Minimalclustermodel/tH-CBS/tH2-CBS2B/tH2-CBS2B235/tH2-CBS2B235.xyz]

60
Coordinates from ORCA-job E2-tc2-m4-f235-opt-take2_job3
  Mo  58.95392345832177     68.02276454769596    101.87111869260193
  Fe  52.92276936525332     66.11906686423190    105.07674030425254
  Fe  54.86776460765309     68.02547241281235    105.14679872801955
  Fe  54.10139594672769     67.03606041260932    102.83105511394899
  Fe  55.48408352702436     65.47531723744679    104.47533413468835
  Fe  57.62530027791251     66.15691599580883    103.27060685747152
  Fe  57.23723504985727     68.67095173581347    103.78615963002368
  Fe  56.32643243489719     67.72086882592832    101.63965361628709
  S   54.78006536394111     66.28009876368107    106.53222286344423
  S   52.82007599365208     68.31517719584181    104.21408027352375
  S   53.58394036451805     64.88090133222155    103.24861565239696
  S   59.14423516828822     67.57083474828370    104.17400866825218
  S   57.34598917282572     69.75846343404496    101.79255292372531
  S   57.82916421664351     66.16684754114149    101.01583220291477
  S   56.38356330702968     69.96347768413770    105.46038282542220
  S   57.34968616153906     64.24976224462503    104.29990644126373
  S   54.34645626041455     67.68434783064605    100.70878221212118
  C   55.95264454854642     67.18806654182906    103.54416597942273
  O   60.54740231757521     69.55744603685898    102.22146211018594
  O   59.62236013921778     68.73337513713139     99.96595040233147
  O   60.74935932073313     70.23087722978048     98.74624356651834
  O   60.54537147499352     71.80970608331184    103.62735967650889
  O   60.28705254723889     73.74941399896208    102.53315624972662
  O   65.43343222579941     69.44369729559848    100.18318735598744
  O   64.95516339860569     69.33724283252212    102.37521448176534
  C   60.89888755736330     70.41695310397222    101.11572457778746
  C   60.39393158702416     69.74514069138743     99.82268758713164
  C   60.17007755655034     71.76288362460488    101.24567084275294
  C   60.36965474082951     72.41367814334552    102.58078145241412
  C   62.42017173758525     70.58700516266541    101.09323699181503
  C   63.12279010859658     69.23706547451232    100.88538735380386
  C   64.60666619407900     69.34622102894132    101.06591569220792
  H   60.47177248499162     70.12819962627283    103.02191166594959
  H   62.73216492799124     68.52818315087588    101.61468247395628
  H   62.92723459510663     68.86764014196616     99.88000704440454
  H   62.67869347540141     71.27344496327707    100.28552945765107
  H   62.73377147504735     71.03278257554938    102.04094898091736
  H   59.09013527380403     71.57974627657023    101.15978041254772
  H   60.46592644715651     72.43052009726641    100.43843662803624
  C   60.87187298954527     66.18913221334526     99.13574721208997
  H   61.36108622126148     65.42403784029149     98.53018240990171
  H   61.03058802767460     67.16181765336749     98.66837366054939
  N   60.85952770710520     66.75060009483153    101.63346443625503
  C   61.43244641857447     66.15081304677570    100.51406667116353
  C   61.66361345818680     66.49238092403968    102.65694950813219
  H   61.50141900969570     66.80425164850963    103.67357699913258
  N   62.72006720179375     65.76496645317377    102.25466635430286
  H   63.45992903398761     65.43124358792038    102.85299149456310
  C   62.59159318765774     65.53505980406958    100.90413991885194
  H   63.31408152838669     64.96327403028857    100.34786253110572
  C   50.03549948684025     64.71527070886553    104.76009770094696
  H   50.59133447477711     64.10219695873931    104.04881117793933
  H   49.64440907145839     65.58836214866969    104.23381688942311
  S   51.12945123945421     65.22159552083727    106.14613329730088
  H   55.60925624304294     70.77947584039784    104.72370177652182
  H   54.17327803144894     68.75373245561995    106.29953671014438
  H   49.19649893847973     64.13752916272037    105.15621320331712
  H   59.79724126409786     66.00470944148991     99.14738311334611
  H   60.34429511148395     74.08540922718625    103.44664508053557
  H   65.92150640929688     69.44496791067431    102.41972209727457
