# Supplementary material for: The E2 state of FeMoco: Hydride Formation versus Fe Reduction and a Mechanism for H2 Evolution
Source: Chemistry. 2021 Oct 15;27(67):16788–800. doi: 10.1002/chem.202102730 (PMC9293435; doi:10.1002/chem.202102730)
Supplement: Supplementary file 2 — Supporting Information [file CHEM-27-16788-s001.zip › Thorhallsson-E2-SI-xyz/Minimalclustermodel/tH-CBS/tH2-CBS2B/tH2-CBS2B346/tH2-CBS2B346.xyz]

60
Coordinates from ORCA-job E2-tc2-m4-f346-opt_job3
  Mo  58.98685684962231     67.86283672638886    101.82755610188177
  Fe  53.03453945789423     65.97454389055407    105.01697774822084
  Fe  54.91724837621059     67.77452506355267    105.00995016222002
  Fe  54.16848866546670     66.69896759657743    102.66280166685348
  Fe  55.54844339853692     65.25521541383463    104.37337353492879
  Fe  57.71877587076962     65.98043383647492    103.14098675477015
  Fe  57.21714254177552     68.46060615530713    103.76430515675140
  Fe  56.40428730782566     67.44160350176874    101.52007626383646
  S   54.89884370508353     65.96520877668820    106.41859396010197
  S   52.89935710987040     68.04932652675289    103.95044566392096
  S   53.57190399562436     64.55598322457367    103.35734757805440
  S   59.15677564803880     67.41356481740806    104.14254669114963
  S   57.27048636035818     69.52289835300462    101.79270698548717
  S   58.00000908316110     65.97637537331862    100.88363971340853
  S   56.48269009724355     69.50565363106028    105.58643921689738
  S   57.37344951872669     64.03250799025372    104.12221177867306
  S   54.45492928534667     67.16669516311634    100.51880314216224
  C   55.98126872357562     66.96120211738595    103.42909307929261
  O   60.48971896625120     69.49194342031875    102.20497176697603
  O   59.62458239818508     68.65540818714355     99.92433448093207
  O   60.67339872651663     70.23870094128965     98.74074142385328
  O   60.36440860012767     71.74710195018613    103.63958403923033
  O   60.04263083229904     73.67768090370807    102.54511588946555
  O   65.39987916756495     69.64316139717343    100.24281907007831
  O   64.87796837864975     69.56232294477418    102.42552369440430
  C   60.79424715489176     70.38731124157383    101.11484919261116
  C   60.33660376584898     69.70883409831936     99.80549502258685
  C   59.98607763350142     71.68564415129688    101.25918796514186
  C   60.16643120395601     72.34339781547990    102.59320496738718
  C   62.30291830917775     70.65015080502343    101.10746307236589
  C   63.08539581621572     69.34540065960775    100.89928365874009
  C   64.55766970556026     69.52834901431618    101.10913095240514
  H   60.37632879511172     70.03994610769678    103.01434189742788
  H   62.72051917545491     68.60713474821087    101.61305760513922
  H   62.92948322538559     68.97697262794271     99.88654920774344
  H   62.52670424960262     71.35636447387699    100.30641081509700
  H   62.58119785621466     71.10780721372409    102.06066932037803
  H   58.91883725950760     71.43338384490305    101.18813588423916
  H   60.22919896180733     72.37168753197894    100.44979818647855
  C   61.10934892487335     66.23841216984570     99.10360733079717
  H   61.63884861510855     65.50238684119788     98.49551843755535
  H   61.25915850236933     67.22674134146202     98.66592010756321
  N   60.97499428054737     66.71584312261396    101.61131519898971
  C   61.62221066727797     66.18201162238717    100.49980684706891
  C   61.75435871569121     66.47593884489476    102.65730531592328
  H   61.53237115518264     66.75037212019862    103.67402378062948
  N   62.86512089930959     65.81906500214194    102.27784902826563
  H   63.59967129213508     65.50954688034662    102.89514001924186
  C   62.79913960234614     65.61955589879135    100.91714170100164
  H   63.57354065896717     65.10537877742351    100.37442988847526
  C   49.89599741131098     65.58410322294954    104.98164564794675
  H   50.12865326917117     64.85794001815191    104.20188414109874
  H   49.83188700029064     66.57558322503058    104.53023035213120
  S   51.18132730296333     65.55950659231586    106.29184397954189
  H   55.65782384182538     70.48982335311796    105.17318056592701
  H   54.12492849738803     68.54072937667493    106.09255621211793
  H   48.93285873992419     65.33127743741683    105.43034345913424
  H   60.03965083593307     66.02893966266724     99.07814810994125
  H   60.09653367700020     74.01477597778930    103.45828319492951
  H   65.83761979841745     69.71266097201107    102.48667773741860
