# Supplementary material for: The E2 state of FeMoco: Hydride Formation versus Fe Reduction and a Mechanism for H2 Evolution
Source: Chemistry. 2021 Oct 15;27(67):16788–800. doi: 10.1002/chem.202102730 (PMC9293435; doi:10.1002/chem.202102730)
Supplement: Supplementary file 2 — Supporting Information [file CHEM-27-16788-s001.zip › Thorhallsson-E2-SI-xyz/Minimalclustermodel/tH-CBS/tH2-CBS2B/tH2-CBS2B247/tH2-CBS2B247.xyz]

60
Coordinates from ORCA-job E2-tc2-m4-f247-opt_job3
  Mo  58.99028616601677     67.87575820211893    101.90821059524642
  Fe  53.05723762523598     65.94863778459447    105.24661613229661
  Fe  54.93361845249566     67.85430550233436    105.14682721276232
  Fe  54.14702799221169     66.72677013569169    102.83899192919824
  Fe  55.57325461145139     65.31209011007324    104.53261194026952
  Fe  57.74328832215563     66.01317297128534    103.30206046651141
  Fe  57.27283310775804     68.45507144753574    103.81961418364972
  Fe  56.33157776244425     67.45069266235252    101.64462186192681
  S   54.88093601941228     66.02762019981135    106.60489885858441
  S   52.93367960758972     68.10532555346239    104.22110837905768
  S   53.72358683113619     64.53213083358190    103.49407069851998
  S   59.26890239836857     67.45201032170552    104.19347266918659
  S   57.26139389971509     69.51226536501746    101.85173616710678
  S   57.92190979575872     65.98344534006840    101.04073741242834
  S   56.64343260494957     69.43293938471118    105.78292595294053
  S   57.45786398609558     64.14158906894284    104.41436934427800
  S   54.38040499661433     67.27869772904306    100.68720809200087
  C   56.00511897613048     66.97975877444162    103.54795919145020
  O   60.50442842605270     69.49372203545411    102.21958574638212
  O   59.56832466283546     68.62851654016629     99.97901265460347
  O   60.62929642559608     70.15904991168728     98.74025238509743
  O   60.37428975761531     71.74946137627772    103.62342307906491
  O   59.99632752139639     73.66569158126819    102.52290651449582
  O   65.37884794650883     69.63361652781298    100.16608484438453
  O   64.89080049158193     69.60345553224384    102.35827845047795
  C   60.78372883514082     70.37068428588266    101.10822596408475
  C   60.30034390321517     69.66590233990165     99.82286882442642
  C   59.97415885345077     71.66925204667689    101.24530252792351
  C   60.15222273030361     72.33620232230319    102.57653140405478
  C   62.29010703439231     70.63974775045412    101.06565863313291
  C   63.07728091135562     69.33624078988787    100.86678218285398
  C   64.55157312504565     69.53468370044433    101.04828165105950
  H   60.41139334198348     70.05425834236421    103.02456309158684
  H   62.73204520163102     68.60984111070788    101.60236994594875
  H   62.90572681272619     68.94620885406160     99.86499217195750
  H   62.49408225392247     71.33163562524392    100.24708239436941
  H   62.58433876189640     71.11685148156502    102.00433316012609
  H   58.90674764447904     71.42368822374210    101.17196450604578
  H   60.21929166615440     72.35196647615152    100.43353657495271
  C   60.96479651295849     66.18790979990261     99.11828680540616
  H   61.46617268106573     65.43834937861951     98.50309426566527
  H   61.08978162372316     67.16542806941131     98.65024740513793
  N   60.95741665050800     66.71553301388349    101.62297847169459
  C   61.54739435613178     66.16363172079961    100.48786360377731
  C   61.79110624299895     66.49296452419310    102.63138899163404
  H   61.62159852719353     66.78577575856275    103.65301033155656
  N   62.88137758910748     65.83269890633279    102.20455343496020
  H   63.64844273429676     65.53577046192768    102.78777017866940
  C   62.74611268839114     65.61146164540327    100.85299026216173
  H   63.49250184091687     65.09010627307053    100.27883669609520
  C   49.94135318385973     65.54410736178281    104.52259716246475
  H   50.33451550662262     64.90135588781463    103.73364648907604
  H   49.93095490892726     66.57394759127818    104.16137530239293
  S   50.97857992999260     65.40601468294017    106.02842215937309
  H   55.93924131699272     70.49896289078546    105.36312831160363
  H   54.22546285744000     68.66738604692750    106.23034579186280
  H   48.92071879386706     65.23658847305356    104.76180109803360
  H   59.89621272068571     65.97404730898081     99.14681712972747
  H   60.05027463709644     74.00992630759445    103.43350886370220
  H   65.85001623439456     69.76252065565981    102.40263445055074
