# Supplementary material for: The E2 state of FeMoco: Hydride Formation versus Fe Reduction and a Mechanism for H2 Evolution
Source: Chemistry. 2021 Oct 15;27(67):16788–800. doi: 10.1002/chem.202102730 (PMC9293435; doi:10.1002/chem.202102730)
Supplement: Supplementary file 2 — Supporting Information [file CHEM-27-16788-s001.zip › Thorhallsson-E2-SI-xyz/Minimalclustermodel/tH-CBS/tH6-CBS2B/tH6-CBS2B147/tH6-CBS2B147.xyz]

60
Coordinates from ORCA-job E2-tc6-m4-f147-opt_job3
  Mo  58.98926224754527     67.91583033390970    101.85761481733783
  Fe  52.91988737857743     66.08353990531458    105.07731375517751
  Fe  54.90190206740837     67.86567028075881    104.96353162858401
  Fe  54.09574151701121     66.86952226952413    102.79197444811318
  Fe  55.52402072317146     65.38278556368911    104.45151453294827
  Fe  57.70772017187747     66.04434726728314    103.24702360148591
  Fe  57.37376966256730     68.69185604699283    103.74459555887103
  Fe  56.33024363695084     67.54647000189851    101.66915536973384
  S   54.79513650120254     66.25171161210902    106.51844126454438
  S   52.74819104716121     68.18306121678309    104.17095986923000
  S   53.59315449503249     64.73312718797564    103.29409561879032
  S   59.20649564920751     67.44258756774977    104.14369668201829
  S   57.29213383943919     69.56824682056512    101.72706909306443
  S   57.88019485193386     66.05241629808266    100.98291399863929
  S   56.07426871287570     69.80912238417551    105.41297312437817
  S   57.38193539443942     64.15770246636887    104.31382368424714
  S   54.38656488157083     67.50516966691883    100.67178874622917
  C   56.02538862501359     67.02870360460022    103.47934096746340
  O   60.52075091648284     69.49515659359780    102.23262500577717
  O   59.65071808558992     68.66428331945203     99.95639117576462
  O   60.73515295201702     70.21934113898881     98.77029299924571
  O   60.50063680132069     71.77706699075428    103.65486748015384
  O   60.08432277628530     73.69087087240385    102.56326845593877
  O   65.39108511605801     69.94997878058302    100.29950966863512
  O   64.98345678445028     69.33300065374942    102.42092910139920
  C   60.84049457706315     70.38701710226263    101.14483369084735
  C   60.38302075777467     69.70718602293483     99.83625391935392
  C   60.04829164347385     71.69439960279104    101.28602315885917
  C   60.25042504390237     72.36119050961307    102.61447870215187
  C   62.35048143649719     70.63699146575661    101.14213784467717
  C   63.13759401606703     69.33295938407345    100.94126453422207
  C   64.60512650018646     69.56798213741293    101.14162040089960
  H   60.39721988016495     70.03702835236301    103.04480897144281
  H   62.78744513986198     68.59173737059473    101.65730379487768
  H   62.98352872320866     68.96254271271258     99.92799628169580
  H   62.58287587834680     71.34000688171204    100.34115453752436
  H   62.62525626080637     71.09529802567741    102.09607147511450
  H   58.97750165061535     71.46116982183015    101.22056213073739
  H   60.29543789359691     72.37262586336918    100.47097021592035
  C   60.93284746836411     66.15518711054554     99.09809454143544
  H   61.42304555945284     65.39562466088994     98.48616507947330
  H   61.08289782281296     67.13086131101399     98.63415422786478
  N   60.92401324742152     66.69890497730422    101.59972805129702
  C   61.50092807774358     66.11521881491619    100.47349238492447
  C   61.73591080680035     66.44456962204545    102.61780937498190
  H   61.57233057363354     66.75028387567235    103.63636377863891
  N   62.79985152529738     65.73311563668619    102.20663645993515
  H   63.54631962074647     65.40499145564350    102.79965912944570
  C   62.66940608556558     65.51180032258868    100.85458644504396
  H   63.39629700721180     64.95238015563883    100.29135202421040
  C   49.93853200275834     65.12117545430438    104.89465224374989
  H   50.31196288702416     64.52914281112622    104.05742221882461
  H   49.71701271468717     66.12890843636949    104.53876875861964
  S   51.18248429873292     65.16611864841970    106.24601237041605
  H   55.52803753490553     70.60691500795167    104.47782558085950
  H   58.31056174711943     69.84695837059918    104.08012271950741
  H   49.01936588099950     64.66613856568542    105.27091167245875
  H   59.85934513166031     65.96456649216314     99.11605593910795
  H   60.15520933680575     74.03399065301090    103.47300842104687
  H   65.93038143348896     69.54830552007813    102.48937127204204
