# Supplementary material for: The E2 state of FeMoco: Hydride Formation versus Fe Reduction and a Mechanism for H2 Evolution
Source: Chemistry. 2021 Oct 15;27(67):16788–800. doi: 10.1002/chem.202102730 (PMC9293435; doi:10.1002/chem.202102730)
Supplement: Supplementary file 2 — Supporting Information [file CHEM-27-16788-s001.zip › Thorhallsson-E2-SI-xyz/Minimalclustermodel/tH-CBS/tH6-CBS2B/tH6-CBS2B247/tH6-CBS2B247.xyz]

60
Coordinates from ORCA-job E2-tc6-m4-f247-opt_job3
  Mo  58.97548232628518     67.81135013140305    101.89963838952929
  Fe  53.06961812746601     65.98426798144094    105.28039667948842
  Fe  55.10585335299692     67.72060732668790    105.16901845132298
  Fe  54.17685498885827     66.72550618349251    102.93510016682774
  Fe  55.57349567387863     65.24972952366268    104.59746167595932
  Fe  57.72979415763835     65.97078890272444    103.36943434573600
  Fe  57.39204833286880     68.53886654407880    103.84002333892317
  Fe  56.33948726402696     67.39508053066493    101.67898397068414
  S   54.83509960154305     65.98196361053176    106.69766035716570
  S   53.06447758399980     68.16290223603150    104.36914144556152
  S   53.69721171077671     64.55839262521695    103.53418943317565
  S   59.29757151878581     67.37215459068906    104.17991789408003
  S   57.22805968069969     69.43576027047057    101.82627384861705
  S   57.90568262516997     65.88947515694062    101.10266412992050
  S   56.62434340414359     69.25286278843615    105.96955011172260
  S   57.45536942529051     64.08593464318949    104.47514818169046
  S   54.33823065028754     67.23628668257086    100.78338891837701
  C   56.03360358056694     66.93198440184842    103.62171260387807
  O   60.46424895952927     69.45312183109569    102.22300536030116
  O   59.55874265761766     68.57064664272518     99.97470325317039
  O   60.63286421419952     70.09958701752736     98.74592570155679
  O   60.33555747602064     71.76284204664813    103.60312637221205
  O   59.84521782023063     73.63484575435483    102.47102046287779
  O   65.30873133555265     70.10258802279768    100.27481242487515
  O   64.90418491200109     69.60499897462263    102.42786489671715
  C   60.72886110686515     70.33725656353670    101.11583832969198
  C   60.28453472729127     69.61360681492594     99.82606572902336
  C   59.87830277989944     71.61028462054273    101.23852208694639
  C   60.06100908446675     72.31294664268277    102.55050394978755
  C   62.22297350508936     70.66517109684703    101.09203743655334
  C   63.08328988663755     69.40253855320655    100.93174730553952
  C   64.53261273562241     69.73208498540829    101.13125265709135
  H   60.31762713607427     70.00289390865679    103.02552806151641
  H   62.77419067808102     68.66517058244409    101.67097894980081
  H   62.95632149649981     68.99175410507807     99.93067678147449
  H   62.41173091507088     71.35199764985283    100.26589357639801
  H   62.47765359045386     71.17048035569110    102.02766441605618
  H   58.81901361812250     71.32428615181531    101.19123587777958
  H   60.08647323058791     72.28201041699079    100.40726991802002
  C   60.88768159572778     66.09309033886548     99.09411129101225
  H   61.37828275745888     65.33917693541692     98.47533762851282
  H   60.98673879323798     67.06499861724839     98.60914497748126
  N   60.94601213751593     66.66406866325322    101.58676546412502
  C   61.50948973306682     66.09580966167110    100.44659605754133
  C   61.80362682024229     66.45728797322509    102.57768346512782
  H   61.65962255545818     66.76477973262055    103.59875358601434
  N   62.88513037855434     65.79158192018544    102.13521633164576
  H   63.66538662310410     65.50284100097224    102.70463959238658
  C   62.71769462504633     65.55045264661786    100.79053760294192
  H   63.44909690115645     65.01820643826039    100.20707291297521
  C   50.04910076646396     65.70280815439718    104.33162148512341
  H   50.50564649058477     65.08795846258059    103.55488994416150
  H   50.09292110672708     66.74773674924668    104.02051050114024
  S   50.93845426675837     65.47354775146472    105.92018883633087
  H   56.09842519734239     70.41726732136871    105.54937558421071
  H   58.22153286889358     69.79341874686038    104.08083040769071
  H   49.00546086505601     65.40716208796303    104.46017048227178
  H   59.82281436106360     65.86783643566943     99.15975873828263
  H   59.90823533091098     73.99977727009079    103.37270733737449
  H   65.83579176642417     69.88002438647855    102.49209698158175
