# Supplementary material for: The E2 state of FeMoco: Hydride Formation versus Fe Reduction and a Mechanism for H2 Evolution
Source: Chemistry. 2021 Oct 15;27(67):16788–800. doi: 10.1002/chem.202102730 (PMC9293435; doi:10.1002/chem.202102730)
Supplement: Supplementary file 2 — Supporting Information [file CHEM-27-16788-s001.zip › Thorhallsson-E2-SI-xyz/Minimalclustermodel/tH-CBS/tH6-CBS2B/tH6-CBS2B235/tH6-CBS2B235.xyz]

60
Coordinates from ORCA-job E2-tc6-m4-f235-opt_job3
  Mo  58.97073925991932     67.93347276106277    101.83820112369722
  Fe  53.00720824430520     66.05609593107793    105.06490360005884
  Fe  54.96946178970983     67.87349870743785    104.94691667132527
  Fe  54.11856288029267     66.85163421765864    102.74508780320245
  Fe  55.52310899713297     65.36619821105762    104.40988419110772
  Fe  57.68986534960767     66.04061087440643    103.19092353867542
  Fe  57.35869676426695     68.64117647168655    103.76693836656739
  Fe  56.33063891436240     67.59202936013639    101.60182354010638
  S   54.89929083056713     66.21912743242278    106.46744506929836
  S   52.78471668650439     68.13238302950614    104.18076594194231
  S   53.62975689100892     64.70080728480245    103.27753192735361
  S   59.16226589359867     67.42407850927650    104.13307658041873
  S   57.30547835276494     69.61955046600214    101.72503138047470
  S   57.86257206717762     66.07842419807852    100.93722627526978
  S   55.97627645399888     69.92753840420471    105.24495501988486
  S   57.36776444875007     64.14262529062503    104.25236879390025
  S   54.35773190765502     67.48662728401108    100.63283414546879
  C   55.97214087820635     67.06498050056464    103.46083614546778
  O   60.50787280277251     69.50105370268282    102.23824124109173
  O   59.66235560371747     68.68590724037674     99.93955331668379
  O   60.76142706669160     70.25240318629189     98.78150195684920
  O   60.48055105005052     71.78001061300201    103.67115065300176
  O   60.11154879240544     73.70230766716229    102.57707661219459
  O   65.39833447831943     69.92544473943482    100.34267953293981
  O   64.97207940876788     69.28844948956134    102.45421108331018
  C   60.84512272411512     70.39555968976669    101.15727927426778
  C   60.39683060143378     69.72764779499687     99.83847504551002
  C   60.06106906818081     71.70791653883344    101.29668423360660
  C   60.25560776673780     72.36927870570000    102.62750503279889
  C   62.35717211681100     70.63350896930827    101.17196801913767
  C   63.13459355453660     69.32477055063011    100.96391115113217
  C   64.60294451898046     69.54256944356878    101.17565900519685
  H   60.37580780847324     70.04072688632884    103.05016137949474
  H   62.77227319685102     68.57999797455042    101.67004691199503
  H   62.98349174832911     68.96595165174519     99.94601933812449
  H   62.60365818317985     71.34325554367297    100.38121861036849
  H   62.62632516865336     71.07883178767763    102.13374172197490
  H   58.98925600219672     71.47550211302611    101.22638427475584
  H   60.31613499112142     72.38627492412881    100.48434346511057
  C   60.92870960108904     66.16404233626788     99.08890602827850
  H   61.42260140122842     65.40539461388066     98.47871348987682
  H   61.08181121889940     67.14100973460373     98.62876827404889
  N   60.90345644625520     66.70586993408494    101.58987454533460
  C   61.48664651366012     66.12069082773154    100.46817804964722
  C   61.70583220928818     66.44654098287249    102.61415663246099
  H   61.53621252930525     66.75181734178646    103.63178908012772
  N   62.76966760380743     65.72951572533478    102.21118745757883
  H   63.50980488028701     65.39744007473153    102.80981040660430
  C   62.64843678523501     65.50952720825110    100.85804023276869
  H   63.37616064306933     64.94557061730679    100.30043915804197
  C   50.00513112061869     65.14801890653726    104.97409637926044
  H   50.33697257124555     64.54284637339472    104.12903925444760
  H   49.79869399934380     66.15957541506371    104.62051797670946
  S   51.28934992587176     65.16818872168018    106.28737816053315
  H   55.25674609261035     70.51796695024308    104.27430396868053
  H   58.30025768570602     69.77571514324644    104.15213888247231
  H   49.08770554421523     64.71832852647208    105.38235602463794
  H   59.85481642409950     65.97428192511545     99.10045129710107
  H   60.17300424294407     74.04124449866507    103.48899893293225
  H   65.92082429905507     69.49304799625324    102.52967679467203
