# Supplementary material for: The E2 state of FeMoco: Hydride Formation versus Fe Reduction and a Mechanism for H2 Evolution
Source: Chemistry. 2021 Oct 15;27(67):16788–800. doi: 10.1002/chem.202102730 (PMC9293435; doi:10.1002/chem.202102730)
Supplement: Supplementary file 2 — Supporting Information [file CHEM-27-16788-s001.zip › Thorhallsson-E2-SI-xyz/Minimalclustermodel/tH-CBS/tH6-CBS2B/tH6-CBS2B346/tH6-CBS2B346.xyz]

60
Coordinates from ORCA-job E2-tc6-m4-f346-opt_job3
  Mo  58.98270632981768     67.86495677198258    101.76608486156942
  Fe  52.96903539491614     66.00360606951308    104.94092046261375
  Fe  55.02410685025991     67.78710662037021    104.76224663256895
  Fe  54.08417916849761     66.81387346599496    102.51339454064275
  Fe  55.57475746341297     65.24955126705899    104.34575932920727
  Fe  57.66595148602325     65.97972812036157    103.03866396165904
  Fe  57.27657354428025     68.57232624136311    103.63577002227235
  Fe  56.37715374995778     67.41963330536069    101.42212255724030
  S   54.92726052160435     66.09917599683970    106.33197346251181
  S   52.87787704392527     68.13091070919471    103.91596721589150
  S   53.59815689037017     64.63002859989405    103.23181208868226
  S   59.09865830050975     67.35931710259791    104.05905968789538
  S   57.24501992883742     69.47684131241539    101.59059516668903
  S   58.00390000012398     65.97292828161522    100.78670732248604
  S   56.15934527053079     69.66850708603565    105.32654639503070
  S   57.39650327429375     64.05133321111597    104.07535038747953
  S   54.43956283111682     67.25529391917611    100.38376421889241
  C   55.95193803231523     66.92022631926086    103.27597340119775
  O   60.45151329324218     69.48131800225576    102.22334028684982
  O   59.70851987086325     68.65784782186364     99.89859999877254
  O   60.78324500108338     70.26983489165315     98.78062596169821
  O   60.36826583260375     71.76708801442479    103.66789907031222
  O   60.00981421320382     73.68522277233612    102.56190785719905
  O   65.37556803298872     70.00248621634276    100.42533714468541
  O   64.93648175068101     69.37634092620158    102.53750820745876
  C   60.80255596329548     70.39169273611212    101.15986662825556
  C   60.40850486451090     69.72454128516938     99.82367186668992
  C   59.98661491415228     71.68514199969792    101.28786481693258
  C   60.15648584341228     72.35243085004713    102.61983508887033
  C   62.30898597184073     70.65870853699792    101.21843237156060
  C   63.11612964595344     69.36591922269017    101.02466205488683
  C   64.57759891311733     69.61287426466902    101.25282217935855
  H   60.27631815350460     70.00843864910350    103.03466848550269
  H   62.75968162708318     68.61453321996322    101.72694057085469
  H   62.98622432180447     69.00207747873382    100.00548349308394
  H   62.56232673746917     71.37692083966927    100.43734129077436
  H   62.54434935800895     71.10399982944421    102.18890297453409
  H   58.92157282422005     71.42776068417760    101.20463381509539
  H   60.23541365473930     72.36735155131737    100.47680471187863
  C   61.12478925750748     66.22112013625677     99.07287055715982
  H   61.64797825668190     65.47421356280584     98.47250801327625
  H   61.30939616556976     67.20739006082881     98.64464138451392
  N   60.95993803244602     66.69467504143509    101.58288987023471
  C   61.60587516242008     66.14124615844926    100.47945884494385
  C   61.70734398569117     66.41338920894651    102.64200940499120
  H   61.47926150308527     66.69052552222273    103.65646015838549
  N   62.79558792599020     65.71173427047496    102.27929357084638
  H   63.50296504588651     65.36574261520576    102.90878760899591
  C   62.74883737026123     65.52631001953367    100.91595713302044
  H   63.50965337994369     64.98127138724942    100.38428438983208
  C   49.84830031279200     65.41771044920326    105.32128228562686
  H   49.98966395975349     64.69447782028038    104.51674471453222
  H   49.67219450867687     66.40053109461667    104.87976268374696
  S   51.31770111545484     65.45819338534992    106.42566827160104
  H   55.56923956064922     70.60581925949991    104.55625996904772
  H   58.21200605138916     69.72862499433305    103.90149699218233
  H   48.97161205647037     65.12998938118956    105.90612628472856
  H   60.05099478544221     66.03872580842686     99.02268295500413
  H   60.06042755723566     74.02838702227274    103.47291856725784
  H   65.88095213806666     69.59691060837915    102.62141875026190
