# Supplementary material for: The E2 state of FeMoco: Hydride Formation versus Fe Reduction and a Mechanism for H2 Evolution
Source: Chemistry. 2021 Oct 15;27(67):16788–800. doi: 10.1002/chem.202102730 (PMC9293435; doi:10.1002/chem.202102730)
Supplement: Supplementary file 2 — Supporting Information [file CHEM-27-16788-s001.zip › Thorhallsson-E2-SI-xyz/Minimalclustermodel/tH-CBS/tH4-CBS2B/tH4-CBS2B346/tH4-CBS2B346.xyz]

60
Coordinates from ORCA-job E2-tc4-m4-f346-opt_job3
  Mo  58.93061629771034     67.94944128503549    101.77920961732106
  Fe  53.02138974629197     66.04580008285714    104.95555293054447
  Fe  54.97714857029420     67.78084289557582    104.83934689324539
  Fe  54.06642966134314     66.84045060163886    102.57732399412038
  Fe  55.49375016766754     65.22176355790880    104.30533195789243
  Fe  57.58002902624985     66.12375234744574    103.04343954281842
  Fe  57.11986025374873     68.57515489392344    103.63537903951172
  Fe  56.31780691971302     67.57027398493399    101.39868402951411
  S   54.96220749087028     66.04728070856683    106.31289017259806
  S   52.83061017181999     68.15990326015415    103.99628045690066
  S   53.50394896831715     64.71256465134925    103.17930660467469
  S   59.03295666995092     67.50991890950731    104.08822106349449
  S   57.25772921688087     69.63175808149393    101.65756314810936
  S   57.92749716357100     66.08982930292690    100.79828462164517
  S   56.14419563080785     69.75320851812519    105.34467456081971
  S   57.37755240717987     64.15944901017308    103.93055050668090
  S   54.35232400391700     67.35250707641077    100.42845162631383
  C   55.89308087687387     67.03901962854700    103.24852765111581
  O   60.46667730277361     69.53481066389415    102.20737562788158
  O   59.67108237053031     68.70656304283854     99.89971534867756
  O   60.86228733256918     70.21324900779642     98.75120832112133
  O   60.37492253413261     71.81638327147955    103.60089401528673
  O   60.09633062928925     73.73344329638532    102.47096684342937
  O   65.44571690220069     69.52289920424440    100.38869953785253
  O   64.89750458803717     69.47677005526947    102.56618887983774
  C   60.85622113604126     70.40331537773221    101.12349852971762
  C   60.44105920665291     69.72137454750869     99.80329106939078
  C   60.08352830049230     71.72761334583292    101.20850540003283
  C   60.21621963815335     72.40021785226658    102.54114054056595
  C   62.37152580538187     70.61577831802863    101.18299837160352
  C   63.11841938406315     69.28385525713830    101.02059372126857
  C   64.59192706985111     69.43520525207398    101.24666918211589
  H   60.34454918989302     70.09529727377414    103.00657405494596
  H   62.72245487899169     68.57400789833474    101.74644754374287
  H   62.96743880219866     68.89462839073138    100.01503598120679
  H   62.65395457397982     71.30433091620245    100.38511358136488
  H   62.62361253475133     71.07407021087413    102.14286135734450
  H   59.01374203945355     71.51116021363450    101.08393383540972
  H   60.38989384683045     72.39424364262163    100.40412487594209
  C   61.08199757350842     66.22389789252625     99.13315895275495
  H   61.61273864115211     65.46918713442477     98.54953534255749
  H   61.26763837312421     67.20377155299761     98.69052665468669
  N   60.89175146550301     66.73866758239095    101.63140476101835
  C   61.55048798895245     66.16799698281366    100.54493352643841
  C   61.62837239564257     66.47676357193191    102.70312908691572
  H   61.38702639479634     66.76864262943316    103.71040830162862
  N   62.72257592704404     65.77251306713261    102.36375818986598
  H   63.42430326003755     65.43940404369323    103.00647857785009
  C   62.69082151219985     65.56371871996384    101.00331871387063
  H   63.46019650777546     65.01384477944113    100.48929107579306
  C   49.96687528790455     65.21302483700150    105.34628467540890
  H   50.17728946458570     64.48762338216703    104.55886262419054
  H   49.71421435392616     66.16805348051618    104.88172349719629
  S   51.41809701937082     65.39480465959107    106.45761919599690
  H   55.37489104136607     70.58062863742236    104.60888228144627
  H   55.17810133809603     63.84918426791721    104.84507175559509
  H   49.11082850403125     64.86572389216840    105.92959257542992
  H   60.00912162171833     66.03778666963156     99.07709556748202
  H   60.11464727299271     74.08326228328426    103.38072953700231
  H   65.85938374679050     69.60733309830866    102.63759107080226
