# Supplementary material for: The E2 state of FeMoco: Hydride Formation versus Fe Reduction and a Mechanism for H2 Evolution
Source: Chemistry. 2021 Oct 15;27(67):16788–800. doi: 10.1002/chem.202102730 (PMC9293435; doi:10.1002/chem.202102730)
Supplement: Supplementary file 2 — Supporting Information [file CHEM-27-16788-s001.zip › Thorhallsson-E2-SI-xyz/Minimalclustermodel/tH-CBS/tH4-CBS2B/tH4-CBS2B235/tH4-CBS2B235.xyz]

60
Coordinates from ORCA-job E2-tc4-m4-f235-opt_job3
  Mo  58.94045081822969     67.95715702659497    101.80907106906736
  Fe  53.00331176628403     66.11305690840054    105.08296719229106
  Fe  54.99332393487498     67.87946909000608    104.93314244986595
  Fe  54.07924140751377     66.88245650294785    102.72570168623506
  Fe  55.49248623587603     65.25759406912670    104.40464396406391
  Fe  57.66426963256393     66.04582571262428    103.14547466704728
  Fe  57.18542525887926     68.55149067057920    103.65732419129235
  Fe  56.31679070591123     67.60031647892013    101.54037666512569
  S   54.91102488174707     66.24295010985485    106.43931642582336
  S   52.81723183744008     68.20074133359242    104.21198921659500
  S   53.52318053050391     64.76876682961762    103.26134371042950
  S   59.10230309571991     67.49829788344863    104.11496613336126
  S   57.29751385917598     69.67158300152252    101.69057616862015
  S   57.86681870843255     66.08698983124080    100.89642754794747
  S   56.20426249342113     69.85922329046754    105.31012489642960
  S   57.38802670390768     64.12756224459963    104.13053140833556
  S   54.31009778661564     67.52156578290834    100.61228352693851
  C   55.93705868082861     67.02796087464621    103.40245094709043
  O   60.48922053019094     69.52844485151250    102.21469913415780
  O   59.66581265385302     68.69818642409459     99.91815801482261
  O   60.78085723384736     70.25071686694446     98.75543917616197
  O   60.40776137126847     71.78832317266124    103.63786299242662
  O   60.09734301012195     73.71829777412732    102.53951282253706
  O   65.43809989992374     69.51644901321293    100.34718585199948
  O   64.88267475357800     69.45569677476368    102.52260137123770
  C   60.84944000366466     70.40809496067936    101.13015889136854
  C   60.40528828184040     69.73515459975928     99.81348535996631
  C   60.07939293743483     71.73118475880833    101.24849326419765
  C   60.22979606767782     72.38469737909449    102.58781459450417
  C   62.36582637693931     70.61940021105073    101.15834040410465
  C   63.10712029900607     69.28734104106370    100.97096423634774
  C   64.58089961269741     69.42719820110156    101.20168964386187
  H   60.37709148039932     70.08134207936956    103.02088709103381
  H   62.70775739034797     68.56759826535320    101.68524946753871
  H   62.95372749829234     68.91503880561687     99.95940018455134
  H   62.63383892347499     71.31535611907039    100.36197027977441
  H   62.63639758790178     71.06846229508568    102.11767566603645
  H   59.00727227555338     71.51223272823015    101.14118750311783
  H   60.37008224656928     72.41038215875973    100.44898696642623
  C   60.97854103563576     66.17743385904757     99.12220433096425
  H   61.49090737085649     65.41968924337020     98.52630509090594
  H   61.13730572426439     67.15378815084198     98.66244407316734
  N   60.88468716066417     66.72408309534889    101.61860251227877
  C   61.50302910013299     66.14193821525262    100.51454615762101
  C   61.66284438318250     66.47555031417465    102.66410245822829
  H   61.45984535460809     66.77887729136754    103.67620590994075
  N   62.74494246273168     65.76939134581158    102.29092587780168
  H   63.47218307791209     65.44604523172664    102.90978142500171
  C   62.66154988071023     65.54510829393782    100.93533111161202
  H   63.41083300385660     64.98952477431348    100.39829110048453
  C   50.02096536514027     65.10818114942467    105.01555504047651
  H   50.38541961246007     64.47987157666279    104.20180811458974
  H   49.76982881528689     66.09149707224022    104.61507638320428
  S   51.29644958592146     65.24741205995377    106.32872352467183
  H   55.49308626354515     70.64947240168439    104.48593735626061
  H   55.17054940225309     63.94560878336026    105.14075330685722
  H   49.12339636007351     64.65681912118689    105.44377454483748
  H   59.90560108621391     65.98249704258316     99.11037211869190
  H   60.12401715613189     74.05300726371090    103.45471305069178
  H   65.84506002590105     69.57956659253108    102.59832272896320
