# Supplementary material for: The E2 state of FeMoco: Hydride Formation versus Fe Reduction and a Mechanism for H2 Evolution
Source: Chemistry. 2021 Oct 15;27(67):16788–800. doi: 10.1002/chem.202102730 (PMC9293435; doi:10.1002/chem.202102730)
Supplement: Supplementary file 2 — Supporting Information [file CHEM-27-16788-s001.zip › Thorhallsson-E2-SI-xyz/Minimalclustermodel/tH-CBS/tH4-CBS2B/tH4-CBS2B147/tH4-CBS2B147.xyz]

60
Coordinates from ORCA-job E2-tc4-m4-f147-opt_job3
  Mo  58.97003139114510     67.89322442692166    101.80298294965810
  Fe  53.02573524138132     66.17411312877142    105.03563355471842
  Fe  55.09044437808725     67.84843607504051    104.82127066849038
  Fe  54.05660174553097     66.86300632379442    102.64308817284328
  Fe  55.45552276438919     65.27142810515862    104.37343499309495
  Fe  57.68198350246638     65.98945139636250    103.11011341149117
  Fe  57.22914125252126     68.50502146718399    103.70771908227988
  Fe  56.32464965933278     67.49651735277902    101.48275646753899
  S   54.95074046642979     66.24372131475640    106.38803274001567
  S   52.89112990176845     68.25679264724059    104.13450753279356
  S   53.45001872150021     64.78858294649591    103.20500941314910
  S   59.15166600290034     67.41347370256842    104.10966332076555
  S   57.27221531432513     69.54771508452683    101.72610067705689
  S   57.92351004336918     66.01306390352143    100.87082210133777
  S   56.24624040300479     69.80186875119841    105.36515135177753
  S   57.36106468164704     64.09494046593078    104.13424694271232
  S   54.35986252408826     67.45906285934878    100.50899320769466
  C   55.94265365770360     66.91596902772812    103.24871828443503
  O   60.48100982800850     69.48885451138064    102.21731547268381
  O   59.65397200372835     68.66749968828590     99.91887532482620
  O   60.78884158649299     70.20911262851045     98.76095026784816
  O   60.30623048708157     71.73045430999115    103.64420908179854
  O   59.92351378123161     73.65452185760996    102.55818082658931
  O   65.44579712394820     69.58336879112747    100.41373112192579
  O   64.85466193851578     69.56247027157261    102.58047737913147
  C   60.82267616285582     70.38112419539911    101.13646832501910
  C   60.40100827243894     69.70076393936603     99.81700093806495
  C   60.01382534014298     71.68218323011857    101.24938526745802
  C   60.11524256854784     72.32903433540369    102.59800789399343
  C   62.33112154307531     70.63430754664284    101.17773377814734
  C   63.10989627808775     69.32186798583159    101.00480221511560
  C   64.57642263127224     69.49805491281941    101.25621277283476
  H   60.35360064046020     70.03802279281153    103.02498208561013
  H   62.71990688963125     68.59388755766882    101.71629943825197
  H   62.98036302116017     68.94184489905867     99.99282007953168
  H   62.58775875800377     71.33301339654034    100.38010540903228
  H   62.58050274632009     71.09513752337398    102.13717634192933
  H   58.95090516111723     71.44533408575870    101.10983241930954
  H   60.30814677787228     72.37662708419354    100.46412445673690
  C   61.03723396953339     66.19270727722986     99.09337786228086
  H   61.55447489517320     65.44572540895244     98.48832131184720
  H   61.19530082823630     67.17589156029238     98.64784301804619
  N   60.93467602801949     66.70030024181817    101.59828655867912
  C   61.55801138531562     66.13834287954241    100.48675848444864
  C   61.71343716199917     66.44276521890575    102.64131339827274
  H   61.50562645182919     66.73049638334000    103.65720950323872
  N   62.80028533958198     65.74966514474870    102.25923536828044
  H   63.52831943525285     65.42171377735320    102.87485296230071
  C   62.72000225507891     65.54349521565520    100.90066112750434
  H   63.47381690307596     65.00111948558487    100.35656080896878
  C   49.99751950556988     65.26752807794237    105.14111778838534
  H   50.29117401525203     64.61276209726812    104.31925822016734
  H   49.76003769200856     66.25246524031121    104.73544612842356
  S   51.35057443965400     65.37933675520154    106.37777035282485
  H   55.66098415158710     70.76091928669523    104.62241797585614
  H   55.06135346276798     63.92891223429847    104.99268287928912
  H   49.10850146906827     64.85714434958274    105.62527578323144
  H   59.96533603328405     65.99387857014045     99.07249623918321
  H   59.92112913104567     73.98337975193979    103.47599109371698
  H   65.81315125507572     69.70554552039611    102.67043836735142
