# Supplementary material for: The E2 state of FeMoco: Hydride Formation versus Fe Reduction and a Mechanism for H2 Evolution
Source: Chemistry. 2021 Oct 15;27(67):16788–800. doi: 10.1002/chem.202102730 (PMC9293435; doi:10.1002/chem.202102730)
Supplement: Supplementary file 2 — Supporting Information [file CHEM-27-16788-s001.zip › Thorhallsson-E2-SI-xyz/Minimalclustermodel/tH-CBS/tH4-CBS2B/tH4-CBS2B247/tH4-CBS2B247.xyz]

60
Coordinates from ORCA-job E2-tc4-m4-f247-opt_job3
  Mo  58.98573337611128     67.77495224236679    101.88501746028648
  Fe  53.03747514340462     66.05141918621815    105.21686879798013
  Fe  55.12228424507839     67.68715256561123    105.04430389835518
  Fe  54.14483815679151     66.70308587893614    102.82497278323099
  Fe  55.52033342375114     65.08718726916469    104.55208662470258
  Fe  57.74177015478691     65.87817856443945    103.25242988955409
  Fe  57.30244645883893     68.29402931039256    103.84359017214567
  Fe  56.35185552121050     67.37406565231296    101.61867192474702
  S   54.84454505188013     66.04105365223357    106.58200055515853
  S   53.08878663315876     68.18251869882258    104.24757016853285
  S   53.53348335746890     64.60893262850685    103.44698197290634
  S   59.26970089275987     67.32047300774643    104.18330399704098
  S   57.26999655633840     69.41848269083512    101.90515752206464
  S   57.94199349596874     65.88225625570438    100.99450465001576
  S   56.51634588191092     69.46826877114826    105.60500756185823
  S   57.44283737293190     63.99745446051212    104.33412709857285
  S   54.38110344826543     67.21687159184833    100.67294709922761
  C   56.00341034542559     66.81690758893632    103.51138165970592
  O   60.48411009549205     69.41308123578463    102.23443075344120
  O   59.56517883818579     68.59087704285422     99.96999113679038
  O   60.61610300917855     70.16157891222348     98.77158275595473
  O   60.28311826116234     71.64666929338046    103.68980580060359
  O   59.88737436777448     73.57637439904889    102.61867040970355
  O   65.33501706861510     69.72766766886630    100.11299330399389
  O   64.92510745766526     70.02184651346339    102.30174174757371
  C   60.73724317716250     70.32727339693319    101.14680780084082
  C   60.28123850231630     69.64013460231969     99.84111710433800
  C   59.88884776145959     71.59787323781462    101.31117538139358
  C   60.05709203732596     72.24641741755036    102.65121281049879
  C   62.23030009671773     70.65652765019591    101.11520785471568
  C   63.08681996738736     69.39314687764393    100.95225235625495
  C   64.54858389533372     69.71456987231137    101.03686965773029
  H   60.36439529747855     69.94923855063621    103.05144072936955
  H   62.83084435922835     68.69088105706197    101.74676486845296
  H   62.89670742571231     68.92726206273072     99.98694512385701
  H   62.40723377767416     71.33953857082662    100.28269672689225
  H   62.49791471195369     71.16669111824608    102.04424924525847
  H   58.82876506402496     71.31692712134152    101.24368955520816
  H   60.10758529682187     72.30018171104717    100.50859790604854
  C   61.03174526378417     66.16633365513262     99.10416139526434
  H   61.55021802929224     65.43698900774717     98.47885709361807
  H   61.14291572959234     67.15482397052648     98.65577356692832
  N   60.98898481075700     66.65599372342831    101.61152793728505
  C   61.60222597438918     66.12843133203918    100.47821271894864
  C   61.81393258978252     66.43647286822920    102.62665562230728
  H   61.62263238315382     66.71206893620595    103.64972192763628
  N   62.92034021843307     65.79750285692040    102.20663482918384
  H   63.68381573087123     65.50405776891698    102.79612668206418
  C   62.80495533517502     65.58939619658504    100.85048606207118
  H   63.56680963757848     65.08646200493467    100.28013828216882
  C   49.89470097677211     65.81919795322490    104.60041809549999
  H   50.24204245493873     65.16733088853307    103.79786886288045
  H   49.91481333780592     66.85130307352181    104.24642363293016
  S   50.96271420756528     65.62960437963444    106.07870641621011
  H   55.70022989511037     70.40380764245633    105.07303136673315
  H   55.19415795946507     63.74327782811985    105.19006790458417
  H   48.86992705952714     65.55001427925242    104.86580354725659
  H   59.96638638070303     65.93469745440724     99.12152236046404
  H   59.93605807990296     73.90458193272354    103.53538076128777
  H   65.87143965664183     70.24756977743721    102.27756126066134
