# Supplementary material for: The E2 state of FeMoco: Hydride Formation versus Fe Reduction and a Mechanism for H2 Evolution
Source: Chemistry. 2021 Oct 15;27(67):16788–800. doi: 10.1002/chem.202102730 (PMC9293435; doi:10.1002/chem.202102730)
Supplement: Supplementary file 2 — Supporting Information [file CHEM-27-16788-s001.zip › Thorhallsson-E2-SI-xyz/Minimalclustermodel/tH-CBS/tH3-CBS2B/tH3-CBS2B235/tH3-CBS2B235.xyz]

60
Coordinates from ORCA-job E2-tc3-m4-f235-opt_job3
  Mo  58.97711458797149     67.90585164887275    101.80897069148756
  Fe  53.02362690732511     66.05198778190112    105.13928948052337
  Fe  55.02062291696543     67.81731784908605    104.94290177455350
  Fe  53.99958823873840     66.87660729467012    102.74438770432801
  Fe  55.52825728941785     65.28538225616673    104.38364117706629
  Fe  57.67348109002743     65.99560762658425    103.16370360301534
  Fe  57.25641574737379     68.49704828794657    103.70450479626057
  Fe  56.34973729765898     67.53688447663940    101.56098692601840
  S   54.96170697156873     66.19733492951940    106.47336049489738
  S   52.91228900681703     68.22788918976055    104.26656907771309
  S   53.55396939641991     64.71649272282524    103.32668691863883
  S   59.16023008868667     67.40701018958822    104.09929861908158
  S   57.32308575090512     69.60135941021815    101.72938260144886
  S   57.89073924976704     66.04381516283085    100.89631267276476
  S   56.27614141984816     69.78199863914311    105.36995916529983
  S   57.39444019674340     64.05842057885724    104.13108318426721
  S   54.40108530141910     67.49411676091725    100.61176835906599
  C   55.98752034773543     66.98061203147198    103.42403096544740
  O   60.51110506629238     69.48829244412404    102.22255228369642
  O   59.67369425313566     68.66328682245347     99.92958794431782
  O   60.85761452275180     70.16087728050083     98.76441419063569
  O   60.30822549780378     71.73282145863783    103.63013979071408
  O   59.92708023613564     73.65033940757957    102.53266605734659
  O   65.42201273821452     70.02046112785000    100.40845927209574
  O   64.99856824975367     69.45664110036446    102.54159983929858
  C   60.85424393429789     70.37469808408116    101.13654427246445
  C   60.44413712299063     69.68013293913242     99.82241643804988
  C   60.03805713991580     71.67310798380578    101.23373133340736
  C   60.12482235696200     72.32645973875707    102.57898179694843
  C   62.35722858406250     70.65207818369532    101.18287704560277
  C   63.17680598300299     69.36159436101492    101.03432374409618
  C   64.63420949394047     69.64158290502002    101.25013447730466
  H   60.37248914152345     70.04886916702432    103.02166633490519
  H   62.83227283328637     68.63178764365419    101.76492208606754
  H   63.04920006366001     68.96028253442573    100.02915232540929
  H   62.60392444853055     71.34444049295467    100.37693292180317
  H   62.58990422958575     71.13516487981562    102.13615655120871
  H   58.97672000631209     71.42748938172777    101.09027467062728
  H   60.33534070775193     72.36407435279841    100.44660528670933
  C   60.96421591259621     66.15170491437300     99.07011161469458
  H   61.47112381339132     65.40081828255200     98.46120427266941
  H   61.11038863950590     67.13172227051847     98.61444230641089
  N   60.92101584459873     66.68959550448999    101.57293844506782
  C   61.51294263690681     66.10865257395068    100.45307329151630
  C   61.71909080705316     66.43105497532218    102.60088873102920
  H   61.54418197729954     66.72984045785199    103.61921370599511
  N   62.78758023434232     65.71962555210172    102.20263757914013
  H   63.52479863188122     65.38788849670506    102.80519013667819
  C   62.67516221220535     65.50235297300671    100.84840145240976
  H   63.40796037956863     64.94163850594190    100.29431647044811
  C   49.92291657981148     65.22716813393387    105.00063871114421
  H   50.25812777564369     64.57724557096394    104.19044862980792
  H   49.70686781989394     66.21422144692053    104.58663242635953
  S   51.21783864448932     65.33771893262868    106.29882765271599
  H   55.55503858848336     70.58913152068565    104.57095092651466
  H   52.60507109709213     66.81673655452309    102.14205838181164
  H   49.00682204239299     64.81639505837089    105.43343048621941
  H   59.89276412377788     65.94879521651970     99.07136304666285
  H   59.91392198317581     73.98280380594308    103.44906253470502
  H   65.93809384058515     69.70018012627378    102.61709032340144
