# Supplementary material for: The E2 state of FeMoco: Hydride Formation versus Fe Reduction and a Mechanism for H2 Evolution
Source: Chemistry. 2021 Oct 15;27(67):16788–800. doi: 10.1002/chem.202102730 (PMC9293435; doi:10.1002/chem.202102730)
Supplement: Supplementary file 2 — Supporting Information [file CHEM-27-16788-s001.zip › Thorhallsson-E2-SI-xyz/Minimalclustermodel/tH-CBS/tH3-CBS2B/tH3-CBS2B346/tH3-CBS2B346.xyz]

60
Coordinates from ORCA-job E2-tc3-m4-f346-opt_job3
  Mo  58.95873113067815     67.87518496783548    101.79838077466340
  Fe  53.05689541482646     65.95453210819511    104.97989882307658
  Fe  54.97782786337955     67.71229926037309    104.82613204000783
  Fe  54.03438389352010     66.71279298912997    102.55797045654126
  Fe  55.55516883969544     65.21563239514599    104.31563445825361
  Fe  57.72309620326742     65.95887083572180    103.09725955149047
  Fe  57.18746939987188     68.43836917319626    103.71199318616706
  Fe  56.37468231284110     67.43019614860005    101.54306196256206
  S   54.94740923913037     65.99224694482052    106.37292970558737
  S   52.88327097485003     68.05107575884405    103.94764747346839
  S   53.63333008245161     64.52328684580570    103.30748709431860
  S   59.14160160579039     67.41276584976966    104.10119218304955
  S   57.24924051595823     69.51840687315897    101.74058071561537
  S   57.97584381769055     65.99613736893220    100.83465005568949
  S   56.18418157092088     69.62741277793407    105.39257081640956
  S   57.40454431484994     64.01242728171468    104.07306361586505
  S   54.50331529476891     67.24397726844037    100.47392789975898
  C   56.00070634493551     66.87104375773407    103.36023587340594
  O   60.47030754482689     69.48076632540457    102.22449084466544
  O   59.64603904581653     68.67731016262586     99.92049747616765
  O   60.78389669577313     70.22732728889562     98.77614252732386
  O   60.31014877645665     71.72374784727191    103.67036396477796
  O   59.99373629980286     73.65952495099867    102.58352127400136
  O   65.38371997838289     70.02377859573259    100.40574291464829
  O   64.94541653802833     69.43413875678807    102.52850222312074
  C   60.80681136737146     70.38453822922824    101.15278218516883
  C   60.39137523091364     69.71145814058639     99.82764610038114
  C   59.98637194767090     71.67736910934005    101.28130696913500
  C   60.12925416393494     72.32632718633988    102.62458351248915
  C   62.31088517952589     70.66321131134708    101.19550334612597
  C   63.12914249517103     69.37547863758287    101.01203487705699
  C   64.58757219364725     69.64139644824375    101.23814034206724
  H   60.34013693083020     70.01942602772766    103.03775834927410
  H   62.78016479245828     68.62729885200578    101.72163784879470
  H   63.00153065188400     69.00268087278135     99.99615386947566
  H   62.55293457897901     71.37404582139676    100.40431991375110
  H   62.55043834656772     71.12299565172133    102.15856502175698
  H   58.92278167281059     71.41987313426311    101.18030868710031
  H   60.24762141719145     72.37081802279960    100.48391327150921
  C   61.07548469691960     66.25524416535904     99.05959557564339
  H   61.59077040453452     65.51297423279337     98.44676616193459
  H   61.25249232597891     67.24417188097650     98.63382719963909
  N   60.94285079981110     66.70624524213852    101.57499901183351
  C   61.57815611961288     66.16808871717929    100.45829701316833
  C   61.70780309585393     66.42251396554478    102.62072172208947
  H   61.49040230066167     66.68627332996583    103.64095171231284
  N   62.79717034603274     65.73364316382701    102.23674321410869
  H   63.51586813835471     65.38781647220830    102.85339611409536
  C   62.73283731745224     65.55949595685718    100.87271907142066
  H   63.49034884174977     65.02507625821832    100.32574763653686
  C   49.89758033670470     65.56564320008243    105.22241681854300
  H   50.04442276948899     64.83017662115648    104.42990094780140
  H   49.80188465128094     66.55331249329699    104.76705837686650
  S   51.30150159535344     65.53727354537797    106.40666439889812
  H   55.52902143618511     70.54587095327196    104.65484547500324
  H   52.73522266017669     66.39265181235787    101.85745497283503
  H   48.97508151055429     65.32974855267743    105.75806679947581
  H   60.00135859154198     66.07136396264261     99.02472344887225
  H   60.02446879771725     73.99018544143675    103.50015656576045
  H   65.88692118655580     69.66757195018826    102.61031374642587
