# Supplementary material for: The E2 state of FeMoco: Hydride Formation versus Fe Reduction and a Mechanism for H2 Evolution
Source: Chemistry. 2021 Oct 15;27(67):16788–800. doi: 10.1002/chem.202102730 (PMC9293435; doi:10.1002/chem.202102730)
Supplement: Supplementary file 2 — Supporting Information [file CHEM-27-16788-s001.zip › Thorhallsson-E2-SI-xyz/Minimalclustermodel/tH-CBS/tH3-CBS2B/tH3-CBS2B247/tH3-CBS2B247.xyz]

60
Coordinates from ORCA-job E2-tc3-m4-f247-opt_job3
  Mo  58.99716749112638     67.78113322428223    101.92360775430210
  Fe  53.06763763073184     66.03188551027125    105.30074635530704
  Fe  55.16611920099163     67.68897880455442    105.18835449885270
  Fe  54.06128960941658     66.78473136610167    102.88622497561005
  Fe  55.53579242165170     65.21545341208684    104.54670063841905
  Fe  57.73023871352712     65.91983882250759    103.31201731404795
  Fe  57.34893021240572     68.32013219852526    103.86910066230158
  Fe  56.34369155740918     67.40351778875777    101.66268760449499
  S   54.85765505954461     65.94642651102966    106.68262386408904
  S   53.13876971498961     68.22963235815804    104.46715060407820
  S   53.62183206892914     64.60652270531001    103.53769292149669
  S   59.33549133420810     67.29107804244585    104.19944893267250
  S   57.28849752710811     69.44348557261287    101.93670628436105
  S   57.90359393131317     65.90648379887669    101.03987455519470
  S   56.69568286068521     69.35471369631001    105.84550808517831
  S   57.39669036780798     64.01902222744981    104.39605087451218
  S   54.38016055982909     67.31407084717812    100.74156110885345
  C   56.01475908365631     66.88117056477066    103.57830448663195
  O   60.50019722449383     69.42715434767194    102.24633251866331
  O   59.56424251495609     68.55978077950731     99.99507335090638
  O   60.71641500600162     70.03215995829676     98.76728122169196
  O   60.18078321351348     71.69349896761798    103.62012731175908
  O   59.67100807171728     73.56114038537457    102.48984617848201
  O   65.32876911026310     70.17460475608370    100.30427572971955
  O   64.95005142738152     69.70480990888866    102.46845775091705
  C   60.75267658027077     70.30987843540274    101.13431844827493
  C   60.32821090116384     69.57325386159050     99.84652819549832
  C   59.87251997738303     71.56724256237618    101.22911636995265
  C   59.94543299499041     72.25052498782101    102.56017054314695
  C   62.23717289709578     70.67381103100718    101.12253190860173
  C   63.12694252004278     69.42884417673608    100.98661359219727
  C   64.56773450252828     69.79930964130563    101.17202658347283
  H   60.34439818742950     69.98973286087690    103.03944715353585
  H   62.83738813496858     68.69938551704182    101.74145808590322
  H   63.00542718292621     68.99644982765631     99.99401920643456
  H   62.41849866071690     71.35375717926428    100.28914536992205
  H   62.47046302281048     71.19826849842816    102.05377132792877
  H   58.82268974412209     71.26856910889289    101.10833483294486
  H   60.12206175030972     72.25902545110212    100.42592633409029
  C   60.89466870180135     66.10033507367756     99.07104355122650
  H   61.38432325618115     65.35516102422736     98.44089903955567
  H   60.98268576472373     67.07712802656036     98.59371867210258
  N   60.97108206650977     66.64345293379456    101.57054585782674
  C   61.52956191238875     66.09577923162854    100.41760640106088
  C   61.84320347093407     66.43817606111352    102.54886863330955
  H   61.70435640990957     66.73220396952584    103.57473422206765
  N   62.92706223810666     65.78926367214551    102.08793961888811
  H   63.71718309946559     65.50459304851682    102.64561720460151
  C   62.74753597965453     65.56042927072149    100.74254380702060
  H   63.47830572604383     65.04274717045524    100.14532130908343
  C   50.05796567005154     65.77551171513348    104.38750470219699
  H   50.51651228157963     65.15630796738751    103.61566197842180
  H   50.10256566864148     66.81849068336955    104.07067004835049
  S   50.94394433630818     65.55413520145464    105.97968546907596
  H   55.98780269218521     70.35727168383798    105.29209002545115
  H   52.62178254247516     66.74876059558763    102.33404276107038
  H   49.01457027314110     65.48064672140549    104.51865581138922
  H   59.83198767512491     65.86810968687463     99.14586965615061
  H   59.65546762460358     73.91082265504153    103.39960223849017
  H   65.87398163974294     70.00670391335839    102.52211345819757
