# Supplementary material for: The E2 state of FeMoco: Hydride Formation versus Fe Reduction and a Mechanism for H2 Evolution
Source: Chemistry. 2021 Oct 15;27(67):16788–800. doi: 10.1002/chem.202102730 (PMC9293435; doi:10.1002/chem.202102730)
Supplement: Supplementary file 2 — Supporting Information [file CHEM-27-16788-s001.zip › Thorhallsson-E2-SI-xyz/Minimalclustermodel/tH-CBS/tH3-CBS2B/tH3-CBS2B147/tH3-CBS2B147.xyz]

60
Coordinates from ORCA-job E2-tc3-m4-f147-opt_job3
  Mo  59.00894837544809     67.88564134494185    101.89944256024086
  Fe  52.92408590298228     66.05568615895153    105.02083019087478
  Fe  54.93235599234625     67.78718772019369    104.89364002812569
  Fe  53.99188343917921     66.79653561300786    102.61757501660975
  Fe  55.46653228514347     65.30822000049881    104.34525190761141
  Fe  57.71142601555396     66.01801534738738    103.24468407229551
  Fe  57.29204342349331     68.46755285812306    103.81964585831840
  Fe  56.38199013202229     67.52179294483821    101.60429129998681
  S   54.80424998572244     66.16501265199932    106.43539547286039
  S   52.82994173483398     68.15696295429228    104.12224548876488
  S   53.55793230996542     64.64720985571773    103.26273795033748
  S   59.25914922571325     67.42862896261360    104.20379676916481
  S   57.32311151536441     69.56569421256920    101.86528813704949
  S   57.93044277808293     66.02383137760629    100.98599588235162
  S   56.24088933474527     69.63591913337883    105.56969078457065
  S   57.34415261889992     64.10491890410722    104.27775273824106
  S   54.49438047090198     67.46871873180881    100.55323539429547
  C   55.95391105963686     66.89146592104119    103.38599124158033
  O   60.54860446113216     69.48816051944141    102.24812808036519
  O   59.62890356362797     68.64537272810054     99.98769216428487
  O   60.73965987949321     70.16076500960983     98.77446579189021
  O   60.37492629404385     71.74644928752448    103.65463279345290
  O   60.00295260503465     73.66065906408383    102.54859708864436
  O   65.39466971563293     70.02761596727288    100.28294456433500
  O   65.00365370484165     69.47983360038384    102.42640069549594
  C   60.83779680387176     70.37167721464739    101.14533033419345
  C   60.37906004454914     69.67127769731316     99.84912476497523
  C   60.01666094012602     71.66504215513419    101.27041289191527
  C   60.16710065554032     72.33167405473591    102.60359334992121
  C   62.33967343262347     70.66013173940740    101.12787463020067
  C   63.15918504407080     69.37258977268822    100.94957819655777
  C   64.61941951184548     69.65468514851818    101.13897495536042
  H   60.43287907485226     70.04776213582238    103.05009969023595
  H   62.83156091530091     68.63729967811906    101.68264137890510
  H   63.00999360158079     68.97817869859857     99.94488077047839
  H   62.54933303659046     71.35142284370127    100.31067167162243
  H   62.60877040649301     71.14583276657646    102.07028464628866
  H   58.95241833434498     71.40782555549350    101.18213057654901
  H   60.26909310268665     72.34987557893955    100.46272722191792
  C   60.96966834706522     66.17249031641116     99.11035064373222
  H   61.46434410064563     65.42029123317344     98.49292747939160
  H   61.11028718488701     67.15182016777892     98.65090485747292
  N   60.96178853601544     66.69785606483399    101.61587901578343
  C   61.54240751036238     66.12971224058214    100.48408712721265
  C   61.78090744431018     66.44785834597006    102.62903326184058
  H   61.61247676682588     66.74143613147778    103.65048962763329
  N   62.85303943577923     65.75330281977257    102.20956458100667
  H   63.60440814757013     65.42862291878563    102.79815326724277
  C   62.72036674389776     65.53888514815318    100.85641447303686
  H   63.45243996554741     64.99278808482399    100.28685059797624
  C   49.85548934259563     65.30917932914579    105.00703320256190
  H   50.11723457794368     64.68084328146614    104.15430813965823
  H   49.69641017367809     66.32955765742818    104.65338018528504
  S   51.18565063616960     65.25827495585409    106.27353146447774
  H   55.70589673222405     70.54426558481434    104.73322041838428
  H   52.67855035035671     66.65373985216038    101.85916184893590
  H   48.92875201419497     64.93882951014403    105.45119309634531
  H   59.89778902738119     65.97400753645132     99.13282799871067
  H   60.03815782643555     74.00331659646011    103.46062570658636
  H   65.94382540779092     69.72530631511846    102.48528395584692
