# Supplementary material for: The E2 state of FeMoco: Hydride Formation versus Fe Reduction and a Mechanism for H2 Evolution
Source: Chemistry. 2021 Oct 15;27(67):16788–800. doi: 10.1002/chem.202102730 (PMC9293435; doi:10.1002/chem.202102730)
Supplement: Supplementary file 2 — Supporting Information [file CHEM-27-16788-s001.zip › Thorhallsson-E2-SI-xyz/Minimalclustermodel/tH-CBS/tH5endoCBS2B/tH5endoCBS2B346/tH5endoCBS2B346.xyz]

60
Coordinates from ORCA-job E2-endoH5-m4-f346-opt_job3
  Mo  58.96591770881780     67.93481405808997    101.81017512558864
  Fe  52.99622023506868     66.01084939439127    104.89801101130791
  Fe  54.96903359830662     67.67412286043462    104.90066097980768
  Fe  54.06250074680223     66.92294736417946    102.54468212884728
  Fe  55.41378993258350     65.21691323592292    103.97426177350461
  Fe  57.67501365237482     66.06589568419474    103.15953826853035
  Fe  57.12966785127443     68.53522938681090    103.70502343391117
  Fe  56.37140828336293     67.56383467769082    101.44168617054224
  S   54.94046872719791     65.78060440879105    106.17134600673779
  S   52.89244140905149     68.19783012849668    104.06793418906925
  S   53.31650443283544     64.76512721238545    103.05728269735557
  S   59.08089226139322     67.49056285489729    104.10846662338567
  S   57.28790653734497     69.62567244004074    101.74893290308700
  S   57.95348656662217     66.08264810987571    100.87131087837841
  S   56.21697024126243     69.59909079223597    105.50119630682536
  S   57.02117966137811     63.86739231089696    103.27780541951722
  S   54.42231377814358     67.43212708705698    100.41570182377218
  C   55.90879895922709     67.03792046832820    103.29580681027350
  O   60.50153037081967     69.52942567077149    102.20863179026908
  O   59.66641664747865     68.69584385004512     99.91684000739566
  O   60.79706367687911     70.23043196989509     98.74366942608029
  O   60.40861407325896     71.80202964913751    103.61382075861219
  O   60.12475939264230     73.72484382749471    102.49520983820720
  O   65.43830492408676     69.56769073882838    100.27930758335884
  O   64.93266490497030     69.51488139489318    102.46680780412501
  C   60.85535815295772     70.40513697997383    101.11701088121960
  C   60.41443204912628     69.72470663874867     99.80417623979355
  C   60.07293165639242     71.72200107541966    101.22756303649956
  C   60.23518376560725     72.39046847486904    102.55848992254408
  C   62.36942255167948     70.63207224800787    101.14014643012082
  C   63.12550968553407     69.30821152151870    100.95606002407422
  C   64.60179100020319     69.47199413743644    101.15320715336992
  H   60.38752985185034     70.09118639629641    103.00840055825320
  H   62.75163092315222     68.59191113464502    101.68721998278933
  H   62.95718754003327     68.92129141784021     99.95238684119269
  H   62.62495536475031     71.32545805164381    100.33738508009910
  H   62.64057863922518     71.09068481145263    102.09475904515919
  H   59.00227779330308     71.49321579862212    101.13267388550882
  H   60.35048113343738     72.39371889308296    100.41720483322912
  C   61.09625794051637     66.18303151847617     99.16981801001410
  H   61.63878882077523     65.43717785098464     98.58592591602553
  H   61.24072586422272     67.16225820971772     98.71083122856277
  N   60.93969170538055     66.74295001792387    101.65682543341728
  C   61.59350557248303     66.16487549233644    100.57219538879448
  C   61.70150898745761     66.52468146857495    102.72056373555401
  H   61.47175473745127     66.83391528834605    103.72543676942973
  N   62.80691456219387     65.83972942846489    102.37751472759709
  H   63.52886597700205     65.53983773925056    103.01423332484960
  C   62.75636096232915     65.59871068332004    101.02285405347584
  H   63.53022140760330     65.05623092581162    100.50769936784934
  C   49.89083740245990     65.23638496637514    105.32906314402112
  H   50.06172007741898     64.51193820546496    104.53185683731212
  H   49.64018650224267     66.19923467797587    104.88067946439976
  S   51.37909273150611     65.38048383077438    106.39299655957203
  H   55.34666865686080     70.45844601622410    104.93375815615353
  H   57.51046272373993     65.75700302353623    104.61895060638803
  H   49.05174940469156     64.90071965481228    105.94259088549545
  H   60.02875135657354     65.96220951331527     99.13826757537487
  H   60.16403940575692     74.07126382817886    103.40560488925189
  H   65.89456156989351     69.65418544878665    102.51907023510860
