# Supplementary material for: The E2 state of FeMoco: Hydride Formation versus Fe Reduction and a Mechanism for H2 Evolution
Source: Chemistry. 2021 Oct 15;27(67):16788–800. doi: 10.1002/chem.202102730 (PMC9293435; doi:10.1002/chem.202102730)
Supplement: Supplementary file 2 — Supporting Information [file CHEM-27-16788-s001.zip › Thorhallsson-E2-SI-xyz/Minimalclustermodel/tH-CBS/tH4endoCBS2B/tH4endoCBS2B247/tH4endoCBS2B247.xyz]

60
Coordinates from ORCA-job E2-endoH4-m4-f247-opt_job3
  Mo  58.99284875234516     67.78904068276017    101.85716207551953
  Fe  53.13397257235041     66.18090419425951    105.18385819329855
  Fe  55.23885142766201     67.64479208971566    104.89511930115394
  Fe  54.12438236957488     66.75915774834905    102.78209629085372
  Fe  55.52603076738649     65.07143777580256    104.48896239819589
  Fe  57.72958737202713     65.90131456398578    103.17680777124768
  Fe  57.29070490209264     68.32619376693789    103.77618765858388
  Fe  56.35959945420051     67.39163188842917    101.50379182376422
  S   54.98665154988090     66.12643371405829    106.49193960800667
  S   53.16433719991822     68.28456856224267    104.19485180094775
  S   53.56226763126581     64.64305571485576    103.46070345171552
  S   59.19761987586369     67.30586562135842    104.14799594729826
  S   57.26444151614479     69.42329342468015    101.84890568734261
  S   57.94995095395777     65.90462069420829    100.94187175117966
  S   56.41210320140115     69.46586760183260    105.52866641415334
  S   57.46895027290047     63.98994718774469    104.17718195710420
  S   54.36177138888171     67.24013995684339    100.56872416175416
  C   56.09906177167193     66.85603324851840    103.54000300716918
  O   60.47775250747465     69.43402878525471    102.22520616123849
  O   59.59605130938795     68.59647421340372     99.94801791559939
  O   60.63148271787190     70.18504407848171     98.76058512746988
  O   60.26641038539048     71.66330129099471    103.67104516816079
  O   59.87030144222242     73.59286624407616    102.59974953165730
  O   65.35434090551206     69.72186928351621    100.13075396453272
  O   64.92242980319365     70.03173988787016    102.31292235456796
  C   60.74399035641921     70.34386794267859    101.13539469287426
  C   60.29952305768017     69.65580314597165     99.82658663425721
  C   59.89855613611366     71.61820617861895    101.28790575428482
  C   60.04793507375039     72.26468732354250    102.63183669581731
  C   62.23791203733215     70.67039716256387    101.11776108734266
  C   63.09426806276480     69.40897544598118    100.94682387231690
  C   64.55746036095698     69.72121990058123    101.04566485078176
  H   60.35119029833395     69.97794461848757    103.03660045002790
  H   62.83294731182658     68.69825341540042    101.73244271934493
  H   62.91018753254548     68.95242797997126     99.97589167642124
  H   62.42151764206520     71.36253499886088    100.29416164078604
  H   62.49850014282523     71.17121079696506    102.05378104980548
  H   58.83854299626137     71.34760192008407    101.19950024434041
  H   60.13579328490373     72.32059976087491    100.49072267562403
  C   61.07534614270974     66.17674801631965     99.10649175897134
  H   61.60516863372418     65.44444527480032     98.49452421544149
  H   61.19489100897989     67.16305349070443     98.65548618894763
  N   60.99255883142194     66.67858106736085    101.61163319567721
  C   61.62235096186156     66.14535799509980    100.49034148494242
  C   61.80160180350875     66.46392463173092    102.64083224650362
  H   61.59932088570434     66.74475750763729    103.66005204406078
  N   62.91366910635340     65.82245550022368    102.24082382774587
  H   63.66834909248518     65.53160454301118    102.84291093663715
  C   62.81888729237244     65.60792640316295    100.88435192033920
  H   63.58944014585598     65.10211915837101    100.32849314534792
  C   49.97099334109942     65.80720914094556    104.78479511953013
  H   50.29243281641107     65.11830361285455    104.00249726051970
  H   49.93529775409445     66.81575433145662    104.36911564111912
  S   51.13013702259689     65.74075798042065    106.20514069667843
  H   55.82517257079431     70.49619374691676    104.87529674322532
  H   55.39316354774449     63.79458140596449    105.31649082928095
  H   48.97227422281463     65.52449877436830    105.12559268553677
  H   60.00992772149538     65.94553827370248     99.10523265048941
  H   59.90602251334327     73.92023316769419    103.51744992773855
  H   65.87146211625874     70.24686837547942    102.29878750470672
