# Supplementary material for: The E2 state of FeMoco: Hydride Formation versus Fe Reduction and a Mechanism for H2 Evolution
Source: Chemistry. 2021 Oct 15;27(67):16788–800. doi: 10.1002/chem.202102730 (PMC9293435; doi:10.1002/chem.202102730)
Supplement: Supplementary file 2 — Supporting Information [file CHEM-27-16788-s001.zip › Thorhallsson-E2-SI-xyz/Minimalclustermodel/tH-CBS/tH5-CBS2B/tH5-CBS2B346/tH5-CBS2B346.xyz]

60
Coordinates from ORCA-job E2-tc5-m4-f346-opt_job3
  Mo  58.97960316210534     67.86176034271070    101.75454098392807
  Fe  53.05825327726367     65.98657947881314    104.97619557924993
  Fe  54.98419381964679     67.69076919930612    104.81680381936245
  Fe  54.11254594867533     66.66189512330237    102.56832013694805
  Fe  55.53915715958529     65.20938317488947    104.26990572908187
  Fe  57.82668576537120     65.88263653607734    103.04447821408992
  Fe  57.17609592105459     68.40046940054802    103.64283657187747
  Fe  56.36853219713471     67.37577884894309    101.43824784794653
  S   54.96631454305523     65.96531967311229    106.33652658842929
  S   52.90589757803942     68.05985425106323    103.91740950764637
  S   53.51311933762103     64.53248249870026    103.31124158691512
  S   59.11602971148077     67.42634456345837    104.06975047870559
  S   57.23138827063695     69.47144301707347    101.67498048737542
  S   57.98973424113218     65.98416675687577    100.79102199866821
  S   56.24918704375662     69.61697537018210    105.33352727538528
  S   57.31579697624775     63.95908361943157    104.06070168623883
  S   54.43168865171274     67.11234501477881    100.41839626564131
  C   55.96107913845628     66.88647223043004    103.32427318593928
  O   60.44977593261977     69.49100162779892    102.20698131324302
  O   59.66890189187135     68.69474170935194     99.88752907048747
  O   60.78802595936310     70.27590052632372     98.76676217680379
  O   60.27417423281886     71.72194293866544    103.67048749889766
  O   59.95528735107898     73.66459636562237    102.59668218406443
  O   65.43404732003444     69.65207619564065    100.44945555502129
  O   64.83181342512928     69.58977594198814    102.61244005672120
  C   60.79913783259710     70.40264294017378    101.14588924847443
  C   60.39661045499192     69.74161636685803     99.81005217373033
  C   59.97850316204983     71.69425830677569    101.27711185875513
  C   60.10246887497962     72.33233294435752    102.62789416699422
  C   62.30632577197396     70.66581976618301    101.20771585293906
  C   63.09706407296699     69.36232745833431    101.02239432824099
  C   64.56076721881797     69.54600779193174    101.28552586487119
  H   60.31125405902990     70.02260872049661    103.02331509768064
  H   62.70786723729601     68.62072106439891    101.72003145887234
  H   62.97787725557477     68.99588172081698    100.00409203608521
  H   62.56617177968857     71.37961297711257    100.42454169047731
  H   62.54233394837877     71.11286970898490    102.17704027038594
  H   58.91636849564898     71.43909339460157    101.15848766816801
  H   60.24978915904361     72.39520630156500    100.48965318017885
  C   61.14762814570862     66.29627015939751     99.04004579341178
  H   61.67735809966008     65.56395465553926     98.42777942708143
  H   61.32846263771036     67.29135711767952     98.63039762263499
  N   60.96403420028218     66.72361258803782    101.55289277414882
  C   61.62154536444508     66.19210999615528    100.44721894507049
  C   61.69734391980928     66.42070923483682    102.61536731352683
  H   61.44968607875127     66.67316526563727    103.63213833505733
  N   62.79144957008717     65.72851644712961    102.25125680890349
  H   63.49027308981551     65.36809171131803    102.88217548076206
  C   62.76043525503545     65.56919688309547    100.88370107921243
  H   63.52857228168369     65.03602637572772    100.35057218432391
  C   49.90373858293872     65.60811518673010    105.29069991452239
  H   50.03324570332587     64.84796914509479    104.51894497630947
  H   49.79652163618351     66.58135083998381    104.80819757809493
  S   51.33502089258370     65.61543649364148    106.44089261702035
  H   55.44526903990247     70.45794820561281    104.65163391369347
  H   59.11728347138046     65.10259409947169    102.93317892371623
  H   48.99588764982773     65.38858397711729    105.85709985526712
  H   60.07516578923673     66.10844926763288     98.98117956033779
  H   59.97089423866679     73.98726055680460    103.51656277168991
  H   65.78908617403403     69.73598492567639    102.70978143069070
