# Supplementary material for: The E2 state of FeMoco: Hydride Formation versus Fe Reduction and a Mechanism for H2 Evolution
Source: Chemistry. 2021 Oct 15;27(67):16788–800. doi: 10.1002/chem.202102730 (PMC9293435; doi:10.1002/chem.202102730)
Supplement: Supplementary file 2 — Supporting Information [file CHEM-27-16788-s001.zip › Thorhallsson-E2-SI-xyz/Minimalclustermodel/tH-CBS/tH5-CBS2B/tH5-CBS2B235/tH5-CBS2B235.xyz]

60
Coordinates from ORCA-job E2-tc5-m4-f235-opt_job3
  Mo  58.96724266020390     67.90724588126773    101.69530156430865
  Fe  53.01618858284403     66.12732917748400    105.09294751559652
  Fe  55.04259668069364     67.83945457519380    104.88599868661350
  Fe  54.12254904839153     66.84176412306851    102.74178371754410
  Fe  55.53123425023976     65.32995981243528    104.36449181500529
  Fe  57.75585983866593     65.87017420593541    103.08223252444114
  Fe  57.25295153444043     68.49134840485367    103.60515718796985
  Fe  56.33096778962591     67.50394062862816    101.45998092945054
  S   54.97601561112661     66.22292057535921    106.43495914653839
  S   52.87398975330673     68.21568624638806    104.16751497706629
  S   53.54832977826064     64.72238681170877    103.30724769849671
  S   59.16132531969627     67.43046059471256    103.98364862992830
  S   57.29397200129955     69.57728386184812    101.62520184289770
  S   57.89483553102747     66.03939989298733    100.79900669861111
  S   56.26403673580072     69.82101352980132    105.24912539441814
  S   57.28477132102575     64.02201541901626    104.16006326606055
  S   54.30776010877633     67.44284450448768    100.59843048959998
  C   56.00727992572443     66.97103896919762    103.35267690563791
  O   60.47946499546168     69.49801415814713    102.17462446726474
  O   59.70000646835506     68.71783960716714     99.85848437213591
  O   61.05691102037138     70.10452948890153     98.74522729631499
  O   60.20614932993898     71.74398758142831    103.56432610890192
  O   59.84511692484720     73.65196657479004    102.44451402698883
  O   65.60102406029880     69.42098546576977    100.93253756985014
  O   64.72535239691614     69.89139924969021    102.94629564521583
  C   60.89000267580598     70.37954864092805    101.11195357602709
  C   60.54403527856737     69.67857240302932     99.78297859018821
  C   60.06551573221012     71.67638979786635    101.15590465682303
  C   60.06619925163910     72.33220654262500    102.50412080460136
  C   62.38797592059341     70.65032922795584    101.25599642657691
  C   63.19622372753960     69.34629397169269    101.22784445424206
  C   64.62344037461698     69.54602560585992    101.64041263056839
  H   60.29701849613043     70.05691301784321    102.96575773367616
  H   62.73852029036384     68.64394721764836    101.92732627938851
  H   63.18638780940961     68.91023900692429    100.23066425770742
  H   62.70095146079749     71.30814456404592    100.44365297409611
  H   62.55385428047646     71.16890899017318    102.20329870236546
  H   59.01604142914903     71.42744243875219    100.94704146171253
  H   60.40935102878657     72.36979200497366    100.38957345408595
  C   60.98409725281417     66.27049933663595     98.91076075170868
  H   61.47627139136473     65.52577530704542     98.28236218940930
  H   61.17460414313567     67.26084155696788     98.49547202263298
  N   60.90061905613470     66.69403875680254    101.43531821156709
  C   61.50168264802252     66.15077170055162    100.30169705936501
  C   61.65704187748115     66.34886720386189    102.46912788561148
  H   61.45735931611744     66.59633299348697    103.49694101000013
  N   62.71437512571053     65.62640926714310    102.06004495654253
  H   63.42121649180464     65.23481939357002    102.66285650759929
  C   62.63276456317300     65.48625635605781    100.69330355612288
  H   63.36221056026153     64.93225717953086    100.12816315568746
  C   49.96774693324292     65.27519550477061    105.31216167343288
  H   50.20429192994740     64.61588254918144    104.47529969390128
  H   49.74344581097476     66.26875072509924    104.91920633707508
  S   51.37618459052997     65.34159193283040    106.49108221811711
  H   55.57449777388621     70.60597379583339    104.40222251769444
  H   59.04974200654969     65.05402034928802    102.92539587202504
  H   49.08540773801829     64.88996500529528    105.82860227748695
  H   59.90648833997020     66.10546225534161     98.88458648615139
  H   59.77697854836799     73.98466485067085    103.35839686561503
  H   65.67029447905800     70.01337820943850    103.14365227332011
