# Supplementary material for: The E2 state of FeMoco: Hydride Formation versus Fe Reduction and a Mechanism for H2 Evolution
Source: Chemistry. 2021 Oct 15;27(67):16788–800. doi: 10.1002/chem.202102730 (PMC9293435; doi:10.1002/chem.202102730)
Supplement: Supplementary file 2 — Supporting Information [file CHEM-27-16788-s001.zip › Thorhallsson-E2-SI-xyz/Minimalclustermodel/tH-CBS/tH5-CBS2B/tH5-CBS2B147/tH5-CBS2B147.xyz]

60
Coordinates from ORCA-job E2-tc5-m4-f147-opt_job3
  Mo  58.99194199438097     67.89241857765688    101.78249941625815
  Fe  52.89757414242505     66.10023406180343    105.03272296873982
  Fe  54.94531596513580     67.87322898085921    104.92040098242636
  Fe  54.09770102477414     66.81286933898566    102.63551712102336
  Fe  55.52993095286735     65.40127208025326    104.30514219317428
  Fe  57.83331673764987     65.91925006812036    103.11260807312158
  Fe  57.22598114703212     68.40333321114767    103.67605082875014
  Fe  56.34503888725378     67.47765920746345    101.42579663520060
  S   54.85897436843922     66.20976416409324    106.39653535002590
  S   52.81962602115270     68.17460091185902    104.04401486788983
  S   53.58097330192557     64.69468909205027    103.26819263772809
  S   59.19215785781346     67.44262846172552    104.08549618824537
  S   57.28505639418297     69.54171784506239    101.74071774349351
  S   57.93285664120634     66.01415462599532    100.85904848416327
  S   56.31906631890211     69.74400292150877    105.38893282600560
  S   57.28997380335144     64.10057887572954    104.24764810736485
  S   54.35149847464401     67.37349257225272    100.49444890424864
  C   55.94653385739097     66.93129811256129    103.29010414403638
  O   60.49565703600229     69.50278847092932    102.21223385786863
  O   59.67688117836421     68.68599241071716     99.90728130110421
  O   60.87303271336005     70.18877748181914     98.76014332949781
  O   60.29367922536465     71.76135182832218    103.62145064640292
  O   59.93258116034325     73.67447998241715    102.50892860940588
  O   65.49664451025410     69.60094557901435    100.50686402370499
  O   64.85902349086356     69.63248542872618    102.65990076383189
  C   60.85223866757021     70.38877221651687    101.13341468338244
  C   60.45060944379270     69.70027203404847     99.81246202181489
  C   60.03576002527062     71.68734398731040    101.22319411767451
  C   60.11931147241665     72.34830357907057    102.56603294093247
  C   62.35878791940478     70.65071295213258    101.19768558683613
  C   63.14941639459576     69.34197414573566    101.05390933554207
  C   64.60948412691017     69.53230762989837    101.33217883645590
  H   60.34762833482105     70.05546775299797    103.01302003021004
  H   62.75072144926690     68.61830603426351    101.76534956488470
  H   63.04264989039434     68.94999491654380    100.04393296089175
  H   62.62553480211180     71.34263963194705    100.39740174840396
  H   62.58787720696835     71.12389934130299    102.15613231989879
  H   58.97564851606979     71.44107095444359    101.07602564541492
  H   60.33531411292678     72.37561911069677    100.43438595302537
  C   61.05481036453926     66.24859186358157     99.02882269953707
  H   61.55801812979004     65.49947563024394     98.41450750205952
  H   61.23467112723759     67.23409600592284     98.59667677594618
  N   60.95057719707537     66.71342207357624    101.54177365821639
  C   61.56946329660258     66.16184434013680    100.42292415328915
  C   61.71383346430330     66.41405956458760    102.58455270441840
  H   61.50210015071324     66.68068414592659    103.60539030802833
  N   62.79013236238933     65.70826959613305    102.19518031189261
  H   63.50468547197381     65.34913981184869    102.80897720532354
  C   62.71627188432998     65.53465582997849    100.83151904579300
  H   63.46261634160218     64.98827707885242    100.28114965144417
  C   49.82908833445536     65.27895215151821    105.22781837406359
  H   50.05121444983771     64.60935215579877    104.39541230764338
  H   49.61963276039000     66.27344021930455    104.82948956834007
  S   51.23983663648297     65.33071742425848    106.40558440495808
  H   55.71288682282453     70.60464228255216    104.55176969204005
  H   59.07936767030753     65.06308457911130    102.98093643742448
  H   48.94302175468552     64.91179581963317    105.75043682498656
  H   59.97927806848923     66.07135543526626     99.00441158282111
  H   59.92042109528471     74.01361093284874    103.42286117039389
  H   65.81484304907234     69.78133148092294    102.76695787227675
