# Supplementary material for: The E2 state of FeMoco: Hydride Formation versus Fe Reduction and a Mechanism for H2 Evolution
Source: Chemistry. 2021 Oct 15;27(67):16788–800. doi: 10.1002/chem.202102730 (PMC9293435; doi:10.1002/chem.202102730)
Supplement: Supplementary file 2 — Supporting Information [file CHEM-27-16788-s001.zip › Thorhallsson-E2-SI-xyz/Minimalclustermodel/tH-CBS/tH5-CBS2B/tH5-CBS2B247/tH5-CBS2B247.xyz]

60
Coordinates from ORCA-job E2-tc5-m4-f247-opt_job3
  Mo  58.98664482919292     67.85704450887869    101.87949114051143
  Fe  53.07266291289342     65.96014169492790    105.25317729733388
  Fe  55.07341608654587     67.70739595506679    105.07956534953709
  Fe  54.15505721506764     66.68541059294262    102.85182404665575
  Fe  55.57101328849888     65.23967751213939    104.50349884112075
  Fe  57.87288526951399     65.90126000494045    103.27256902911950
  Fe  57.26855587385822     68.34414397679558    103.80995747323560
  Fe  56.34442762602937     67.40662464742026    101.58194993340224
  S   54.87352652423731     65.99917256889225    106.62689497643663
  S   53.02469332632221     68.10955071565036    104.27659734212544
  S   53.67578096690727     64.51467995722145    103.50283021096671
  S   59.27163677701117     67.43845062102002    104.17814966487637
  S   57.24186981975264     69.47887506493083    101.88593474331913
  S   57.93616881969674     65.95712686151683    101.00755029321371
  S   56.51239094551970     69.45107755143003    105.71753647016136
  S   57.40899054171138     64.04797956848071    104.43810168353757
  S   54.33880943110872     67.18972919403586    100.69491930962690
  C   56.00665746136308     66.87119764068365    103.51365064613356
  O   60.47512658142614     69.50141775404856    102.22659818414786
  O   59.56320780725659     68.64676287419007     99.97068859457119
  O   60.63588676809804     70.18594231362175     98.75323195527427
  O   60.30489445192263     71.75970234462801    103.63885577469075
  O   59.94284397125370     73.67465696585923    102.53041468032507
  O   65.37837728982440     69.64446132866190    100.27137017286402
  O   64.84167339354921     69.65824300360040    102.45224663413447
  C   60.76077821607746     70.38499986165151    101.12468423206536
  C   60.29610261976352     69.68549586684550     99.82950375410962
  C   59.93675566301087     71.67543886249378    101.25599484160522
  C   60.09737062763473     72.34440804878339    102.58803114750481
  C   62.26589050059099     70.66383871288683    101.10422019243268
  C   63.06148786079646     69.36202996258861    100.92659674404965
  C   64.53127962883374     69.56387219730577    101.13672799874571
  H   60.35356699411183     70.05707547490736    103.03015599975248
  H   62.70287704363266     68.63745897386231    101.65805289096835
  H   62.91088657590412     68.96612598743114     99.92372041910849
  H   62.48093907470886     71.35298617547633    100.28618003467197
  H   62.54161208961223     71.14607213551727    102.04593866717941
  H   58.87293394644487     71.41428798733531    101.17768522962348
  H   60.17907742293892     72.36076027002063    100.44562106439786
  C   60.99896029074546     66.25185028497009     99.06867379893671
  H   61.49459360628865     65.50850501758309     98.44130576123209
  H   61.15467833995324     67.23886487490829     98.63022955303930
  N   60.95545243313956     66.71415651867112    101.58348004967731
  C   61.55384951888585     66.17460609630908    100.44759185858666
  C   61.75617043323471     66.43385597619354    102.60376804387616
  H   61.56910081339014     66.69824386041945    103.62996247635179
  N   62.83613214797475     65.75178899445343    102.18322946498540
  H   63.57606177714279     65.40936613287127    102.77616671400291
  C   62.72605644886193     65.57413649194235    100.82266660976561
  H   63.46814675674897     65.04413640010037    100.25089006920933
  C   49.92830114283547     65.64762684655686    104.60957419566162
  H   50.27697584216765     64.99495734439047    103.80821667353497
  H   49.93843973658954     66.67820589603340    104.25069996473059
  S   51.00292073943529     65.47376457286981    106.08535833987642
  H   55.80659554419459     70.40570966898666    105.08288790413229
  H   59.12981039574672     65.06900956369243    103.09830304026970
  H   48.90665664564300     65.37118657876535    104.87986799595960
  H   59.92555580242843     66.06104408135226     99.07487395216884
  H   59.98545913506030     74.01943334289032    103.44136793927575
  H   65.80009620690396     69.81547271734354    102.51512593117985
