# Supplementary material for: The E2 state of FeMoco: Hydride Formation versus Fe Reduction and a Mechanism for H2 Evolution
Source: Chemistry. 2021 Oct 15;27(67):16788–800. doi: 10.1002/chem.202102730 (PMC9293435; doi:10.1002/chem.202102730)
Supplement: Supplementary file 2 — Supporting Information [file CHEM-27-16788-s001.zip › Thorhallsson-E2-SI-xyz/Minimalclustermodel/tH-CBS/tH7-CBS2B/tH7-CBS2B147/tH7-CBS2B147.xyz]

60
Coordinates from ORCA-job E2-tc7-m4-f147-opt_job3
  Mo  58.91713145864125     68.03221779668469    101.79109409226476
  Fe  52.98933839881837     66.18529945360167    105.10789583179331
  Fe  54.97721850855636     67.96385693768396    104.95739772797607
  Fe  54.04727944121174     66.99660220900424    102.75154314981729
  Fe  55.45716854205485     65.45656194671078    104.35297345399530
  Fe  57.63036292368356     66.12903316744622    103.10943219836059
  Fe  57.12483463623114     68.63267803521097    103.62835792510772
  Fe  56.29432896971936     67.75861150276235    101.39352715059189
  S   54.93019884929245     66.28688363794386    106.44154909507411
  S   52.79041162547203     68.29418139011655    104.27327598015948
  S   53.50390822412467     64.85749481458835    103.25853654231534
  S   59.04354918933343     67.59535471669409    104.09864977825403
  S   57.30028093336902     69.77713763887404    101.70913291843934
  S   57.80856299063457     66.18283307879119    100.88636942075519
  S   56.20300871449769     69.92922258157493    105.33382548824595
  S   57.28439528401736     64.20926563488757    104.13005186381216
  S   54.17226637917500     67.66258453250946    100.66732864049996
  C   55.89319132158194     67.12851356138898    103.38045755375488
  O   60.50338959432378     69.55762777836165    102.20768156421049
  O   59.65888214571568     68.74890341266882     99.89990129731090
  O   60.94823736055967     70.16938581987351     98.74809552862844
  O   60.44282031513222     71.84354609435691    103.57910268371401
  O   60.16093447726921     73.75362398727678    102.43967468518828
  O   65.49909011277590     69.44109975081510    100.46092220231540
  O   64.90558975543294     69.39491961557435    102.62660961643729
  C   60.91542125988617     70.40423037145520    101.11580429237696
  C   60.48673031286012     69.71831718289297     99.80122489753525
  C   60.16971643634757     71.74544739195100    101.18289058324748
  C   60.28914760881656     72.42154087478544    102.51532739802803
  C   62.43401426784523     70.58603938982779    101.18266245712560
  C   63.15552260720359     69.23739134308732    101.04475027802177
  C   64.62669662583710     69.36283095472925    101.30095568177595
  H   60.39167072597293     70.12936436398920    103.00095799343286
  H   62.73109235265027     68.54198339690687    101.76846084446886
  H   63.01621703139995     68.84322991714207    100.03948401095961
  H   62.73761232263742     71.25861942827635    100.37913932558543
  H   62.68674548323705     71.05134997738568    102.13908441832903
  H   59.09791400402936     71.55182060913199    101.03909504636543
  H   60.50483021861545     72.40472018669601    100.38373457705497
  C   60.91507513382020     66.19863179945489     99.10908497815947
  H   61.40907680373254     65.42435555636852     98.51897979186433
  H   61.10818937582588     67.16857595707164     98.64870925120418
  N   60.82395695228329     66.75306525480418    101.60554663632389
  C   61.42728825261701     66.14727688761043    100.50580906132362
  C   61.58300001937079     66.47359523497286    102.65742278318525
  H   61.38335538144721     66.78238906555853    103.66850075868139
  N   62.63967031852435     65.72655245886243    102.29211456802861
  H   63.34883307610141     65.37497202953556    102.91661645297170
  C   62.55869190112708     65.50646847138665    100.93579841637737
  H   63.28993468497134     64.92222716017118    100.40436671372822
  C   50.15686117690232     64.74317691409446    105.06998876740862
  H   50.63821748135032     64.11066903783107    104.32313983190470
  H   49.76884293474201     65.63545703996729    104.57596704978523
  S   51.36047782826935     65.19211540329842    106.38240184955606
  H   55.50611491694585     70.74018399242576    104.51725908511338
  H   56.42350181844065     68.09482970320849     99.92142915587834
  H   49.32659568877617     64.19905073824542    105.52546094218475
  H   59.83681829912579     66.03694928244937     99.08783575904744
  H   60.16732571849572     74.10573006065843    103.34874359103895
  H   65.86758182816283     69.51077746836086    102.71878336289666
