# Supplementary material for: The E2 state of FeMoco: Hydride Formation versus Fe Reduction and a Mechanism for H2 Evolution
Source: Chemistry. 2021 Oct 15;27(67):16788–800. doi: 10.1002/chem.202102730 (PMC9293435; doi:10.1002/chem.202102730)
Supplement: Supplementary file 2 — Supporting Information [file CHEM-27-16788-s001.zip › Thorhallsson-E2-SI-xyz/Minimalclustermodel/tH-CBS/tH7-CBS2B/tH7-CBS2B247/tH7-CBS2B247.xyz]

60
Coordinates from ORCA-job E2-tc7-m4-f247-opt_job3
  Mo  58.99079309732362     67.82535595703828    101.91671631046565
  Fe  53.06548631043903     66.02590366868426    105.34956992168846
  Fe  55.14090458600354     67.69104861337460    105.19970320807836
  Fe  54.13559036159162     66.81847847662286    102.95704170924863
  Fe  55.53095915885099     65.26999600443523    104.54891327166214
  Fe  57.72254779986776     65.94485639617501    103.28856857594700
  Fe  57.30165661756877     68.40098644317210    103.84676565136633
  Fe  56.28105698308988     67.48059455970085    101.56577173964594
  S   54.90727214652324     65.95175491498870    106.70246678895376
  S   53.09322820811695     68.23403230902858    104.48800703752845
  S   53.61342505622667     64.63685047764375    103.53138428728818
  S   59.26695878565276     67.35657939306923    104.19445440659084
  S   57.29859050828864     69.48773068545883    101.91399028203654
  S   57.89732772289598     65.96031372472827    101.04559259248602
  S   56.63328005668492     69.40389871349072    105.84573349542265
  S   57.39828272342668     64.05651888129051    104.37112308635362
  S   54.22060431477203     67.35517620406277    100.83554711162225
  C   56.01597132661402     66.92583399023822    103.56177165738110
  O   60.50748296135634     69.44111170433752    102.23347910830553
  O   59.56342065606621     68.57246434314008     99.98569534525107
  O   60.73570191268341     70.02164837903943     98.74956386732960
  O   60.22221909757290     71.70025528018262    103.59586361285726
  O   59.73861323291272     73.57747083151972    102.47041728491166
  O   65.40045821524539     69.68901856718854    100.19978555982320
  O   64.93385155475676     70.03689664241190    102.36927396103148
  C   60.77950839691811     70.31157033689995    101.11429001742172
  C   60.34216530637927     69.57542794490351     99.83066307943710
  C   59.92481637966205     71.58695197535395    101.20258262572041
  C   59.99793263508954     72.26512591687424    102.53735945341839
  C   62.27100803903156     70.64242219319699    101.09855403139112
  C   63.13119618841454     69.37578257507552    100.99022314282237
  C   64.59057045500937     69.69893996226347    101.10307707184022
  H   60.37191664731815     70.01433850744338    103.02449728950151
  H   62.85722014997069     68.69588380815198    101.79820884277919
  H   62.96325150054713     68.88389725065738    100.03380733733256
  H   62.46182070553849     71.29878301080586    100.24803208257426
  H   62.51940335024993     71.18282072841659    102.01563713964497
  H   58.87049854908079     71.31706534403475    101.06235951426314
  H   60.20126434567772     72.27565979732465    100.40553492939326
  C   60.93338259174474     66.11092964868284     99.11770034835521
  H   61.43150618297763     65.35795254401422     98.50398019784836
  H   61.04825916657541     67.08480950043820     98.63984606331509
  N   60.95617644156292     66.67069763001551    101.61599346915173
  C   61.53056757966600     66.10071359987974    100.48119254438038
  C   61.79683221133012     66.45086418078792    102.61889464866647
  H   61.63889823226365     66.75399769447081    103.63931447768347
  N   62.87626222276675     65.77492767502102    102.19003191501173
  H   63.64332398878349     65.47280148614615    102.77053392925865
  C   62.72649434541714     65.54018026263391    100.84210981711185
  H   63.46145774450216     65.00322317169322    100.26763202098125
  C   50.03884599335174     65.71461036135545    104.40411669573163
  H   50.51476801078315     65.10410676160606    103.63525428015124
  H   50.06043716074816     66.75748890421119    104.08319206809836
  S   50.92878890275144     65.51773985429851    105.99716752039214
  H   55.87821202846754     70.37811847091031    105.30424210674580
  H   56.43731787963949     67.83260725759136    100.08237991139752
  H   49.00087315914641     65.39687598947810    104.52846672011036
  H   59.86599348243252     65.89245089761199     99.16040759301217
  H   59.72165760089123     73.92566765160447    103.38083861044727
  H   65.88081003077222     70.26116594511569    102.36559563132097
