# Supplementary material for: The E2 state of FeMoco: Hydride Formation versus Fe Reduction and a Mechanism for H2 Evolution
Source: Chemistry. 2021 Oct 15;27(67):16788–800. doi: 10.1002/chem.202102730 (PMC9293435; doi:10.1002/chem.202102730)
Supplement: Supplementary file 2 — Supporting Information [file CHEM-27-16788-s001.zip › Thorhallsson-E2-SI-xyz/Minimalclustermodel/tH-CBS/tH7-CBS2B/tH7-CBS2B235/tH7-CBS2B235.xyz]

60
Coordinates from ORCA-job E2-tc7-m4-f235-opt-take2_job3
  Mo  58.91553400549202     68.03327700249690    101.79066518902762
  Fe  52.98678584581032     66.18597351858514    105.10676194659983
  Fe  54.97548992978830     67.96409873385751    104.95584279635126
  Fe  54.04353564701281     66.99767772771793    102.75005541980978
  Fe  55.45433952824607     65.45675237088501    104.35007125385961
  Fe  57.62634663917542     66.13056393317238    103.10647340137947
  Fe  57.12258166407453     68.63260439910043    103.62675511676736
  Fe  56.29257927521972     67.75901050608238    101.39213226943066
  S   54.92872111429266     66.28722743846646    106.43866502512256
  S   52.78926455029796     68.29519845505243    104.27235529663598
  S   53.50011108700756     64.85827413202205    103.25784581845336
  S   59.04012913676693     67.59506629082475    104.09784001230742
  S   57.29961430143005     69.77709945022828    101.70735003345480
  S   57.80733684816357     66.18423189043341    100.88338621717254
  S   56.20221573273147     69.93037597090303    105.33152766341063
  S   57.28197720036481     64.21016446075905    104.12548582047542
  S   54.16975643129766     67.66563217177819    100.66586439920353
  C   55.88998108722531     67.12899340347985    103.37789882703254
  O   60.50164896468026     69.55757393643739    102.20635596460021
  O   59.65754881174666     68.75094750378665     99.89943937506393
  O   60.94655385129846     70.17182052498059     98.74784666017874
  O   60.44702081811484     71.84271521186194    103.58106376119875
  O   60.16497894641711     73.75398588564606    102.44340617710083
  O   65.49518929467280     69.43147147804859    100.44970236309976
  O   64.90906353452446     69.38833853920391    102.61744862955011
  C   60.91542306903551     70.40509420716845    101.11607050144249
  C   60.48537626407954     69.72055329070038     99.80094180785166
  C   60.17156751420811     71.74706987547485    101.18489678071697
  C   60.29260047244320     72.42172216533370    102.51808505470365
  C   62.43394343375827     70.58423760249158    101.18200176150529
  C   63.15319041551462     69.23467598762313    101.04144227148785
  C   64.62544106887204     69.35662000563802    101.29274692609857
  H   60.39247262536756     70.12708506199991    103.00133769805169
  H   62.72969194103592     68.53962028775669    101.76604122530397
  H   63.01030652829511     68.84168887341779    100.03625240540555
  H   62.73775897230426     71.25702082778078    100.37867627152207
  H   62.68894398812512     71.04845813674848    102.13835228025651
  H   59.09941359216870     71.55559648730524    101.04098942256783
  H   60.50680586632728     72.40671610108492    100.38605745749889
  C   60.91938931182537     66.20185107304009     99.11370814452468
  H   61.41223789651598     65.42713610829067     98.52313347879964
  H   61.11323020789357     67.17139249378516     98.65285481586551
  N   60.82386484816251     66.75372557091896    101.61014694583581
  C   61.43137633875148     66.15074937703530    100.51038183083341
  C   61.58205881817099     66.47520693734261    102.66280105646915
  H   61.37985368684903     66.78198400575228    103.67401880184981
  N   62.64172200907814     65.73206560782755    102.29849180688853
  H   63.35066825841903     65.38130929413840    102.92368107369052
  C   62.56354118446770     65.51278316074334    100.94193075069690
  H   63.29761495693977     64.93087191786654    100.41184750217289
  C   50.15602741914338     64.73744494545494    105.07270765165120
  H   50.63728547996091     64.10570090358837    104.32504334352231
  H   49.76538003645316     65.62862012565374    104.57882111724794
  S   51.36068700930290     65.18921072906353    106.38315435540895
  H   55.50944543257062     70.74129411475383    104.51120710393032
  H   56.42039587507166     68.09634030244459     99.92013784729666
  H   49.32780036730377     64.19104182043117    105.52920103825346
  H   59.84108996137535     66.04062100175500     99.09279281397643
  H   60.17245610996110     74.10571258062596    103.35260151929693
  H   65.87175444338590     69.50107943114055    102.70612297206986
