# Supplementary material for: The E2 state of FeMoco: Hydride Formation versus Fe Reduction and a Mechanism for H2 Evolution
Source: Chemistry. 2021 Oct 15;27(67):16788–800. doi: 10.1002/chem.202102730 (PMC9293435; doi:10.1002/chem.202102730)
Supplement: Supplementary file 2 — Supporting Information [file CHEM-27-16788-s001.zip › Thorhallsson-E2-SI-xyz/Minimalclustermodel/tH-CBS/tH7-CBS2B/tH7-CBS2B346/tH7-CBS2B346.xyz]

60
Coordinates from ORCA-job E2-tc7-m4-f346-opt_job3
  Mo  58.94041663103127     67.95098571002274    101.76145333518899
  Fe  53.05255821475952     65.96375051985545    104.98271336040182
  Fe  54.95956276430853     67.70679640834595    104.84871440282691
  Fe  54.06970754090896     66.77655256186031    102.59303849426990
  Fe  55.49941646253595     65.22428006990513    104.20216082987469
  Fe  57.61634828487882     66.04809064258090    102.99773438017206
  Fe  57.09843474137023     68.50172128334829    103.62684766204340
  Fe  56.34510673783856     67.59973991334508    101.28596537132239
  S   54.98040200256357     65.94968637415387    106.30230406621622
  S   52.83981958351596     68.08074781751974    104.00679127549587
  S   53.47568530887681     64.60468471007061    103.23552024527433
  S   59.03060971461750     67.46028404147643    104.06655827307522
  S   57.25255215117828     69.62723506811150    101.71742915315204
  S   57.93562479991284     66.09382338538867    100.78655923735583
  S   56.19009792392816     69.65154461638494    105.36780769827629
  S   57.33132853124780     64.03773994983968    103.85138783544328
  S   54.26746080275206     67.32540057349790    100.48729312879252
  C   55.89552064123729     66.98330142980571    103.29166976232428
  O   60.47264923663909     69.53224410093104    102.21387397335508
  O   59.66903412953497     68.73936901370548     99.89376167512530
  O   60.90895185673057     70.22223904405489     98.76484761155822
  O   60.36739479328951     71.81362427351004    103.61595536174515
  O   60.09866330857271     73.73305511037161    102.48704083757069
  O   65.46743099651714     69.54183245728007    100.42587737592767
  O   64.90618943632407     69.50454650898676    102.60013428554636
  C   60.86829992634328     70.40874329862278    101.13757473188267
  C   60.46257155407604     69.73642314744041     99.80963706285074
  C   60.08652321883387     71.72787747423929    101.22283257962353
  C   60.21396005300101     72.39929091370611    102.55656610775614
  C   62.38168925094267     70.62813951663216    101.21052858255881
  C   63.13668381184709     69.30143362332171    101.04432669509463
  C   64.60848636031469     69.45696084875738    101.27899616361050
  H   60.34165854022318     70.08856222194461    103.01432124864917
  H   62.74081995201742     68.58512622989016    101.76400565052160
  H   62.99286962796791     68.91758811570617    100.03574156282436
  H   62.66656008144772     71.32338877763988    100.41935001261871
  H   62.62456742183203     71.08139697158097    102.17511105558914
  H   59.01868223673651     71.50346398040097    101.09501153127945
  H   60.39053481970915     72.39755325195165    100.42002221766019
  C   61.08881138434111     66.26144222180429     99.09625686393385
  H   61.61658545334793     65.51260074431517     98.50254823478930
  H   61.27406526675151     67.24571420260317     98.66306175702024
  N   60.90414722105040     66.74735473373258    101.59956934676772
  C   61.56242153697898     66.19096035796116    100.50581179464335
  C   61.64415567667069     66.47728343601895    102.66677103871113
  H   61.40268880319507     66.75638954509984    103.67770242118223
  N   62.74062714441138     65.78119139179229    102.31736395819171
  H   63.44522764341006     65.44410069663735    102.95485045829273
  C   62.70649720703808     65.58657585813960    100.95491315549950
  H   63.47661777232584     65.04480022393606    100.43343314187265
  C   49.95393413663589     65.29390838602461    105.35065869995222
  H   50.12728269579890     64.56721862284718    104.55568571956432
  H   49.75615828797639     66.26691720022022    104.89727115102673
  S   51.40843271154067     65.38483841349183    106.46806966990131
  H   55.37434905413097     70.52070206972948    104.73751700294407
  H   56.50273214899375     67.99795322122698     99.83747310464244
  H   49.08024771928535     64.98701927019835    105.92998258943486
  H   60.01571149310402     66.07704776562169     99.04075070858731
  H   60.11599618030039     74.08226505555581    103.39703453085025
  H   65.86755666134327     69.63586797484746    102.67672708932541
