# Supplementary material for: The E2 state of FeMoco: Hydride Formation versus Fe Reduction and a Mechanism for H2 Evolution
Source: Chemistry. 2021 Oct 15;27(67):16788–800. doi: 10.1002/chem.202102730 (PMC9293435; doi:10.1002/chem.202102730)
Supplement: Supplementary file 2 — Supporting Information [file CHEM-27-16788-s001.zip › Thorhallsson-E2-SI-xyz/Minimalclustermodel/tH-CBS/tH7endoCBS2B/tH7endoCBS2B147/tH7endoCBS2B147.xyz]

60
Coordinates from ORCA-job E2-endoH7-m4-f147-opt_job3
  Mo  58.95652520912363     67.98681127615160    101.85949860682072
  Fe  52.93129789629194     66.02223603394457    104.98205806826569
  Fe  54.91136183306772     67.89405017645382    104.71481141268502
  Fe  54.13933487117782     66.60187233992842    102.52354162883806
  Fe  55.53430536062298     65.31492790728562    104.40282594464168
  Fe  57.70732096223411     66.11319084941076    103.18577732126066
  Fe  57.20223528387890     68.54993668948580    103.78746177583824
  Fe  56.28264781922520     67.70929673018448    101.60270831433229
  S   54.86575648216130     66.32165433101204    106.35305326176677
  S   52.75192481563644     67.99507628327153    103.85729670556668
  S   53.67426418841545     64.51689939788892    103.30702098379732
  S   59.18144318314219     67.54687845987749    104.17631344811524
  S   57.32292514756575     69.67168311148237    101.82832079853124
  S   57.85911787615269     66.15940264365256    100.94236725362629
  S   56.02379340535347     69.86054871188098    105.31777063182386
  S   57.44507819993105     64.20221123635760    104.25405396169609
  S   54.53986129272346     66.88829457887510    100.35234871360372
  C   55.93147014307925     66.96000418335908    103.32421255318494
  O   60.53040782474198     69.53651400724998    102.23218425827275
  O   59.61969320708332     68.73814709929883     99.95495349496719
  O   60.80818608977143     70.21627082562098     98.76800081515513
  O   60.46676311619348     71.79531119390947    103.64499331863205
  O   60.16386044184712     73.72604709089073    102.54552425695228
  O   65.46481302230914     69.50961067014588    100.32673851898873
  O   64.92363563893130     69.44602925098185    102.50580833017366
  C   60.88366180646798     70.40833851950737    101.13929829003494
  C   60.41275560841980     69.73459205004903     99.83348680860247
  C   60.12254752925179     71.73747859013672    101.25752938848601
  C   60.28469406203769     72.39260303298904    102.59652349671164
  C   62.40068413176353     70.61393372859561    101.14989230949556
  C   63.13802281875843     69.27940347107641    100.96607730230923
  C   64.61365713917840     69.41925558706177    101.18694334402333
  H   60.44073524548030     70.09219279745494    103.03988209730767
  H   62.74306516387794     68.56459488800522    101.68756965168554
  H   62.97749925738567     68.90167363003684     99.95772671406247
  H   62.66208000593883     71.30245850275217    100.34497938932044
  H   62.68271214265568     71.07087845487739    102.10225575369516
  H   59.04899692990719     71.53623156070742    101.14692430593614
  H   60.42089686696583     72.41297136272760    100.45746483587423
  C   60.95213398389321     66.22866140053351     99.12234342573659
  H   61.44614881009905     65.46981332637846     98.51266929776162
  H   61.12307321582705     67.20693809801119     98.67059685975386
  N   60.89800457082809     66.74973336603712    101.62599504901696
  C   61.49232006419442     66.16906118565373    100.50814667113589
  C   61.68608547759113     66.48065546550183    102.65872099203503
  H   61.49941091900060     66.77799258720646    103.67605927808410
  N   62.75228851703627     65.76297743908351    102.26425648520973
  H   63.48272237320165     65.42305391859045    102.87049113952861
  C   62.64755989931474     65.55205375669442    100.90799208398975
  H   63.38225752741582     64.99178601751133    100.35591466002738
  C   49.90783121092615     65.09587019896470    105.14309716211551
  H   50.18691212448230     64.41015751912400    104.34173177173004
  H   49.67310061602949     66.06790799409153    104.70606496912974
  S   51.27352872141833     65.24547840896415    106.36362194280953
  H   55.54729632612487     70.78450780460740    104.46390448556032
  H   55.14415810009685     68.66781793429138    101.71973562012447
  H   49.02057648740950     64.70856625200315    105.64879291707111
  H   59.87644418317807     66.05066434444382     99.11819260329402
  H   60.20319745122749     74.06503935989551    103.45881457544014
  H   65.88647440194745     69.56981036782594    102.57610594535254
