# Supplementary material for: The E2 state of FeMoco: Hydride Formation versus Fe Reduction and a Mechanism for H2 Evolution
Source: Chemistry. 2021 Oct 15;27(67):16788–800. doi: 10.1002/chem.202102730 (PMC9293435; doi:10.1002/chem.202102730)
Supplement: Supplementary file 2 — Supporting Information [file CHEM-27-16788-s001.zip › Thorhallsson-E2-SI-xyz/Minimalclustermodel/tH-CBS/tH7endoCBS2B/tH7endoCBS2B247/tH7endoCBS2B247.xyz]

60
Coordinates from ORCA-job E2-endoH7-m4-f247-opt_job3
  Mo  58.97095247126165     67.92001784472774    101.89179576774546
  Fe  53.03435757354414     65.87863631415340    105.28552911245087
  Fe  54.95641057054044     67.72336367709428    104.96826346109509
  Fe  54.14020967960408     66.55774079437239    102.70224551781210
  Fe  55.58508441311167     65.27034964066569    104.50326839656671
  Fe  57.72113112022692     66.03660490521905    103.21593883923184
  Fe  57.21514454967653     68.46430981077455    103.78190172428225
  Fe  56.26851434829590     67.57321216233635    101.60442517384918
  S   54.90782211014527     66.07137002251162    106.59155473323048
  S   52.89984006398883     67.98383493650168    104.14764578983544
  S   53.71815687872736     64.42291968936304    103.55197490167514
  S   59.20590128369891     67.48224763005643    104.18145670277423
  S   57.27591950957350     69.55776238510978    101.82734607300384
  S   57.90042993433349     66.07544565507989    100.95918247327768
  S   56.27898048326988     69.57771590391582    105.60393553414625
  S   57.49775505898114     64.14413366435282    104.31450006264527
  S   54.51025303869083     66.63670573277206    100.49833622321617
  C   55.99055518133726     66.95294223741060    103.44896812466907
  O   60.50649896705289     69.51680001576958    102.22730220511335
  O   59.58715177663674     68.67601313445580     99.97028793484803
  O   60.69726238481156     70.18901205342243     98.75280085824410
  O   60.41904796197409     71.78521714791972    103.62658412717029
  O   60.10251791938565     73.70651805359155    102.51431953629539
  O   65.40800171115418     69.59261899405298    100.21572291455107
  O   64.91261274857693     69.55993337643251    102.40624548795334
  C   60.81924995460150     70.39082550670228    101.12200926185655
  C   60.34203585351506     69.69842117704303     99.82842204952287
  C   60.03185784477863     71.70408367072400    101.24728910174878
  C   60.21868719960609     72.37362458270562    102.57642391925097
  C   62.33085309088514     70.63543174619326    101.10108437432817
  C   63.10063199014932     69.32125689894163    100.90777588511781
  C   64.57696197658517     69.50024307412735    101.09502563811603
  H   60.42036852433304     70.07634013914213    103.03309647677777
  H   62.74228610788557     68.60038573298343    101.64244127440092
  H   62.92850092868730     68.93274643565995     99.90549999389359
  H   62.55548085213956     71.32651053781218    100.28721475990078
  H   62.62048145688674     71.10525546850664    102.04480939168019
  H   58.96057631992650     71.48141300203797    101.16481144762501
  H   60.29781006702924     72.37681541622210    100.43360556647336
  C   61.00331685968670     66.23173090155198     99.13095766568452
  H   61.50684430939522     65.47769597702542     98.52299725493397
  H   61.15919815767507     67.21004955905013     98.67343044020677
  N   60.94033427138783     66.74355934114318    101.63776675463551
  C   61.54918658517244     66.18693224108158    100.51511344534171
  C   61.74350619924413     66.50094105144879    102.66597468094834
  H   61.55242484521558     66.79169493431623    103.68439347742688
  N   62.83203169233794     65.82298858965503    102.26403477664186
  H   63.57780847540523     65.50863194083134    102.86545578971547
  C   62.72794202885399     65.61126208996504    100.90800055668289
  H   63.47974981792762     65.07982426520613    100.35044959162073
  C   49.86960895980160     65.49586496070053    104.76715747629095
  H   50.19097492169968     64.82228314316224    103.97152022273289
  H   49.85864347163913     66.51535637594225    104.37766274997935
  S   51.00581858414225     65.37538216156000    106.20243001742408
  H   55.61252862170434     70.49019577109223    104.87248370530365
  H   55.05527456365380     68.46375215302317    101.64628138115917
  H   48.86102159473815     65.22084299392120    105.08442605261192
  H   59.93070540966350     66.03737588811401     99.13080036811212
  H   60.16476352889904     74.05617681500020    103.42227605238065
  H   65.87358019614358     69.70673767534058    102.45479272378302
