# Supplementary material for: The E2 state of FeMoco: Hydride Formation versus Fe Reduction and a Mechanism for H2 Evolution
Source: Chemistry. 2021 Oct 15;27(67):16788–800. doi: 10.1002/chem.202102730 (PMC9293435; doi:10.1002/chem.202102730)
Supplement: Supplementary file 2 — Supporting Information [file CHEM-27-16788-s001.zip › Thorhallsson-E2-SI-xyz/Minimalclustermodel/tH-CBS/tH7endoCBS2B/tH7endoCBS2B235/tH7endoCBS2B235.xyz]

60
Coordinates from ORCA-job E2-endoH7-m4-f235-opt_job3
  Mo  58.94247938664750     68.00320005869084    101.82175725005072
  Fe  52.94347070623198     65.99397202096434    105.05505853537068
  Fe  54.91649080608916     67.86392981388664    104.85236853061289
  Fe  54.15545601808461     66.64465427865342    102.64192167764770
  Fe  55.59732090438485     65.34157201921948    104.43871577966307
  Fe  57.70598036377960     66.08262651984820    103.12941283680856
  Fe  57.17216708725142     68.59759893212251    103.69642706111304
  Fe  56.28402266714001     67.72397120052514    101.57062211463831
  S   54.88025807984333     66.26053353297849    106.43122864954135
  S   52.76571769561937     68.00654673081480    103.99001360389751
  S   53.71632367196100     64.53679830739436    103.37446775336238
  S   59.10203851758524     67.56187790085484    104.12645239233349
  S   57.33113500917592     69.72328536704742    101.71240454248930
  S   57.83244620995943     66.18238088333483    100.88106601335382
  S   56.02879625288923     69.90458660320851    105.25464274981043
  S   57.46936778822509     64.18245910297085    104.21475474449404
  S   54.45213550079344     66.86729227162117    100.45133371048557
  C   55.95611599707305     67.02145657113371    103.40669441023437
  O   60.51672206799838     69.55043513451615    102.21886940257018
  O   59.66587073926904     68.74206821069349     99.92337125263214
  O   60.82031304230890     70.26595118436894     98.76059818408717
  O   60.47996246961166     71.81036228477166    103.64205417723977
  O   60.21742438836714     73.74782356933325    102.54419965419925
  O   65.46535655998191     69.48376202212000    100.34064393603244
  O   64.91492742793201     69.40938222651711    102.51697099101337
  C   60.89071492323956     70.42404350541760    101.13396707312241
  C   60.43190478575735     69.75955819837417     99.81837104863357
  C   60.14462279606817     71.76105434452020    101.25342704647879
  C   60.31368013402441     72.41163519557801    102.59306899503540
  C   62.41005390242861     70.61267608081832    101.16047140153829
  C   63.13383803025809     69.27191163899782    100.96863036315011
  C   64.60978255754684     69.39507028867810    101.19666995352426
  H   60.42361376556689     70.10322453593787    103.02744512488614
  H   62.72780810486654     68.55520768088086    101.68205133624387
  H   62.97414693012090     68.90433218686337     99.95633197557724
  H   62.68643161668211     71.30660023368466    100.36518525893675
  H   62.68896040839339     71.05603289505305    102.12011686044477
  H   59.06869326261411     71.56744646509942    101.14421153435086
  H   60.44928741311367     72.43418399931203    100.45390543764515
  C   60.95602554764000     66.21751322427478     99.11623793523630
  H   61.45345127902611     65.45235900229703     98.51721520158135
  H   61.13444843841555     67.19226141509749     98.65998514658158
  N   60.87242304983181     66.75193877687735    101.61601004807075
  C   61.48048921743793     66.16612616592214    100.50828065645442
  C   61.64666598472483     66.48572339728280    102.66009289746394
  H   61.44820325933389     66.78562375439687    103.67413560130088
  N   62.71704496606994     65.76494408092165    102.28238153184219
  H   63.43883507166650     65.42588319727490    102.89926304552007
  C   62.62995511283111     65.54973438398014    100.92555608839922
  H   63.37060094022844     64.98586796616287    100.38523466282582
  C   49.93216894970918     65.06750516085825    105.11332571182619
  H   50.24054440185775     64.40383906144086    104.30422186232283
  H   49.70516022947332     66.04911186563793    104.69410837239347
  S   51.25776507837195     65.19332223988800    106.38078006737948
  H   55.39119012046672     70.65131295329329    104.33537427918431
  H   55.14127551544278     68.69977024029822    101.65196815625612
  H   49.03216262220463     64.66277772216992    105.58129306013275
  H   59.87948922218084     66.04414402924215     99.10393458234299
  H   60.25918278516476     74.08342751335941    103.45858688159309
  H   65.87863721903240     69.52336785251214    102.59155684803406
