# Supplementary material for: The E2 state of FeMoco: Hydride Formation versus Fe Reduction and a Mechanism for H2 Evolution
Source: Chemistry. 2021 Oct 15;27(67):16788–800. doi: 10.1002/chem.202102730 (PMC9293435; doi:10.1002/chem.202102730)
Supplement: Supplementary file 2 — Supporting Information [file CHEM-27-16788-s001.zip › Thorhallsson-E2-SI-xyz/Minimalclustermodel/tH-CBS/tH7endoCBS2B/tH7endoCBS2B346/tH7endoCBS2B346.xyz]

60
Coordinates from ORCA-job E2-endoH7-m4-f346-opt_job3
  Mo  58.90965062762155     68.07793661812684    101.74999660133453
  Fe  53.16293269915126     65.84656657703354    105.34548255373747
  Fe  54.97716401311784     67.80882050344590    105.03831590969652
  Fe  54.21170032090575     66.67010236237084    102.78662575444804
  Fe  55.70927545061353     65.34014611516574    104.46916454503354
  Fe  57.72062880152440     66.16923037313180    103.08167117768070
  Fe  57.17042798824827     68.69144981752298    103.65611264582101
  Fe  56.23950517232468     67.79663692790497    101.57666617074545
  S   55.06140664502664     66.09653311932215    106.59279219018229
  S   52.88206133548107     67.96600359272490    104.28162951899962
  S   53.84365146946602     64.50263960842675    103.52374291816200
  S   59.11852256919209     67.66523502458851    104.05025709388005
  S   57.29954135671748     69.81218959286420    101.66526555901063
  S   57.76963138076280     66.26242279578891    100.82990417718032
  S   56.20088291587275     69.81154346035963    105.47666585073057
  S   57.62379911732020     64.25932103776057    104.17426015852692
  S   54.34989469932738     66.90624734880943    100.57744525026062
  C   55.99042209943774     66.99573330489375    103.40449507627125
  O   60.50449066918662     69.59167945997193    102.14301014319375
  O   59.64460634279478     68.78420853326803     99.84807723597115
  O   61.05512531668666     70.07580273254534     98.68734209394513
  O   60.40945065816010     71.89030949202765    103.47089820149998
  O   60.12760551927843     73.78070250173091    102.30071375707873
  O   65.60780630737105     69.28121717370826    100.89201368269205
  O   64.70109474507073     69.67107103637781    102.90941005489152
  C   60.93994374956932     70.41695653484501    101.04542916722876
  C   60.53359339833802     69.69824330388671     99.74102799018996
  C   60.18757524355988     71.75661543845486    101.06992822843078
  C   60.26939673778826     72.45199646595103    102.39654009089806
  C   62.45263673943050     70.61296332213584    101.15741260138859
  C   63.19452789930947     69.26924055526649    101.13591701179790
  C   64.61851568801336     69.39790441026675    101.58496736924408
  H   60.39140725009240     70.17454316930380    102.92847500476564
  H   62.68655747509838     68.58823721199509    101.82110072789614
  H   63.18411073729808     68.84221787276915    100.13505501774969
  H   62.78496605967871     71.24234338735587    100.33061594406082
  H   62.66044589688058     71.13617915276281    102.09406366913429
  H   59.12074346590421     71.56137341629658    100.89720020722547
  H   60.54538616258457     72.40671499927217    100.27266049819836
  C   60.82864684460027     66.23220795455431     99.00574101116867
  H   61.28866147493015     65.44788752196473     98.40144995875015
  H   61.04766547032181     67.19965063136937     98.55215255770260
  N   60.80097869591684     66.76777666643341    101.51153222823285
  C   61.35784326761986     66.14693360954719    100.39475858299625
  C   61.56041760176907     66.43650065704536    102.54796171815873
  H   61.38945021295558     66.73846893714369    103.56636512159099
  N   62.57349254246075     65.64398609214776    102.15741809960663
  H   63.27071324621836     65.24643831102321    102.76758403361032
  C   62.46190309138345     65.44602280932557    100.80026304601314
  H   63.15441055430799     64.83223278468257    100.25060780970635
  C   50.03067988228347     65.09713634064039    104.97695930006634
  H   50.35774525181485     64.45969334533227    104.15446661850616
  H   49.89861106276638     66.11314158769211    104.60157256208416
  S   51.26646592857033     65.07346187498446    106.33225015272205
  H   55.34574965002336     70.55412021728438    104.74960461180140
  H   55.07748147998466     68.74724375318958    101.72209007283934
  H   49.07594086797791     64.72878661317834    105.35918276657301
  H   59.74571943548829     66.10456050336509     98.99832152730862
  H   60.11351114290635     74.14509984071637    103.20495187863678
  H   65.64438589747805     69.75742773392597    103.13185706571477
