# Supplementary material for: The E2 state of FeMoco: Hydride Formation versus Fe Reduction and a Mechanism for H2 Evolution
Source: Chemistry. 2021 Oct 15;27(67):16788–800. doi: 10.1002/chem.202102730 (PMC9293435; doi:10.1002/chem.202102730)
Supplement: Supplementary file 2 — Supporting Information [file CHEM-27-16788-s001.zip › Thorhallsson-E2-SI-xyz/Minimalclustermodel/bHOBS/bH37OBS7/bH37OBS7-247/bH37OBS7-247.xyz]

60
Coordinates from ORCA-job E2-hiFe7-m4-f247-opt_job3
  Mo  59.00067738010443     67.90401325366746    101.80778886435310
  Fe  53.05854917213013     65.99863488253214    105.32491796147008
  Fe  55.11682089156405     67.80982703796050    105.02268077564625
  Fe  54.11070535034101     66.73412183554721    102.87665638200984
  Fe  55.60519546994782     65.32029920614939    104.46232808374950
  Fe  57.71744980722569     66.02814481047550    103.14002273988037
  Fe  57.26362097744145     68.49863563595581    103.73679676304934
  Fe  56.24753857228300     67.57307281852856    101.42804272868349
  S   54.95086325569078     66.07660257040568    106.56591118047392
  S   52.97334855180817     68.13316150873085    104.26484822822307
  S   53.66686234889670     64.59076161088788    103.49400234801752
  S   59.21490313248322     67.43578720025987    104.08772033704354
  S   57.32822745515718     69.56892988439073    101.79995458881179
  S   57.89894182401789     66.05618660034014    100.91404441846490
  S   56.46057401753687     69.50997793491658    105.50250516468715
  S   57.47386200820887     64.14633119386980    104.24475799625624
  S   55.64989191610280     68.22300042138600     99.22227958946458
  C   55.97164895270423     66.99889475021988    103.39402999047375
  O   60.53393856472363     69.47147287844423    102.21581726180978
  O   59.65901295265012     68.68905802834479     99.91947808867469
  O   60.94819483555389     70.10778479248661     98.76518480023176
  O   60.28565378222630     71.70181950077335    103.62366819704016
  O   59.82931278241317     73.60934836632751    102.53769316036480
  O   65.45680855174150     70.06769967558286    100.46465244604292
  O   65.01967067346153     69.52597369018169    102.60069429519709
  C   60.87715615019256     70.36407441588838    101.13439529182644
  C   60.48234573201033     69.66427428540609     99.81759929925850
  C   60.04333846260123     71.65249120539410    101.22233152307693
  C   60.08493121708869     72.29569416274536    102.57678521996776
  C   62.37474956549342     70.66236429728629    101.19902792876145
  C   63.21529530328387     69.38264968362722    101.07611742209976
  C   64.66595895568767     69.68830281118318    101.30330982781986
  H   60.39383867854868     70.02460852918570    103.02072525535981
  H   62.87491154572574     68.65776538542745    101.81353100561854
  H   63.10397924664512     68.96626401384093    100.07531020123089
  H   62.62249226243872     71.34912782756373    100.38872284367592
  H   62.58785265862606     71.15866344288825    102.15006475712909
  H   58.98961209403655     71.40992911134418    101.03747105507865
  H   60.36044409411391     72.35599491471154    100.45363438734074
  C   60.95752316418856     66.19456042551882     99.03655457661742
  H   61.45145745454786     65.44255073840053     98.41846158470329
  H   61.10660552748177     67.17547905662192     98.58377946705572
  N   60.94216204524171     66.71109914466126    101.54451056147536
  C   61.52131619824547     66.13928445255576    100.41323337807415
  C   61.74715271262724     66.43947303310171    102.56382220740504
  H   61.57528768620989     66.72998613733304    103.58566479433094
  N   62.80896536341796     65.72870408898736    102.14859280632510
  H   63.55061623846338     65.38945766496776    102.74145813010693
  C   62.68458109697902     65.52517810994974    100.79290862324414
  H   63.41097730313317     64.96806568198616    100.22691457930928
  C   49.86473277054904     65.53330384583832    104.96617657485554
  H   50.15094977021311     64.85907174205232    104.15797550829951
  H   49.80126543765227     66.54860276002535    104.57122308304641
  S   51.08753020855467     65.45199814604973    106.33057774499028
  H   54.57571435693952     67.44609051740399     99.01149733951631
  H   54.49985536307527     67.06816069589527    101.29713403212722
  H   48.88600630837951     65.23664442085288    105.34999211754688
  H   59.88450776714109     66.00080540003144     99.04690064981871
  H   59.78745877540854     73.93318346954764    103.45634527743667
  H   65.95445025863668     69.78514929335402    102.68261955533850
