# Supplementary material for: The E2 state of FeMoco: Hydride Formation versus Fe Reduction and a Mechanism for H2 Evolution
Source: Chemistry. 2021 Oct 15;27(67):16788–800. doi: 10.1002/chem.202102730 (PMC9293435; doi:10.1002/chem.202102730)
Supplement: Supplementary file 2 — Supporting Information [file CHEM-27-16788-s001.zip › Thorhallsson-E2-SI-xyz/Minimalclustermodel/bHOBS/bH37OBS7/bH37OBS7-147/bH37OBS7-147.xyz]

60
Coordinates from ORCA-job E2-hiFe7-m4-f147-opt_job3
  Mo  59.01770286372765     67.91833327523800    101.85917195905479
  Fe  52.87403289759405     66.12476815324543    105.13306864950270
  Fe  55.00277913186378     67.92759051350913    105.03852867817466
  Fe  54.07341990085271     66.97305966691724    102.86253759865893
  Fe  55.47278504554712     65.38107807774325    104.36580403593537
  Fe  57.67346593824507     66.06044606173161    103.20716464284554
  Fe  57.31836383670261     68.53422968117280    103.84979353140980
  Fe  56.28757204079382     67.65709507503664    101.52909350371810
  S   54.83879607934286     66.15425770020215    106.44861078481316
  S   52.80364875282298     68.26401875312708    104.25224260121630
  S   53.51210285968091     64.84987165071472    103.25053198450296
  S   59.25250029399175     67.41217971091980    104.14353965488824
  S   57.40259799538281     69.64373709513353    101.92298452445725
  S   57.87892980747004     66.09387144383697    100.98870334401681
  S   56.40694671076010     69.58493254261519    105.59516208510995
  S   57.30919114617660     64.13723849298444    104.22370272231686
  S   55.84589468161509     68.26176029991923     99.26525602392832
  C   55.94732553041573     67.04914804026954    103.39285488687956
  O   60.58786932658383     69.46894411712711    102.22633770790817
  O   59.65418378068170     68.66046385167760     99.95739021160239
  O   61.01608775839878     69.96701461752720     98.75803141750322
  O   60.30952838404569     71.72857588793350    103.56896231713287
  O   59.78864248118186     73.59255284179325    102.43896845218232
  O   65.49636718216543     70.07264567610598    100.44337686700270
  O   65.08288024014418     69.57030934237811    102.59374029308469
  C   60.92444988057726     70.33150485178868    101.11728220603740
  C   60.52238544778204     69.59254090499748     99.82425380501915
  C   60.08707637553000     71.62095723439920    101.16572723562908
  C   60.09482188920268     72.29126056647164    102.50734968221187
  C   62.41962264315333     70.64001950170606    101.16651092515959
  C   63.27090928460996     69.36420059771400    101.08516540137093
  C   64.71799430254761     69.69735083500139    101.29544590393282
  H   60.44358636723324     70.04985556691553    103.01125780870366
  H   62.94152305027540     68.66198782722195    101.84895116509163
  H   63.15989980679115     68.91262490827667    100.09976532073867
  H   62.65992512675988     71.29955553275985    100.33165679522055
  H   62.63216963547438     71.17149359457213    102.09854744040520
  H   59.03764124784320     71.37507716043734    100.96178260945975
  H   60.42128915379932     72.31168647118483    100.39223420017986
  C   60.91100756826368     66.14799113686506     99.06473592978853
  H   61.39731319310838     65.38994691932005     98.44781706206912
  H   61.04270458861079     67.12250955629202     98.59321358370153
  N   60.94532548754429     66.69811324457247    101.56635634942835
  C   61.50597057518708     66.11887189243907    100.42925920417072
  C   61.77620183519082     66.44809545323734    102.57003722950179
  H   61.62581062560932     66.74968098821032    103.59193169352577
  N   62.83757734342477     65.74507223293031    102.13963129431859
  H   63.59696176771808     65.42251367769933    102.71916948249967
  C   62.68521434884801     65.52365468320237    100.78973712127365
  H   63.40546933789440     64.96837385551989    100.21408980573989
  C   49.82840327162569     65.24292745768800    105.05379124675103
  H   50.11912952583633     64.62260162164443    104.20487361565938
  H   49.63504440956217     66.25653592404917    104.69930936970114
  S   51.14866356261216     65.23742123066972    106.33145171423109
  H   54.69535593221946     67.61118472448207     99.02611776594193
  H   54.53439664190732     67.43713913544134    101.33996914922568
  H   48.91398165100838     64.83923382538165    105.49350735669218
  H   59.83993804663639     65.94684421804035     99.10193582533161
  H   59.72377102130488     73.93279835407097    103.35024616344326
  H   66.01314538811410     69.84884474593032    102.66317505998720
