# Supplementary material for: The E2 state of FeMoco: Hydride Formation versus Fe Reduction and a Mechanism for H2 Evolution
Source: Chemistry. 2021 Oct 15;27(67):16788–800. doi: 10.1002/chem.202102730 (PMC9293435; doi:10.1002/chem.202102730)
Supplement: Supplementary file 2 — Supporting Information [file CHEM-27-16788-s001.zip › Thorhallsson-E2-SI-xyz/Minimalclustermodel/bHOBS/bH37OBS7/bH37OBS7-346/bH37OBS7-346.xyz]

60
Coordinates from ORCA-job E2-hiFe7-m4-f346-opt_job3
  Mo  58.96292613187963     68.00765740436117    101.76905714030327
  Fe  52.98000404869191     65.93783759219795    105.07902008239344
  Fe  54.99424614908276     67.87866575212811    104.91008852603591
  Fe  54.17816834152875     66.68893765766373    102.73895709960679
  Fe  55.58139327024841     65.35706255182916    104.34303504155923
  Fe  57.68343625057310     66.14233304203334    103.08563055619177
  Fe  57.17286743051913     68.62864638560933    103.74094251605204
  Fe  56.29476316998512     67.71311698265644    101.37579414974596
  S   54.94544536271479     66.11097671692440    106.38378662241422
  S   52.87410930322611     68.04720972979266    104.00264073304183
  S   53.60556569058286     64.56206522222543    103.34213780988165
  S   59.11721514476778     67.55852490610678    104.07720920031042
  S   57.31986539820108     69.70830308371733    101.79627296777393
  S   57.88317489438669     66.17310414436153    100.85002801096347
  S   56.22497762053160     69.66080362359050    105.41773596307351
  S   57.43063857109594     64.17606178171567    104.03255872900935
  S   55.67493604106724     68.48633230134247     99.18985910768006
  C   55.99033031195405     67.10632995745850    103.34786562724479
  O   60.52478438023034     69.54577259002326    102.20444764075333
  O   59.67284238562410     68.76093797870938     99.89758883925182
  O   61.05475776950200     70.09778794059009     98.75463695857025
  O   60.33521509959318     71.80640988868426    103.56889816314786
  O   59.93784822948236     73.70242636000795    102.44156731925625
  O   65.49622179552634     69.94839853998755    100.59636222441280
  O   65.01302695745697     69.30614089574161    102.69362639347109
  C   60.93137138382145     70.40331939905843    101.11795426179118
  C   60.54244302894674     69.69675819510294     99.80232477972579
  C   60.13956168124159     71.72013551801078    101.16309273130602
  C   60.16711578605226     72.38529906831043    102.50776670962196
  C   62.43812973416495     70.64253830021683    101.21772294040262
  C   63.22155934065170     69.32346010090380    101.14486269092436
  C   64.68009403920125     69.55752122186477    101.40508479311565
  H   60.38469510729637     70.12000291387655    102.99385822933127
  H   62.82503061735022     68.62924414322528    101.88302773954605
  H   63.11687257686687     68.89362748196352    100.14853162008670
  H   62.73840902323995     71.30052928526248    100.40146128968280
  H   62.64605326199262     71.14931313735407    102.16446883568743
  H   59.08348650355128     71.50735453894515    100.95538359944092
  H   60.49805641459614     72.40115459552777    100.39217266489324
  C   60.95316449828071     66.24809928608825     99.03548160641891
  H   61.43966919911124     65.48269008367508     98.42788367318059
  H   61.15268728153242     67.22564006128744     98.59451697106334
  N   60.87768145837049     66.75593139182874    101.54325781595206
  C   61.46877364613163     66.16280321490123    100.42936444774853
  C   61.63316220009622     66.44210164203564    102.58786464869537
  H   61.44230263414952     66.73155022279209    103.60624581431173
  N   62.67677972811926     65.68672518791908    102.20518110360436
  H   63.37977127301768     65.30951746285754    102.82162056214665
  C   62.59047164250757     65.49649965667720    100.84477539980041
  H   63.31020734867294     64.90983021158353    100.30061727254653
  C   49.87914214292059     65.23591946746421    105.31878798527180
  H   50.08930559952881     64.53401311841870    104.51078474636813
  H   49.67762200847411     66.21785159172371    104.88742688515553
  S   51.29560031147030     65.31914428328113    106.48815642151486
  H   54.73495347882793     67.58443910087792     98.86301434406080
  H   54.69516888214665     66.98110569775079    101.18309188940825
  H   48.99415227260354     64.89833533358446    105.86233018098727
  H   59.87389008592237     66.09393069646852     99.01332185225873
  H   59.88436063365646     74.04309848538855    103.35351403105325
  H   65.95779441802416     69.51726665730369    102.79714262973557
