# Supplementary material for: The E2 state of FeMoco: Hydride Formation versus Fe Reduction and a Mechanism for H2 Evolution
Source: Chemistry. 2021 Oct 15;27(67):16788–800. doi: 10.1002/chem.202102730 (PMC9293435; doi:10.1002/chem.202102730)
Supplement: Supplementary file 2 — Supporting Information [file CHEM-27-16788-s001.zip › Thorhallsson-E2-SI-xyz/Minimalclustermodel/bHOBS/bH37OBS7/bH37OBS7-235/bH37OBS7-235.xyz]

60
Coordinates from ORCA-job E2-hiFe7-m4-f235-opt_job3
  Mo  58.98365755844407     67.94335226529826    101.79870165583084
  Fe  52.91100465538025     66.17584698708227    105.15298947229965
  Fe  55.07301678912740     67.93461519260616    105.01995998122963
  Fe  54.08922296555186     67.07215625586339    102.86709989034277
  Fe  55.45755368268582     65.40131837959019    104.33448194290746
  Fe  57.63143092945500     66.06120720745940    103.15059694486052
  Fe  57.24607861046325     68.56429434270791    103.74394285864504
  Fe  56.28537915505066     67.68686188313720    101.40862011625885
  S   54.90394276865175     66.15866980721749    106.43038762367073
  S   52.84860919201876     68.32716733853741    104.31697585951106
  S   53.48799272927490     64.93027999756576    103.22207306008515
  S   59.14964068322338     67.43836278598060    104.09117764322905
  S   57.37872581631961     69.67006302507210    101.80002670046784
  S   57.85448287895701     66.10414437381601    100.92553571818002
  S   56.39403339672685     69.66786906454898    105.44067625100547
  S   57.26923969510707     64.13320906144213    104.11662957989398
  S   55.79959045842100     68.24802253761335     99.15133102357025
  C   55.98062038714870     67.11207043891653    103.39148154146676
  O   60.55403200706787     69.48559695888521    102.21479546389354
  O   59.68448082516384     68.68697628675638     99.92534109825041
  O   61.05054397650488     70.01925865082050     98.75928053343931
  O   60.29378214503402     71.73607732895846    103.57419308650255
  O   59.82499967150144     73.61860910226622    102.45236941402332
  O   65.49720164676185     70.02887077594723    100.50326515042028
  O   65.06532382078366     69.49992697867803    102.64340326241867
  C   60.92703278317398     70.35236608490774    101.12158499286220
  C   60.54521763958070     69.62870418464668     99.81415058411922
  C   60.10393751471774     71.65029093645474    101.16816286885049
  C   60.10609130552181     72.31112841010322    102.51381806390057
  C   62.42577973090229     70.63718233615575    101.20349243040570
  C   63.25700620356437     69.34819536004123    101.12290942244299
  C   64.70832232181527     69.65377300792812    101.34573973120257
  H   60.39590302112149     70.06358198335174    102.99929399604466
  H   62.90905828330862     68.64677888003155    101.87915221778567
  H   63.14686446235203     68.90427461130000    100.13377181517592
  H   62.69224630437067     71.30190396849319    100.38075376590760
  H   62.62904690336008     71.15455400628623    102.14536752445004
  H   59.05312831835228     71.40928039009330    100.96062049537278
  H   60.44782978704706     72.34190039742569    100.40004899320496
  C   60.92389191590442     66.14630473071311     99.05647554922000
  H   61.41768898204882     65.38588815859413     98.44852218034326
  H   61.07309238444441     67.12103962114672     98.59059533643440
  N   60.90703615759472     66.69937010796876    101.55559157804812
  C   61.48718931236923     66.11004864664800    100.43406901844108
  C   61.70979050780893     66.44052114833245    102.57948611327380
  H   61.54170559542122     66.74487370373379    103.59754221196813
  N   62.77236325729270     65.72239723149116    102.17657716472515
  H   63.51330609616527     65.39122540936810    102.77482611081544
  C   62.64936383287400     65.49972536827778    100.82391872569893
  H   63.37578323017571     64.93353469326421    100.26695116259053
  C   49.90003308054319     65.13940450891613    105.15256222360161
  H   50.22033004812743     64.50450775222701    104.32552554339355
  H   49.63909831939283     66.12362043201738    104.76094989733174
  S   51.23275394404417     65.26732841722334    106.41010870464886
  H   54.80648963076398     67.38149445279912     98.88375832012019
  H   54.51481349469031     67.63657538113476    101.37287675246046
  H   49.01842528303363     64.69727425367081    105.62133429839569
  H   59.85076155599454     65.95292462692832     99.06953896719702
  H   59.75215276333748     73.95132205882358    103.36582185945880
  H   66.00017458394873     69.76047071272183    102.72061050768441
