# Supplementary material for: The E2 state of FeMoco: Hydride Formation versus Fe Reduction and a Mechanism for H2 Evolution
Source: Chemistry. 2021 Oct 15;27(67):16788–800. doi: 10.1002/chem.202102730 (PMC9293435; doi:10.1002/chem.202102730)
Supplement: Supplementary file 2 — Supporting Information [file CHEM-27-16788-s001.zip › Thorhallsson-E2-SI-xyz/Minimalclustermodel/bHOBS/bH26OBS6/bH26OBS6-247/bH26OBS6-247.xyz]

60
Coordinates from ORCA-job E2-o-m4-f247-opt_job3
  Mo  58.99294742618801     67.90576558888795    101.93010393890847
  Fe  53.06038767291205     66.00546913632388    104.99841985855737
  Fe  54.88686496440486     67.75285741007845    104.91653816223167
  Fe  54.17998988837999     66.77757227664387    102.76426926483971
  Fe  55.62331264164255     65.26481561566132    104.43530547814011
  Fe  57.79862926590688     66.01880451258089    103.36971889967992
  Fe  57.25256618056805     68.65868522434982    103.95560242620348
  Fe  56.37417198881008     67.45759590742276    101.71735438852241
  S   54.86630141750555     66.05008483918475    106.45247313759391
  S   52.83187375845735     68.13435648700323    104.01686646416570
  S   53.77439390957097     64.56253344538602    103.32466879717236
  S   59.22539047880972     67.53409237420549    104.22748581755039
  S   57.26440187835210     69.49380646150168    101.83040851029568
  S   57.92555037578544     65.97648344058527    101.11881548179556
  S   57.95833176754811     70.65660614281266    105.09795829833259
  S   57.53475192728899     64.10758311831442    104.44117664543201
  S   54.47688167727087     67.35701819873289    100.64288571385967
  C   56.02704646705076     67.11679982140534    103.55909109901549
  O   60.53927943275318     69.48020491321842    102.19738731076758
  O   59.57198296387011     68.60518652504244     99.99408965609929
  O   60.53196761465058     70.17669632977713     98.72629674299607
  O   60.85396166572375     71.76068478765211    103.55579527400221
  O   59.82077703055280     73.56081664532351    102.71017008503732
  O   65.31549918519009     69.97248355112252    100.06329669304904
  O   64.95233714111239     69.42584809506516    102.21224456426410
  C   60.78448024544861     70.37342998182345    101.08850970181082
  C   60.26145227732747     69.67217355489402     99.81800553011567
  C   59.98968194179933     71.66653401406569    101.30121471389430
  C   60.28524294627211     72.30852052632896    102.62760414208037
  C   62.28819917261730     70.63945456046180    100.98295254772164
  C   63.08388918262332     69.34310686244143    100.76667132619519
  C   64.55096402394290     69.60635127675650    100.93132435840687
  H   60.60194243125780     70.01157655395691    103.02161550075130
  H   62.76613827392551     68.60313417749109    101.49920208248761
  H   62.90978783892330     68.96061310341808     99.76138740159251
  H   62.45467263416651     71.32290376950807    100.14932074633118
  H   62.61700354024179     71.12795277085091    101.90224698561391
  H   58.91725839837002     71.43924124143901    101.29482550039786
  H   60.17875273792669     72.37050148151471    100.49030494931272
  C   60.93878617237375     66.10517970228339     99.18703368069134
  H   61.44480840080966     65.34702963412640     98.58662808861348
  H   61.05543900414359     67.07408464629303     98.69978049156710
  N   60.94404688712754     66.71206512774656    101.67256947898825
  C   61.52322535489106     66.11369852327006    100.55597696158357
  C   61.77510800475070     66.51141440964825    102.68737934502494
  H   61.61502666280328     66.84095010388097    103.69910506796292
  N   62.85484941724627     65.82155510593701    102.28192425117260
  H   63.61828480443626     65.53284003130092    102.87404600862125
  C   62.71478925061805     65.55815824355241    100.93844453361527
  H   63.45308210250818     65.00789115347310    100.38136625081133
  C   49.96976762209889     65.44154520877301    104.57286019599962
  H   50.32649445331133     64.74111427660080    103.81618697671492
  H   49.93320438272042     66.44024799331055    104.13429345660640
  S   51.07932114231904     65.42862876368066    106.03610232834033
  H   56.80978600355757     70.99188411483637    105.70552972345770
  H   56.06471956966216     68.86746087160859    105.27308795901506
  H   48.96415025908279     65.14869157256180    104.88379498246240
  H   59.87171694044505     65.88398422315612     99.21942376952556
  H   59.95402138667031     73.86621801237459    103.62600754237427
  H   65.89469245826288     69.66507289033589    102.26040555560363
