# Supplementary material for: The E2 state of FeMoco: Hydride Formation versus Fe Reduction and a Mechanism for H2 Evolution
Source: Chemistry. 2021 Oct 15;27(67):16788–800. doi: 10.1002/chem.202102730 (PMC9293435; doi:10.1002/chem.202102730)
Supplement: Supplementary file 2 — Supporting Information [file CHEM-27-16788-s001.zip › Thorhallsson-E2-SI-xyz/Minimalclustermodel/bHOBS/bH26OBS6/bH26OBS6-147/bH26OBS6-147.xyz]

60
Coordinates from ORCA-job E2-o-m4-f147-opt_job3
  Mo  58.98669242770234     67.84632054652127    101.86869444382785
  Fe  52.97112041584883     66.05449507293096    104.98746857904607
  Fe  54.96318822677109     67.83332037974354    104.82362602229199
  Fe  54.11234498802408     66.69281228779458    102.63637766456475
  Fe  55.48819502772694     65.27196934556737    104.35440431866337
  Fe  57.69515987384252     65.92291929217693    103.18283254957016
  Fe  57.28759541921320     68.59200976444508    103.80898120929203
  Fe  56.35399639848865     67.38978327103503    101.52373078764572
  S   54.86330845762821     66.22958535070636    106.38175534071557
  S   52.82732632309685     68.09686552472236    103.98625069858265
  S   53.57153647619307     64.59606257944368    103.26332168378610
  S   59.15534898202888     67.31080074212001    104.14473485774788
  S   57.23518323136528     69.44086391186215    101.71276900499225
  S   57.97116107459256     65.94074315415028    100.93288998730296
  S   58.65331077235820     70.52767456832466    104.68024317899275
  S   57.33275217155170     64.03962089420655    104.25269756885669
  S   54.41619564324948     67.23789748161364    100.50519603371633
  C   55.96774752042227     66.85624855955002    103.34704755451779
  O   60.37446019077348     69.51847825432324    102.37803494143022
  O   59.66417470023283     68.66592140347035    100.03270860922878
  O   60.58957979328852     70.36440574881871     98.92093037094654
  O   61.41094369173861     72.67664783455395    103.20372565769735
  O   59.45879556202159     73.65312064933850    102.68770942935187
  O   65.24315151946136     69.80287367245474    100.24558695540973
  O   64.88294039081114     69.12161771772948    102.35509444914544
  C   60.74040490391751     70.41880636941880    101.30917932720109
  C   60.29546289047875     69.78193024427635     99.96683817161052
  C   59.99710383173527     71.75256037616315    101.42921862694024
  C   60.39634162086261     72.68875394593704    102.54202307938914
  C   62.26742703990401     70.58140988275277    101.30022046585391
  C   62.98594490152563     69.27046327843561    100.94921030836056
  C   64.46852740873210     69.42717987775524    101.10166526505428
  H   59.89596185211936     70.00294603773662    103.14063244000479
  H   62.63991304139294     68.48873232204839    101.62125238195044
  H   62.77699497210203     68.98723391905136     99.91784034869690
  H   62.52431043151553     71.34993457743062    100.56872634893604
  H   62.57545788657159     70.92811017502846    102.28423816494643
  H   58.92497943447471     71.55914319734431    101.51054089434626
  H   60.14758623374799     72.29609110928689    100.49088100658641
  C   61.03754287493861     66.21258729796645     99.13489587338769
  H   61.56434059228312     65.48369952719628     98.51626595824335
  H   61.17811782013582     67.20564218026530     98.70595306280310
  N   60.95144185211917     66.69474113624966    101.64782656139730
  C   61.56717167402147     66.14665259331771    100.52414685179669
  C   61.74731544312765     66.44211639438306    102.68028189649489
  H   61.55583951503513     66.72990050521601    103.69896983272670
  N   62.83528085901679     65.76379201632010    102.27972925128074
  H   63.58134046319539     65.45206718230055    102.88216630876950
  C   62.74037007850951     65.56389901873278    100.92140616853041
  H   63.49421245217172     65.03450636110412    100.36477403933661
  C   49.93926729080690     65.25481210314396    104.93295721643412
  H   50.24426417918887     64.61633427701983    104.10259414067170
  H   49.76096224007320     66.26235385515702    104.55373758663109
  S   51.23425925704836     65.27026210544631    106.23632736391357
  H   57.93956569354143     71.53402229832272    104.14787794415035
  H   56.07118446251244     69.08009976331670    105.02967294838086
  H   49.01370300471002     64.86530637909019    105.36204413813148
  H   59.96920869367467     65.99594357601060     99.11294354360371
  H   59.75654463884928     74.23756805642763    103.40671812224707
  H   65.83982418752272     69.29540005273643    102.39499046385923
