# Supplementary material for: The E2 state of FeMoco: Hydride Formation versus Fe Reduction and a Mechanism for H2 Evolution
Source: Chemistry. 2021 Oct 15;27(67):16788–800. doi: 10.1002/chem.202102730 (PMC9293435; doi:10.1002/chem.202102730)
Supplement: Supplementary file 2 — Supporting Information [file CHEM-27-16788-s001.zip › Thorhallsson-E2-SI-xyz/Minimalclustermodel/bHOBS/bH26OBS6/bH26OBS6-235/bH26OBS6-235.xyz]

60
MoFe7C13N2H20S10O7
Mo      58.933126000     67.914863000    101.949857000
Fe      52.850115000     65.995857000    104.977443000
Fe      54.769384000     67.821687000    104.862068000
Fe      54.072200000     66.787079000    102.692644000
Fe      55.400813000     65.326896000    104.451678000
Fe      57.604436000     65.996765000    103.302214000
Fe      57.201227000     68.583131000    103.986160000
Fe      56.334579000     67.563694000    101.656440000
S       54.660718000     66.210423000    106.449429000
S       52.657631000     68.083385000    104.052654000
S       53.572532000     64.645337000    103.222278000
S       59.106339000     67.368185000    104.220253000
S       57.272709000     69.590857000    101.934904000
S       57.859600000     66.041099000    101.051300000
S       58.106470000     70.225623000    105.484797000
S       57.258004000     64.103710000    104.337269000
S       54.410413000     67.460801000    100.607446000
C       55.931516000     67.015603000    103.503524000
O       60.496510000     69.480586000    102.327556000
O       59.563999000     68.689798000    100.069020000
O       60.610614000     70.255398000     98.867058000
O       60.882377000     71.813856000    103.700473000
O       60.065189000     73.673581000    102.747223000
O       65.290722000     68.424398000    100.596729000
O       65.065257000     70.476858000    101.469630000
C       60.815516000     70.380865000    101.239193000
C       60.296344000     69.732230000     99.939196000
C       60.065708000     71.703027000    101.433149000
C       60.397440000     72.372536000    102.733895000
C       62.332563000     70.578264000    101.168429000
C       63.065998000     69.252370000    101.003960000
C       64.566342000     69.319541000    100.982100000
H       60.481024000     70.002080000    103.157460000
H       62.806176000     68.587281000    101.833252000
H       62.760405000     68.733933000    100.093483000
H       62.537411000     71.234649000    100.321014000
H       62.665472000     71.080133000    102.077177000
H       58.987511000     71.494935000    101.451242000
H       60.259199000     72.373923000    100.596325000
C       60.886715000     66.196342000     99.154616000
H       61.385975000     65.454749000     98.528355000
H       61.032148000     67.183273000     98.712527000
N       60.870847000     66.702795000    101.662160000
C       61.449761000     66.132280000    100.531025000
C       61.685340000     66.444252000    102.677075000
H       61.523565000     66.737101000    103.699623000
N       62.753006000     65.742058000    102.258113000
H       63.505567000     65.417757000    102.845613000
C       62.621610000     65.531216000    100.905311000
H       63.356479000     64.990214000    100.334794000
C       49.939156000     64.955657000    104.519148000
H       50.411333000     64.355116000    103.740476000
H       49.738473000     65.951458000    104.121026000
S       51.029829000     65.053221000    105.995319000
H       57.012242000     70.965865000    105.727544000
H       55.763792000     69.144728000    104.866842000
H       48.995010000     64.490038000    104.809636000
H       59.814678000     65.997401000     99.161943000
H       60.230323000     74.010021000    103.646709000
H       66.035795000     70.407061000    101.438845000
