# Supplementary material for: The E2 state of FeMoco: Hydride Formation versus Fe Reduction and a Mechanism for H2 Evolution
Source: Chemistry. 2021 Oct 15;27(67):16788–800. doi: 10.1002/chem.202102730 (PMC9293435; doi:10.1002/chem.202102730)
Supplement: Supplementary file 2 — Supporting Information [file CHEM-27-16788-s001.zip › Thorhallsson-E2-SI-xyz/Minimalclustermodel/bHOBS/bH26OBS6/bH26OBS6-346/bH26OBS6-346.xyz]

60
Coordinates from ORCA-job E2-o-m4-f346-opt_job3
  Mo  58.99644688854370     67.84947809459393    101.75300849407667
  Fe  53.01031371126289     65.90868080774598    104.92804777815246
  Fe  54.95359116281984     67.67333706396208    104.80930932072916
  Fe  54.12997379649222     66.66132268571383    102.55495198222243
  Fe  55.50664831565609     65.19267180380152    104.19521839805705
  Fe  57.68623196689233     65.92423452662497    103.00720604886449
  Fe  57.21207337549110     68.53584867070637    103.69942127140406
  Fe  56.37629498772167     67.41565223352050    101.39500570039615
  S   54.94048693548815     65.93790600389261    106.27898048830248
  S   52.87549349286677     68.01807591224537    103.90910894849100
  S   53.51741812720468     64.51530048475190    103.21495334890621
  S   59.09453590631389     67.29972964220399    104.02996472481055
  S   57.25389862163275     69.44842802437091    101.61136362070390
  S   58.00487478138483     65.97671858780176    100.76034158962752
  S   58.44143610191326     70.48353101342479    104.64278522632708
  S   57.31791175859298     63.95189063398887    103.88548853629493
  S   54.44404355673309     67.13343525949959    100.40462628659634
  C   55.97128669497865     66.94502908420961    103.31410435240133
  O   60.34436145376097     69.54331905783829    102.36469016719380
  O   59.75512585637842     68.70011711309587     99.97117377815979
  O   60.71356135181328     70.42138656845596     98.92786997609048
  O   61.23912709812161     72.60791190585371    103.36662529773150
  O   59.59413255370341     73.83444727875339    102.46154765807984
  O   65.28525582127173     69.82708477980951    100.44154355793458
  O   64.86712322840212     69.14245311732802    102.53931675561827
  C   60.75535614125567     70.45221889241002    101.32014822757897
  C   60.37702480481192     69.82432593989429     99.95169275866488
  C   60.01040299933071     71.78608514011869    101.41060752141908
  C   60.37778169760178     72.73172168259985    102.52516724641953
  C   62.28159149505827     70.61571036042008    101.37905455233002
  C   63.00932868650927     69.29659170670256    101.08183620936336
  C   64.48750050470962     69.45159078997973    101.27606364997003
  H   59.82655157796020     70.01084016579111    103.10011216999190
  H   62.63809340441031     68.52930017820948    101.75727794667766
  H   62.83290769345189     68.99123913219208    100.05043972867462
  H   62.57068271925593     71.37091715980668    100.64574553851388
  H   62.54498805377986     70.97653851874584    102.37155513288060
  H   58.93568491032153     71.59113555660240    101.47853400122025
  H   60.16903179301281     72.31868399908842    100.46880382678604
  C   61.12388997593667     66.24094321250190     99.06698326817531
  H   61.66144302253552     65.51639719482921     98.45262100309988
  H   61.28960677395519     67.23967651573740     98.66076569530038
  N   60.96216877186506     66.68917406590779    101.58056080545779
  C   61.60530667406024     66.14299154239404    100.47161798839446
  C   61.71097261770551     66.39659114021816    102.63753332161218
  H   61.49460479452603     66.67129068362998    103.65456669469262
  N   62.79480732887461     65.69513376338180    102.26679646284418
  H   63.50634921644389     65.34960252697958    102.89207943310949
  C   62.74657157707494     65.52174027683297    100.90236637681659
  H   63.50497360968895     64.97836876765570    100.36587929398117
  C   49.87689374810960     65.36538404670569    105.28955221963577
  H   50.00613972624446     64.63486779206110    104.48975798214353
  H   49.72126381053106     66.34922467589905    104.84304623745103
  S   51.34241981027010     65.38278676780152    106.39718876283965
  H   57.71571305620768     71.45436302934968    104.06252275461972
  H   56.00124608454966     68.97666506254605    104.97205474814430
  H   48.99517917344737     65.09827312569553    105.87630632991178
  H   60.05386143528444     66.03789403870590     99.01106048775068
  H   59.84891021882596     74.41040625404378    103.20353542941231
  H   65.82348754694702     69.31139594036200    102.60507088693426
