# Supplementary material for: The E2 state of FeMoco: Hydride Formation versus Fe Reduction and a Mechanism for H2 Evolution
Source: Chemistry. 2021 Oct 15;27(67):16788–800. doi: 10.1002/chem.202102730 (PMC9293435; doi:10.1002/chem.202102730)
Supplement: Supplementary file 2 — Supporting Information [file CHEM-27-16788-s001.zip › Thorhallsson-E2-SI-xyz/Minimalclustermodel/bHOBS/bH37OBS3/bH37OBS3-247/bH37OBS3-247.xyz]

60
Coordinates from ORCA-job E2-hiFe3-m4-f247-opt_job3
  Mo  59.04641959384598     67.80787250495280    101.84819019547521
  Fe  53.06743875578603     66.00510430440798    105.25249516064858
  Fe  55.15254819057664     67.76047589837340    105.03375807421624
  Fe  54.08954764727199     66.69509558495817    102.69457639777475
  Fe  55.59628322765470     65.21802854186193    104.45941224276207
  Fe  57.77032703469207     65.94045860821697    103.22316424575413
  Fe  57.34575006208516     68.37067875479291    103.80654050942192
  Fe  56.42158402818490     67.42215288582588    101.60869811893602
  S   54.91376892672783     66.01101737181772    106.54699635118693
  S   53.07259688333360     68.12211381158642    104.27375181428717
  S   53.66680529506829     64.54412344901242    103.53569775130794
  S   59.31266734843925     67.33709148004071    104.12691559094451
  S   57.32450481556464     69.45635089883082    101.83026243725867
  S   57.95146341076742     65.92924549996052    100.94753819973150
  S   56.54439916972860     69.38058102502136    105.59198168098519
  S   57.46439785780150     64.04915022316409    104.32430465345433
  S   52.40765174608307     66.48362494632957    101.03582132988296
  C   56.02022500343941     66.89529887924472    103.42873026020357
  O   60.53050106382604     69.43571573049917    102.21471001421334
  O   59.66089086897971     68.58141369872487     99.93619666094742
  O   60.91346697373407     70.00419505965080     98.74791216018484
  O   60.17579838881334     71.68179577008257    103.57174320032901
  O   59.62886583433230     73.54121387135726    102.44553717685071
  O   65.42569312270190     70.16341388037472    100.45122603676546
  O   64.99640278799576     69.68905844068871    102.60501105636483
  C   60.83538303974505     70.31472114394266    101.11140683430439
  C   60.46042114015373     69.57290496388715     99.81170208384333
  C   59.95678796757569     71.57572680287484    101.16898598071749
  C   59.95364525855241     72.24384614010641    102.51180287086603
  C   62.32072099554425     70.66980130399381    101.16299866689727
  C   63.20807752711268     69.41868533005416    101.07938245009311
  C   64.64497648795890     69.78677448006940    101.30060209116931
  H   60.36621740110324     70.00389519900936    103.00445737429601
  H   62.89274772286272     68.70411627137051    101.83782640110972
  H   63.11558900517192     68.96861514627237    100.09130964668525
  H   62.54209006918766     71.33919147368799    100.33074773283725
  H   62.51593834816060     71.20357925832087    102.09747007210363
  H   58.91461872342209     71.29363990247484    100.97537875138693
  H   60.26051407082191     72.27738508468602    100.39301494496927
  C   61.00348706986392     66.09593357909807     99.06633773872366
  H   61.51042083138439     65.34925042025482     98.45221248427625
  H   61.11260306089059     67.07314596880680     98.59446117650985
  N   61.01195380094809     66.65457744183854    101.56445127855177
  C   61.59242354511011     66.08395690815162    100.43324106098868
  C   61.84482390725425     66.43016612205420    102.57296758321334
  H   61.68112773757323     66.73346963064519    103.59239654129318
  N   62.92408200352505     65.74986913765899    102.15126332876208
  H   63.68709246195608     65.44701418240496    102.73666863560655
  C   62.78320692274719     65.51759769591641    100.80188251654205
  H   63.51854814040574     64.97588838720419    100.23242403529706
  C   49.94144639026172     65.62378569964488    104.83059671458760
  H   50.25717732821647     64.94534659303436    104.03788153796016
  H   49.92096505753229     66.64031558696838    104.43603108268125
  S   51.08759830541837     65.51489472696913    106.26057323534509
  H   52.70280422356942     67.53430816355709    100.25199853718679
  H   54.88921994762740     67.41474728235329    101.10032321407596
  H   48.94053430349908     65.34569518901235    105.16717046538186
  H   59.93765183561121     65.86800269334246     99.10150112395549
  H   59.56064030913211     73.87932705605729    103.35736509990448
  H   65.91953102265515     69.98874091448738    102.68125438796977
