# Supplementary material for: The E2 state of FeMoco: Hydride Formation versus Fe Reduction and a Mechanism for H2 Evolution
Source: Chemistry. 2021 Oct 15;27(67):16788–800. doi: 10.1002/chem.202102730 (PMC9293435; doi:10.1002/chem.202102730)
Supplement: Supplementary file 2 — Supporting Information [file CHEM-27-16788-s001.zip › Thorhallsson-E2-SI-xyz/Minimalclustermodel/bHOBS/bH37OBS3/bH37OBS3-147/bH37OBS3-147.xyz]

60
Coordinates from ORCA-job E2-hiFe3-m4-f147-opt_job3
  Mo  59.03237114295966     67.88547996634260    101.90166164353671
  Fe  52.97154694686181     66.03004853141125    105.07973555252792
  Fe  55.03108845756126     67.84623160851058    104.96835101292423
  Fe  54.06534412283285     66.77024353029839    102.57965364035174
  Fe  55.53205470337085     65.28605152333351    104.39556855377712
  Fe  57.76063361675575     66.03661122139931    103.29696808175223
  Fe  57.29375187003436     68.52033559214236    103.86791703431867
  Fe  56.44453424322931     67.49262404219927    101.66127797206296
  S   54.88953300083516     66.12721217926438    106.44346400209177
  S   52.89558733113017     68.10509234146006    104.15987881430617
  S   53.65069673000480     64.63051617425671    103.31823338821231
  S   59.27334577472638     67.47769940212575    104.20411053612963
  S   57.31923527724925     69.55081933724891    101.85280501495176
  S   57.96150287688168     65.99670487903346    101.02298243390328
  S   56.29991403725597     69.59461973000319    105.55379289214127
  S   57.41851598443288     64.12953010959828    104.34956341544961
  S   52.35518158777563     66.96535736607619    100.95466143612634
  C   55.95909141761603     66.93663404923588    103.38684010537150
  O   60.55094282071766     69.48899442896469    102.23414963290404
  O   59.63685007334394     68.62793410900407     99.98372207016655
  O   60.78315057275945     70.10452706222941     98.75564263908090
  O   60.37144144313913     71.74079063821311    103.61560264334800
  O   59.94386041149219     73.64432249317647    102.51124607153980
  O   65.40611358600637     70.02611204049381    100.28645407905020
  O   65.02203993721081     69.48471050998435    102.43303625663886
  C   60.85013111895692     70.36098724719190    101.12353043975085
  C   60.40277100152384     69.64292481470598     99.83446674712594
  C   60.02680517106555     71.65436205055816    101.22894100124971
  C   60.14892795169602     72.32258100030171    102.56586314804220
  C   62.35162783949047     70.65059186187356    101.11638933453185
  C   63.17542827101541     69.36329682912239    100.96001051859879
  C   64.63505187010409     69.65303436689587    101.14598124707496
  H   60.44097909865513     70.05926076022065    103.03169117528678
  H   62.85028301948341     68.63793077303364    101.70381469086655
  H   63.02950964279068     68.95290162540844     99.96115644127360
  H   62.56657814021680     71.33250123733771    100.29270695086315
  H   62.61176263178015     71.14882278850348    102.05458805299355
  H   58.96407583617869     71.40609518093852    101.11336762642368
  H   60.30038394748935     72.33931845383388    100.42792597572536
  C   60.99637230992377     66.14315868607564     99.14448869264109
  H   61.49667237018052     65.38752855280812     98.53592306478168
  H   61.13474486803393     67.11867406222251     98.67645324053787
  N   60.98164446967682     66.69775423738311    101.64410438150117
  C   61.56424498853779     66.11477027624380    100.52033450564892
  C   61.79785742741861     66.45917807579906    102.66271913298581
  H   61.62941860265200     66.76707656347931    103.67992057693063
  N   62.86844080250588     65.75664392881217    102.25453577903693
  H   63.61865211668444     65.43930205597533    102.84880800340112
  C   62.73895539707721     65.52547367474766    100.90399625746896
  H   63.47136641251804     64.97054437255586    100.34351295212498
  C   49.89744621906179     65.35439664393445    104.95496533626884
  H   50.17034230678357     64.74941998140287    104.08951673967393
  H   49.77520726624191     66.38991746168873    104.63423602564497
  S   51.18548797152898     65.22854786339045    106.25921652006055
  H   53.01694049515172     66.67232890962281     99.82120609637568
  H   54.95390404149757     67.31449130851443    101.05272240728189
  H   48.95142993994243     64.99127718663834    105.36190638781221
  H   59.92554642145172     65.93855048935622     99.16082715456874
  H   59.95644434470427     73.98712128734530    103.42392896366310
  H   65.96130172178516     69.73421952605715    102.49018450910005
