# Supplementary material for: The E2 state of FeMoco: Hydride Formation versus Fe Reduction and a Mechanism for H2 Evolution
Source: Chemistry. 2021 Oct 15;27(67):16788–800. doi: 10.1002/chem.202102730 (PMC9293435; doi:10.1002/chem.202102730)
Supplement: Supplementary file 2 — Supporting Information [file CHEM-27-16788-s001.zip › Thorhallsson-E2-SI-xyz/Minimalclustermodel/bHOBS/bH37OBS3/bH37OBS3-235/bH37OBS3-235.xyz]

60
Coordinates from ORCA-job E2-hiFe3-m4-f235-opt_job3
  Mo  59.02712966606667     67.85305487016569    101.75294205402386
  Fe  53.00627520893224     66.08744862878189    105.08671991023907
  Fe  55.12808974470359     67.81434290367615    104.93731617184584
  Fe  54.03807398612973     66.99456317990585    102.57132498696022
  Fe  55.46515432380227     65.27878042126342    104.24834988772217
  Fe  57.67440403092411     65.95101148720927    103.11400946602450
  Fe  57.27576886239546     68.49177464958052    103.65767286304778
  Fe  56.44466419734928     67.52392000559423    101.53471707438905
  S   54.99182272463392     66.04315155779784    106.35650026310499
  S   52.96411703129418     68.21696840670730    104.32222669915613
  S   53.51453757514167     64.81997648405289    103.16746602734659
  S   59.16808697680771     67.36793340112585    104.04600650003718
  S   57.36655865176063     69.56564234575993    101.65548562404365
  S   57.92093746696106     65.99054781680663    100.85793545080261
  S   56.40237289767509     69.57645613754120    105.35832876842697
  S   57.29664469864627     64.02070018528698    104.05804806243317
  S   52.29290117367029     67.57634005914588    101.09054347027505
  C   55.95620875338267     66.98236926629671    103.34723521794388
  O   60.53359757681132     69.45389854178212    102.18914508359880
  O   59.75566149399598     68.60293082587006     99.89016456805118
  O   61.06642638664589     70.00322366387304     98.74084917333906
  O   60.16957569007579     71.69161598285770    103.53781768937812
  O   59.64764491661752     73.55506965693536    102.40789180414968
  O   65.48625214726280     70.11936732063941    100.55643995245867
  O   65.03914021503583     69.64797350529604    102.70710912874753
  C   60.90159366770406     70.32818029140940    101.10126114576597
  C   60.56852293796414     69.58848139805148     99.78979935173354
  C   60.04667552847069     71.60683992185426    101.12636407222749
  C   59.98420556423187     72.26140459997848    102.47432868799672
  C   62.38995528514537     70.65590162736345    101.20980303598354
  C   63.25932648210667     69.39049614362723    101.16726060280882
  C   64.69755075623350     69.74735588489344    101.40036254350167
  H   60.34376123321665     70.02988098024142    102.96868346582066
  H   62.92291586748092     68.69534494779879    101.93455223173019
  H   63.17631130597376     68.92166551749065    100.18684356812872
  H   62.65430546394526     71.31580983765657    100.38245315516482
  H   62.55839655368936     71.19307503957086    102.14742007760258
  H   59.00972276181440     71.34732368792415    100.87796136629322
  H   60.40366965517273     72.31093745544514    100.37551680552605
  C   61.04016702199811     66.05490122807470     99.07200945471844
  H   61.56379111545035     65.30147036405931     98.48076038347664
  H   61.16888806614665     67.02821565332664     98.59716315155252
  N   60.97041458357754     66.64325664166003    101.56106487816955
  C   61.58255772569039     66.05124819836429    100.45813315245425
  C   61.76449532190256     66.42138385268166    102.60074200443192
  H   61.57532449849401     66.73900608635779    103.61088202123952
  N   62.84919268830132     65.72250030510848    102.22571154511617
  H   63.58850032141926     65.41896358354511    102.84052937036913
  C   62.75262081511191     65.47531878733356    100.87515718962759
  H   63.50135039613073     64.91866862784718    100.33857058976571
  C   49.94250127485828     65.21653739371202    105.25203184494657
  H   50.17726779443664     64.57594137713376    104.40104273920151
  H   49.71757501877052     66.21885136700364    104.88462750862109
  S   51.35051127306788     65.25326652826635    106.43121476090978
  H   52.78630702002348     67.18194174186890     99.90190144054856
  H   54.89802169554083     67.44593691747230    101.02707660456853
  H   49.06493923592306     64.81924244036901    105.76649246989031
  H   59.97281507028244     65.83073893060681     99.07261953337347
  H   59.53540555878474     73.88250537423797    103.31925293529410
  H   65.96345804419927     69.94253296369158    102.78941941386171
