# Supplementary material for: The E2 state of FeMoco: Hydride Formation versus Fe Reduction and a Mechanism for H2 Evolution
Source: Chemistry. 2021 Oct 15;27(67):16788–800. doi: 10.1002/chem.202102730 (PMC9293435; doi:10.1002/chem.202102730)
Supplement: Supplementary file 2 — Supporting Information [file CHEM-27-16788-s001.zip › Thorhallsson-E2-SI-xyz/Minimalclustermodel/bHOBS/bH37OBS3/bH37OBS3-346/bH37OBS3-346.xyz]

60
Coordinates from ORCA-job E2-hiFe3-m4-f346-opt-take2_job3
  Mo  59.00347876414650     67.91505152188438    101.75339196961538
  Fe  53.05732798525288     65.89973049301656    105.06798607122968
  Fe  54.99115073474878     67.80878010683148    104.85530687106498
  Fe  54.09730136968447     66.61354901584255    102.50001914372618
  Fe  55.62688958942133     65.28951142238724    104.35178415488190
  Fe  57.73546835579688     66.03163541450024    103.06384729941419
  Fe  57.17754846328830     68.52781506629506    103.69844202776365
  Fe  56.44020509615266     67.46671949263543    101.51284191063237
  S   55.00536794179939     66.09444942922482    106.38228389050086
  S   52.91116428706861     67.97624830346204    103.95209831596522
  S   53.70437128343536     64.45259884504482    103.44797122159740
  S   59.13491165424039     67.48786415105384    104.05981071395711
  S   57.26988358052838     69.54717650192401    101.68448615419354
  S   57.99534728838862     66.02606721004844    100.79608653707994
  S   56.21848243166347     69.60758819231788    105.33427784858321
  S   57.47432688443040     64.10142077711160    104.08634737952249
  S   52.48146013114030     66.16140056177795    100.84531462032498
  C   55.95831159224239     66.96277489573305    103.34030238140507
  O   60.48795041024459     69.52236006646497    102.19984758729433
  O   59.71796089846405     68.68848625515143     99.88842416304048
  O   60.95410466343994     70.16645627223467     98.75148940253636
  O   60.27655718110726     71.77395168157888    103.58650260885364
  O   59.90596721223139     73.68277223803339    102.47020278370877
  O   65.44735546488445     70.00819693668338    100.53229034872543
  O   64.98503510185544     69.38559904099577    102.64057534059124
  C   60.87414596475021     70.39805573384545    101.12093992677883
  C   60.50259392071636     69.69721614817746     99.79881532750774
  C   60.05924441887717     71.69939128895889    101.18424088972202
  C   60.10987638181088     72.36113075189525    102.52989510035265
  C   62.37792371013882     70.66297827058824    101.21516368915420
  C   63.18466867368329     69.36066377114251    101.10335833798983
  C   64.64199153925529     69.61629604302691    101.35110552652714
  H   60.33762501241608     70.08524504090317    102.99532539092938
  H   62.81048774621001     68.64303319489787    101.83089754910841
  H   63.07699433878268     68.95017963968542    100.09928040066950
  H   62.65888463408670     71.34586702538390    100.41242681722440
  H   62.58477161297427     71.15044537753795    102.17202307751954
  H   59.00292614373993     71.46380971543363    101.00359568583110
  H   60.38662403664089     72.38590738248111    100.40486648474891
  C   61.10304569518720     66.22873219760295     99.05552013648612
  H   61.61542800239799     65.47330405012623     98.45684527468651
  H   61.30029287128418     67.21096109694653     98.62356186559855
  N   60.95574858866205     66.71772646269145    101.56454608472656
  C   61.58566504884814     66.14482894656916    100.46141512777203
  C   61.69787193326897     66.41987684953180    102.62362273936262
  H   61.47941736734517     66.70067295904495    103.63883427845450
  N   62.76692502925825     65.69108232672752    102.26054965557049
  H   63.46538164884461     65.32791265262334    102.89051636004825
  C   62.71361628245074     65.50331890107496    100.89827758930267
  H   63.45885793563696     64.93674485185770    100.36729536932216
  C   49.91645212140870     65.46895649760721    105.27953304649851
  H   50.06667632552450     64.73393498131077    104.48806908118897
  H   49.82783696552059     66.45748720672870    104.82590915959082
  S   51.31216909602887     65.43360448728859    106.47573490413251
  H   52.63751495986791     67.19732559543408     99.99895987822249
  H   54.92785376866614     67.17231975293883    100.96969343205397
  H   48.99236803381068     65.23552384938866    105.81268066497202
  H   60.02721392158685     66.05912124047660     99.00559217591699
  H   59.87057028153363     74.02219210554037    103.38357649097033
  H   65.92747162311679     69.61013671228436    102.73666073482958
