# Supplementary material for: The E2 state of FeMoco: Hydride Formation versus Fe Reduction and a Mechanism for H2 Evolution
Source: Chemistry. 2021 Oct 15;27(67):16788–800. doi: 10.1002/chem.202102730 (PMC9293435; doi:10.1002/chem.202102730)
Supplement: Supplementary file 2 — Supporting Information [file CHEM-27-16788-s001.zip › Thorhallsson-E2-SI-xyz/Minimalclustermodel/bHOBS/bH26OBS2/bH26OBS2-247/bH26OBS2-247.xyz]

60
Coordinates from ORCA-job E2-l-m4-f247-opt_job3
  Mo  58.98365406270026     67.84702718193502    101.94913647823904
  Fe  53.00085027527341     66.00235035141698    105.17295605907104
  Fe  55.07418872189381     67.85670687191215    105.29486459570616
  Fe  54.12411058975641     66.81760417646113    102.90091867940836
  Fe  55.50761291917643     65.26783675574929    104.52015642329134
  Fe  57.71933218176947     65.99622254717292    103.35481656481673
  Fe  57.28006333758643     68.37413939588220    103.87845948187623
  Fe  56.31707721283547     67.46617443136357    101.70281188244503
  S   54.74133383718377     65.89175282230545    106.58393612779356
  S   53.00759983165449     68.18618356025472    104.31645627598203
  S   53.64585154282215     64.63008787452212    103.39565771172104
  S   59.26927478197364     67.42477211643643    104.25364757648319
  S   57.27435679409130     69.50302197257705    101.95513700450864
  S   57.88508364828105     65.97164220378276    101.09392533332480
  S   54.89062821439635     69.18219820935393    107.24638237878032
  S   57.38589570777352     64.09952502351307    104.42506237321496
  S   54.35855239952387     67.36191815603129    100.75008001907300
  C   55.95999256431712     66.96872005150401    103.62912752896710
  O   60.51556991033579     69.44607253042456    102.26263619244865
  O   59.53436909740378     68.61196488102614    100.02285314741475
  O   60.71771419895572     70.04589657677749     98.78038155068332
  O   60.31632869164049     71.69230636095259    103.65045049306387
  O   59.89528116983759     73.59836566015561    102.54875107176169
  O   65.40590532899294     68.66549269974396    100.62824830306702
  O   65.02742004150645     70.72182578067897    101.43730419734817
  C   60.79941301398532     70.31992481537719    101.14719492767496
  C   60.33029662752134     69.60221222056067     99.86462340922185
  C   59.96998879877968     71.60942847871173    101.26327310501736
  C   60.09703693387919     72.27580889211848    102.60085815743521
  C   62.29876125094731     70.61697732418757    101.11154339491283
  C   63.12499090517692     69.33818052977419    101.02318375352701
  C   64.61690148154544     69.51456469968220    100.98993550292320
  H   60.40599281998377     70.01615368690285    103.06043300749219
  H   62.91190818791614     68.70457133519866    101.88975036334472
  H   62.85642967417177     68.75141352046991    100.14325357249642
  H   62.48775563201761     71.25342394249276    100.24585163858910
  H   62.56864468039726     71.17817970592866    102.00921227496256
  H   58.90726443758495     71.35894623393108    101.15417384321525
  H   60.23531418711404     72.29856228935679    100.46299031871284
  C   60.90624827557779     66.15567858498919     99.13900009468664
  H   61.40400178890162     65.41107958203240     98.51504849536589
  H   61.01379555198576     67.13408650684070     98.66850834096640
  N   60.93958143628848     66.68925818926003    101.64279918253848
  C   61.51256170158769     66.13704878553837    100.49855102914117
  C   61.79169858143624     66.47373302657380    102.63712180300774
  H   61.63825652771816     66.76595317274651    103.66144294428514
  N   62.87729829760502     65.81788527540436    102.19244762060640
  H   63.65957412622108     65.53106726017346    102.76039904762207
  C   62.72021560402787     65.59268718063593    100.84460005557177
  H   63.46228980351755     65.07947868448541    100.25788804014086
  C   49.95964904145445     65.62850525033886    104.27835044977692
  H   50.41064150461198     65.01468308293175    103.49752932284643
  H   49.96978366740347     66.67052392314606    103.95514913177074
  S   50.89045061827693     65.43789391198180    105.84716427026738
  H   55.34157379274255     70.37753116881530    106.82196438000751
  H   56.53054007583000     68.95237138326678    105.20420837705373
  H   48.92708455155407     65.30985765640892    104.43691807619253
  H   59.84033833211920     65.93135916142361     99.18461245098766
  H   59.91199214703941     73.93998070459385    103.46188471754895
  H   66.00042807439046     70.72615445377799    101.40327231358681
