# Supplementary material for: The E2 state of FeMoco: Hydride Formation versus Fe Reduction and a Mechanism for H2 Evolution
Source: Chemistry. 2021 Oct 15;27(67):16788–800. doi: 10.1002/chem.202102730 (PMC9293435; doi:10.1002/chem.202102730)
Supplement: Supplementary file 2 — Supporting Information [file CHEM-27-16788-s001.zip › Thorhallsson-E2-SI-xyz/Minimalclustermodel/bHOBS/bH26OBS2/bH26OBS2-147/bH26OBS2-147.xyz]

60
Coordinates from ORCA-job E2-l-m4-f147-opt_job3
  Mo  58.92570009562453     67.95761783197814    101.87039841188151
  Fe  53.00331068693669     66.29771672589266    104.95916011770571
  Fe  54.95674679613315     68.27252776426089    104.83430063756276
  Fe  54.01236375033979     67.05629407281837    102.61491056148313
  Fe  55.31816343228413     65.53597724055960    104.38020011607708
  Fe  57.56805375119207     66.12472168546721    103.18965355721066
  Fe  57.15309791479559     68.49151058668095    103.78034401119623
  Fe  56.27552271755736     67.71183031417202    101.49876378897123
  S   54.73740724646684     66.47798191331381    106.35178013865556
  S   52.78021913524140     68.34449937187458    103.98311374958934
  S   53.44403646746324     64.93522627475627    103.22131278923190
  S   59.11155426808633     67.49444999748819    104.17773896392573
  S   57.30487009476432     69.69835147209889    101.89247046371469
  S   57.79960380628813     66.14171788916241    100.93726676351073
  S   54.45134888289936     70.19839998050307    105.99432286805715
  S   57.12386293909349     64.25948744406730    104.28854992313745
  S   54.33596727579334     67.63656634956601    100.48885312532182
  C   55.82822400781226     67.14690513379676    103.36186406864718
  O   60.51818488937619     69.47326993176401    102.27907141872303
  O   59.58498890587815     68.75652568885400     99.98403322620557
  O   60.83777227241081     70.20697208559105     98.82914443572442
  O   60.45124140264269     71.68889486811921    103.74321916338815
  O   60.14406250183637     73.64822988038247    102.69783412979589
  O   65.38160457512259     68.43468574090596    100.75122070596649
  O   65.11788164529318     70.49915180768913    101.58349960003184
  C   60.88114695238784     70.36988258312968    101.20598809393812
  C   60.41162891781724     69.72742106357921     99.88437780471119
  C   60.12242535287011     71.69776536988424    101.35314840095765
  C   60.27332351702063     72.31541573397170    102.71059394082081
  C   62.39628623024039     70.57555978105884    101.22118401866511
  C   63.14065719041310     69.25124972850504    101.09243700581915
  C   64.64066331334632     69.32901378602365    101.10527992233082
  H   60.42499615650737     70.01570980328475    103.09669641510359
  H   62.86037152607587     68.59071695579311    101.91868644434662
  H   62.86068841672395     68.72619168241947    100.17735861579671
  H   62.64957822019118     71.23744080436909    100.39186721663616
  H   62.67564957352106     71.07539886164599    102.15154237500012
  H   59.04885001767967     71.50406480408553    101.22935024347527
  H   60.43086785401344     72.39444942327530    100.57531866301615
  C   60.87508495874354     66.23714354440645     99.09346737221571
  H   61.36734983957485     65.49456047416841     98.46290746231841
  H   61.04589416070025     67.22712460372099     98.66797643734728
  N   60.83353672229355     66.70450805782943    101.60924163379204
  C   61.41686931433266     66.13970645437934    100.47648102452050
  C   61.62021024767829     66.40239556020771    102.63315139349469
  H   61.43729151920746     66.67763671309972    103.65775059144771
  N   62.67610469826472     65.67977237970602    102.21946280727077
  H   63.40736278032657     65.32101475653033    102.81366738561144
  C   62.56500343281554     65.50049561152684    100.85957819361327
  H   63.29459032054384     64.94904728561779    100.29221064212655
  C   50.19132842477323     64.73583074743932    104.87220964475843
  H   50.68532926785296     64.00862338948603    104.22682477042491
  H   49.80980145135255     65.55048373740021    104.25442403009892
  S   51.36773852683065     65.36497710437123    106.12939967268228
  H   55.60910134210139     70.47638432426719    106.62291082257052
  H   56.56007889033262     68.76022702119303    105.26702149258817
  H   49.35350367535434     64.25571640520687    105.38450341386766
  H   59.79907440327565     66.06043369192957     99.08361945624847
  H   60.16905156556111     73.96008208786522    103.62129683317866
  H   66.08952095093672     70.43901642885106    101.57433388747828
