# Supplementary material for: The E2 state of FeMoco: Hydride Formation versus Fe Reduction and a Mechanism for H2 Evolution
Source: Chemistry. 2021 Oct 15;27(67):16788–800. doi: 10.1002/chem.202102730 (PMC9293435; doi:10.1002/chem.202102730)
Supplement: Supplementary file 2 — Supporting Information [file CHEM-27-16788-s001.zip › Thorhallsson-E2-SI-xyz/Minimalclustermodel/bHOBS/bH26OBS2/bH26OBS2-346/bH26OBS2-346.xyz]

60
Coordinates from ORCA-job E2-l-m4-f346-opt_job3
  Mo  58.96596550145542     67.88541579441353    101.85772989287891
  Fe  53.01862092333969     66.01269801646259    105.00738321729517
  Fe  54.89683566201512     67.92023302734539    105.05249815973609
  Fe  54.11559038681486     66.76867246302142    102.68766054397049
  Fe  55.49929442903336     65.29314836823603    104.39804155558156
  Fe  57.65791662635792     66.02096320810759    103.16461526116373
  Fe  57.19515963687931     68.47948578409303    103.79294897371823
  Fe  56.36739759315353     67.49493424140982    101.57038715453425
  S   54.83532392279341     66.00282297704624    106.41961033270853
  S   52.82002857201542     68.06327012873810    103.96800492632299
  S   53.55943439934131     64.60864102224512    103.33247648705201
  S   59.12356186276307     67.42628963601402    104.16902096056802
  S   57.27214847005656     69.56738302785448    101.83965374170018
  S   57.93933022221096     66.02259255890750    100.91462224361062
  S   54.29875937315185     69.63061342698791    106.58646232955826
  S   57.31956709586486     64.06910615587269    104.13450040644815
  S   54.42699537731951     67.23924065570742    100.55128227198955
  C   55.94679980462614     67.03847076391496    103.47945225522304
  O   60.49589977011926     69.47996528464503    102.25529844393897
  O   59.61942777028319     68.65857040586388     99.96758205905459
  O   60.78391491415222     70.15963754513869     98.78836151332614
  O   60.34999429561103     71.72948246308873    103.66516628496791
  O   60.01951522956897     73.65514069628196    102.56579882735853
  O   65.40059733094884     68.58312355529922    100.70161436698235
  O   65.06677992580322     70.64213964418637    101.52214174021452
  C   60.83330846227532     70.36034506546318    101.16099911078817
  C   60.39022616008703     69.67350205198009     99.85261843569366
  C   60.03392845769154     71.66808084470389    101.27408444596193
  C   60.16777333216810     72.32497677442286    102.61521203529469
  C   62.34151394107977     70.61700214267579    101.16899442552595
  C   63.13284222809206     69.31829348285271    101.05745766265731
  C   64.62958270929330     69.45135321864026    101.05645008605275
  H   60.37460306955388     70.04216479856112    103.05551993916231
  H   62.88345300056536     68.66224681079326    101.89716755781960
  H   62.86619104023109     68.76765376272228    100.15362181027882
  H   62.56951866049184     71.27429665031285    100.32861618772748
  H   62.60517453305340     71.14118131228874    102.09050056940961
  H   58.96686145898445     71.43901581381222    101.15705345210334
  H   60.32085296228312     72.35307411051760    100.47797136370460
  C   61.01889112451876     66.21452519509893     99.11144735099863
  H   61.53010359731375     65.46525235113963     98.50406159760047
  H   61.18566709374107     67.19721584499020     98.66719926251912
  N   60.92218487622674     66.70521607369892    101.62305785208649
  C   61.54214893677760     66.15230171520363    100.50385657052126
  C   61.70882693959167     66.44623913538236    102.65964428060438
  H   61.50967362383191     66.72351311635583    103.67981387498224
  N   62.79717311833693     65.76108040416783    102.26678744426607
  H   63.53345535201971     65.43586731844485    102.87395591790235
  C   62.70930529660968     65.56204989672757    100.90843357925752
  H   63.46659028625373     65.03328216474631    100.35602082130006
  C   49.93213406579680     65.48057198815765    104.77201644814475
  H   50.24095607987633     64.76840020625723    104.00600438234406
  H   49.86777322260541     66.47329973293859    104.32423915139309
  S   51.12837594598630     65.48446268428235    106.16324843263803
  H   55.49981630553244     69.88888017101360    107.13167961739923
  H   56.47891380660858     69.07813235512462    105.10598015397939
  H   48.95060397744050     65.19410713638806    105.15584074133743
  H   59.94550050127956     66.02482265906033     99.09238253946610
  H   60.03804221971087     73.99245677138622    103.48043903500744
  H   66.03992371140554     70.61806820079920    101.50460477815669
