# Supplementary material for: The E2 state of FeMoco: Hydride Formation versus Fe Reduction and a Mechanism for H2 Evolution
Source: Chemistry. 2021 Oct 15;27(67):16788–800. doi: 10.1002/chem.202102730 (PMC9293435; doi:10.1002/chem.202102730)
Supplement: Supplementary file 2 — Supporting Information [file CHEM-27-16788-s001.zip › Thorhallsson-E2-SI-xyz/Minimalclustermodel/bHOBS/bH26OBS2/bH26OBS2-235/bH26OBS2-235.xyz]

60
Coordinates from ORCA-job E2-l-m4-f235-opt-take2_job3
  Mo  58.94686979541736     67.96103479723989    101.83877526207623
  Fe  52.96655029807137     66.04788071062683    105.00808158349270
  Fe  54.92772567584679     68.01587868057355    105.08065298250294
  Fe  54.10434961932578     66.86864137706158    102.71715588533880
  Fe  55.46411660345246     65.37493951874956    104.41849908439805
  Fe  57.62496184156758     66.06142304376978    103.21514630783163
  Fe  57.17540172217786     68.54014181615460    103.71100081661925
  Fe  56.32739407865224     67.63118595690851    101.57782581266201
  S   54.81061763669041     66.15162011366039    106.44041538932036
  S   52.76444499644700     68.10095602171857    104.09510761171501
  S   53.61817179821170     64.71227129852070    103.21762425883018
  S   59.10123453883458     67.50456135690436    104.14417186782093
  S   57.30508827928467     69.69311829600872    101.79169177278438
  S   57.84712959921601     66.10020335768112    100.96035097769790
  S   54.31479376815957     69.70231203003914    106.62658699915045
  S   57.32620287544363     64.15979789175803    104.23990792948105
  S   54.35258533996401     67.51776353472610    100.61511091262875
  C   55.90579525402686     67.07712293589869    103.49404874726606
  O   60.51798787693099     69.51108082809230    102.23768612315243
  O   59.62466688868778     68.71252013624046     99.95845164646640
  O   60.91252973648447     70.10339594037389     98.77223855903682
  O   60.39872672534791     71.76789932187413    103.62213609662120
  O   60.09704277316606     73.68931559282782    102.50776658513632
  O   65.43758060102843     68.51416035278785    100.77864773969135
  O   65.12517750757638     70.58723718035024    101.57156133397825
  C   60.89620788490866     70.37213578655495    101.14143087323539
  C   60.45997697271646     69.67591983986836     99.83703995759186
  C   60.12037160631854     71.69615407168170    101.22658941637346
  C   60.23728439473323     72.35925534684363    102.56602839248266
  C   62.40786361359159     70.59891316231747    101.17536659481520
  C   63.17742181738830     69.28408049412110    101.11129963859456
  C   64.67578697634748     69.39661859967040    101.11767094455860
  H   60.39745916296488     70.08631203918422    103.02978415832959
  H   62.91229040665110     68.66100207343783    101.97116721777837
  H   62.90838301559460     68.70843695183575    100.22408059785874
  H   62.66450701062540     71.23126731169891    100.32420251438040
  H   62.66343924472125     71.14079929366771    102.08875810874036
  H   59.05135891547369     71.48474293002869    101.08964193011296
  H   60.43730821160700     72.37076782053984    100.43284202664915
  C   60.91315911478207     66.18701486795750     99.11151080168806
  H   61.40873445406443     65.42685418597702     98.50496106257630
  H   61.07909804625513     67.16332210101510     98.65362720654106
  N   60.86528060888205     66.72119697763942    101.61427453621400
  C   61.45755264688097     66.13710907170646    100.49624798591655
  C   61.65902104654531     66.45986775039464    102.64494082501027
  H   61.47942794255577     66.75718839462654    103.66304309924394
  N   62.72636066717234     65.74505827366660    102.24861767506638
  H   63.46430667434522     65.41454025913542    102.85102422093937
  C   62.61722190925389     65.52818731441521    100.89468810663236
  H   63.35465275584549     64.97331225005063    100.34108279326377
  C   49.95657746896673     65.16105333166186    104.77029996716634
  H   50.31134823998116     64.57450504959063    103.92149183792013
  H   49.77445053614164     66.18422740397048    104.43810362749807
  S   51.19239137658175     65.13089910339501    106.12767703348936
  H   55.50038787357285     70.02012406681787    107.17949052430671
  H   56.33224831046063     69.17095781377283    104.96408208069217
  H   49.02132548773960     64.73174899763954    105.13619706166253
  H   59.83846482762058     66.00323132950392     99.10843566247135
  H   60.09993111571841     74.03117637796969    103.42095693173150
  H   66.09800302597208     70.55053007908782    101.56199716675616
