# Supplementary material for: The E2 state of FeMoco: Hydride Formation versus Fe Reduction and a Mechanism for H2 Evolution
Source: Chemistry. 2021 Oct 15;27(67):16788–800. doi: 10.1002/chem.202102730 (PMC9293435; doi:10.1002/chem.202102730)
Supplement: Supplementary file 2 — Supporting Information [file CHEM-27-16788-s001.zip › Thorhallsson-E2-SI-xyz/Minimalclustermodel/bHOBS/bH45OBS4/bH45OBS4-247/bH45OBS4-247.xyz]

60
Coordinates from ORCA-job E2-hiFe4-m4-f247-opt_job3
  Mo  58.98948222274915     67.91630684723089    101.83328223862300
  Fe  53.06362940714348     66.03745081605206    104.88114899255243
  Fe  54.99874091729863     67.71306039813557    104.87820277672179
  Fe  54.07457032347769     66.87269706262684    102.51898998106232
  Fe  55.37806262099176     65.16919003747601    104.21234517869991
  Fe  57.65510386299478     66.09710088018552    103.12616996614584
  Fe  57.19833206996157     68.50066112579562    103.73020493151324
  Fe  56.34511254927051     67.55278339232704    101.46338839568200
  S   54.99896975406763     65.94334331516808    106.28611922428955
  S   52.91484049622171     68.16837444115305    103.97165873061779
  S   53.44928941610291     64.77824927548500    102.99493615791803
  S   59.15961112238985     67.43217828391552    104.13630928125669
  S   57.31095118086625     69.58424358627865    101.77606425294030
  S   57.93357639224297     66.04177577444854    100.89496063881543
  S   56.24769573440334     69.47558928225519    105.44720166698085
  S   55.46688937032960     62.95212549982168    104.84779347777226
  S   54.42722118839176     67.46489340749157    100.41495428160653
  C   55.90209690961555     66.94272894940414    103.31318470560321
  O   60.51623178018173     69.49682248878661    102.22566287946231
  O   59.64436165342867     68.68372113539129     99.93580151726215
  O   60.76512071648028     70.22324212367484     98.76255408019743
  O   60.42752884100747     71.73365394552712    103.65542446400551
  O   60.08302776274746     73.67321583571807    102.58389257351587
  O   65.44310454591131     69.58938961458438    100.26871379939972
  O   64.93644388868223     69.50875327271348    102.45543087682979
  C   60.85269438022231     70.38474228560440    101.13652576129658
  C   60.39583403968273     69.71367710755233     99.82409914545163
  C   60.07233885718053     71.70134195498760    101.26987896779806
  C   60.22853968577034     72.34241537052119    102.61661712144253
  C   62.36556883576736     70.62009369418438    101.14568481301328
  C   63.13201529516585     69.30564726696731    100.94187068672650
  C   64.60742073809243     69.47856581276758    101.14145612071337
  H   60.41892754453193     70.05041716135588    103.03571921923410
  H   62.76594935320099     68.57705060043205    101.66463625081565
  H   62.96609803338726     68.93097183390017     99.93321705038541
  H   62.60765978642510     71.32397906984910    100.34797957032623
  H   62.64112015160610     71.07194905091872    102.10221721303384
  H   59.00148259076560     71.48965893325874    101.15777559945806
  H   60.36200334103554     72.38949581941735    100.47749346791655
  C   61.04950370779623     66.22803429305843     99.10454870047373
  H   61.56588099004281     65.48077211862672     98.49916001231453
  H   61.20110585785881     67.20952589453184     98.65275076423475
  N   60.95415440928533     66.73310036680289    101.61140857176035
  C   61.58035937549467     66.18417629347148    100.49435401000309
  C   61.74878761370049     66.49682236284605    102.64782105264199
  H   61.54610313448609     66.78472770063665    103.66475183632571
  N   62.84759893443584     65.82873868493186    102.25645669133745
  H   63.59245206601494     65.52447295943408    102.86426030225866
  C   62.75971672739347     65.61824023212736    100.89906099934764
  H   63.52226973870136     65.09495721357430    100.34842633684663
  C   49.98688855346072     65.20272471934179    105.23708317424044
  H   50.18500592299631     64.50110913366487    104.42518852300306
  H   49.74145314848668     66.17514889446034    104.80581924379925
  S   51.44645352613937     65.32867766903188    106.34459218801979
  H   57.19741293934205     64.80698579717944    104.00476112885568
  H   56.49469672732327     63.00124285025960    105.71453640494900
  H   49.13050427150814     64.84465032857328    105.81322812275937
  H   59.97854163999591     66.02472531418221     99.09033668763155
  H   60.11613289362699     74.00078427289608    103.50165909854242
  H   65.89718846211059     69.65472714699696    102.51128109355739
