# Supplementary material for: The E2 state of FeMoco: Hydride Formation versus Fe Reduction and a Mechanism for H2 Evolution
Source: Chemistry. 2021 Oct 15;27(67):16788–800. doi: 10.1002/chem.202102730 (PMC9293435; doi:10.1002/chem.202102730)
Supplement: Supplementary file 2 — Supporting Information [file CHEM-27-16788-s001.zip › Thorhallsson-E2-SI-xyz/Minimalclustermodel/bHOBS/bH45OBS4/bH45OBS4-147/bH45OBS4-147.xyz]

60
Coordinates from ORCA-job E2-hiFe4-m4-f147-opt_job3
  Mo  59.02235597999692     67.87991152950535    101.94755809570339
  Fe  53.00449682644663     66.09485961576451    105.02242105021135
  Fe  55.05381312822842     67.79757242990455    105.11897319952568
  Fe  54.09402410700196     66.97440073248843    102.73092921793055
  Fe  55.38808721893795     65.16151449504234    104.27515570947305
  Fe  57.69140601100140     66.08170678013704    103.29252215609128
  Fe  57.28230106521669     68.46436083659292    103.91792447656378
  Fe  56.37383467322922     67.53638850682060    101.65337894840987
  S   54.85691383088162     65.97271050576660    106.41258228724151
  S   52.92466761215850     68.24509715184169    104.29056692109582
  S   53.36960833094648     64.90674619324204    103.08437319781113
  S   59.26616567820874     67.39961353019211    104.24939422591004
  S   57.35881576534025     69.56352507765558    101.95658308619302
  S   57.93176338844971     66.01162664683946    101.04225093480576
  S   56.38909572178668     69.51289150807804    105.67237294853047
  S   55.56666292106989     62.80523800923277    104.40372099987761
  S   54.42227444078328     67.63230264677055    100.63910583219003
  C   55.93822905123340     66.92089984227205    103.41213779757646
  O   60.55494564546895     69.48374011253348    102.25067041974501
  O   59.59543284545147     68.60317286781904    100.01476935990432
  O   60.68927059778684     70.09490726608610     98.75867039675846
  O   60.40102294956130     71.75016533103280    103.61649607117913
  O   59.95921920945143     73.64643686178533    102.50457071366343
  O   65.40848684156228     69.60302585384355    100.12822842399326
  O   64.96304622890730     69.61781640054940    102.32985837810300
  C   60.83031329016973     70.34603051553988    101.12276279286613
  C   60.34598401031365     69.62619350387375     99.84698063888870
  C   60.02243057411287     71.64857392508273    101.23588819688820
  C   60.16642571335769     72.32503064398021    102.56560269656657
  C   62.33507160999137     70.61618060917496    101.07163975129254
  C   63.12281351551837     69.31243774514363    100.87955422329145
  C   64.59904596175913     69.51954051447055    101.02825308834881
  H   60.45277220705498     70.06557047654323    103.04103207934169
  H   62.79504609539531     68.59771967877857    101.63421415942781
  H   62.93287973107667     68.90593303302062     99.88774698834536
  H   62.53212070946201     71.29923197851284    100.24399172337070
  H   62.63367482865374     71.10385631181514    102.00329522213400
  H   58.95544376113214     71.41212776932518    101.13544316241665
  H   60.29152896961823     72.32485101203103    100.42604682536667
  C   60.99278353324603     66.10643460002993     99.19963054633762
  H   61.51709650193408     65.36343433169685     98.59591787744073
  H   61.07352721954385     67.07800742675609     98.71019882969819
  N   60.99076298421394     66.71208602072943    101.68323129653888
  C   61.58714776351850     66.13729237835753    100.56353466468364
  C   61.83685336438305     66.54659905733477    102.69256542528662
  H   61.67044241320261     66.87340470116122    103.70417803502771
  N   62.93987695884071     65.89788607596579    102.28100541994006
  H   63.72105017008712     65.64649500660063    102.86700236166365
  C   62.80126497799658     65.62697393372741    100.93857391944690
  H   63.55658740780004     65.10467305593862    100.37718994144123
  C   49.92540494698961     65.30164038691160    104.94878463541198
  H   50.20460343279247     64.69356425184158    104.08742270453074
  H   49.74392949150684     66.32431858776069    104.61492971665142
  S   51.25292167077136     65.25767806542457    106.21256858950396
  H   57.27196080295677     64.91615315421147    104.34971226869311
  H   56.83527906050124     62.67212388094732    104.82767587833568
  H   49.01048762853775     64.90070747638684    105.39007154751043
  H   59.93345156851894     65.85183461476214     99.24283279200358
  H   59.98128555609618     73.99574228488343    103.41452305561990
  H   65.92164949983146     69.78494325947428    102.35183509718863
