# Supplementary material for: The E2 state of FeMoco: Hydride Formation versus Fe Reduction and a Mechanism for H2 Evolution
Source: Chemistry. 2021 Oct 15;27(67):16788–800. doi: 10.1002/chem.202102730 (PMC9293435; doi:10.1002/chem.202102730)
Supplement: Supplementary file 2 — Supporting Information [file CHEM-27-16788-s001.zip › Thorhallsson-E2-SI-xyz/Minimalclustermodel/bHOBS/bH45OBS4/bH45OBS4-346/bH45OBS4-346.xyz]

60
Coordinates from ORCA-job E2-hiFe4-m4-f346-opt_job3
  Mo  58.99107316870843     67.88830175147297    101.80426271567336
  Fe  53.00578559954658     66.01755452049083    104.95982447654549
  Fe  55.00649370496938     67.74710299090080    104.92474458849780
  Fe  54.12711424107152     66.80346353842165    102.63182209122699
  Fe  55.50722310639568     65.08712868627876    104.27816294860519
  Fe  57.65288878672741     66.04883670551412    103.04801666317903
  Fe  57.18071390759020     68.47540144409625    103.75687842300592
  Fe  56.38455350226671     67.48473709727493    101.48300804936808
  S   54.91232784414643     65.96662407549194    106.31651809917616
  S   52.92682614178769     68.14988510754580    104.01824197497406
  S   53.44119736401303     64.69617934861813    103.18770401792976
  S   59.11297362112824     67.37693022758229    104.10514613287899
  S   57.28677700606641     69.53719066741813    101.77420480265330
  S   57.98453674186182     66.01019954585276    100.82516561133852
  S   56.28487258200532     69.49509853341247    105.46360729800210
  S   55.68125330235929     62.79213470546273    104.85223222869186
  S   54.43001725101061     67.29475893933882    100.48940482995864
  C   55.94486509480542     66.92556961925679    103.38470913421412
  O   60.48668649103571     69.49625270742322    102.22476594991741
  O   59.66132072463972     68.66227394351385     99.92207841831558
  O   60.78376015639608     70.20952042050462     98.76157917671338
  O   60.35219987016944     71.74372226233429    103.63696206699966
  O   60.00560774199784     73.67168400142211    102.54489336193471
  O   65.43678386350679     69.61706060088815    100.31615147327369
  O   64.91515070618119     69.56252785147998    102.50027280723621
  C   60.83216380091304     70.38123301944415    101.13543264470347
  C   60.40397781541190     69.70017314035601     99.81897498360527
  C   60.03533810221745     71.68982205023508    101.24687417720287
  C   60.16408109587931     72.34301280658541    102.59057883692969
  C   62.34237911907850     70.63162346434930    101.16560691948395
  C   63.12351227314454     69.32371689784297    100.97660595880862
  C   64.59598907745092     69.51174117092015    101.18457086173632
  H   60.36556863298041     70.05723345293687    103.02657636889079
  H   62.75967640028734     68.59557863391417    101.70107898067512
  H   62.96920347722862     68.94031103393809     99.96933780321490
  H   62.58863887016010     71.33463084571241    100.36835574406788
  H   62.60115469207589     71.08979855931631    102.12372667421079
  H   58.96868440096425     71.46490775677542    101.12101076089392
  H   60.32918550696857     72.37494960290823    100.45338831610074
  C   61.11272866162850     66.24314619285198     99.08467114716910
  H   61.64131280582061     65.50041825693523     98.48421677217075
  H   61.27534581102550     67.22815185635201     98.64430505844427
  N   60.96764230022638     66.72431430274085    101.59479235188648
  C   61.61552726078243     66.18640688627258    100.48460337675704
  C   61.74359597500043     66.47956674114747    102.64358220150396
  H   61.52637214557075     66.75714470273105    103.65991772809987
  N   62.85001456003129     65.81537749652840    102.26711521249392
  H   63.58290688705591     65.50451909250479    102.88600753416891
  C   62.78702311827001     65.61683790757901    100.90677659226091
  H   63.55950502111451     65.09762042792802    100.36630994766226
  C   49.88166647048180     65.43442625783973    105.25079872435447
  H   50.04753300319074     64.71874894990474    104.44439149506520
  H   49.71880740552514     66.42175047738026    104.81481854473122
  S   51.31825286390300     65.45970257983348    106.39504191889114
  H   57.18394253662159     64.65845370155775    103.76387358022176
  H   56.96795766642633     62.70430877451459    105.23693414266134
  H   48.99022914779606     65.14097451377805    105.80954912333469
  H   60.04206167754450     66.04144498702260     99.04916772230652
  H   60.02054077640725     74.00739400698988    103.46017882208112
  H   65.87433397641739     69.71631810736359    102.56152170588120
