# Supplementary material for: The E2 state of FeMoco: Hydride Formation versus Fe Reduction and a Mechanism for H2 Evolution
Source: Chemistry. 2021 Oct 15;27(67):16788–800. doi: 10.1002/chem.202102730 (PMC9293435; doi:10.1002/chem.202102730)
Supplement: Supplementary file 2 — Supporting Information [file CHEM-27-16788-s001.zip › Thorhallsson-E2-SI-xyz/Minimalclustermodel/bHOBS/bH45OBS4/bH45OBS4-235/bH45OBS4-235.xyz]

60
Coordinates from ORCA-job E2-hiFe4-m4-f235-opt-take2_job3
  Mo  58.96381087226401     67.92667585819942    101.84540062560124
  Fe  53.06096099165234     66.08480551071160    105.10304255289294
  Fe  55.04884684119222     67.84832431534726    105.04200226571319
  Fe  54.09015755068435     66.92867651114041    102.77364892407725
  Fe  55.45481805080872     65.18361194197885    104.39642497502396
  Fe  57.64817653747567     66.05441588404501    103.17919634737132
  Fe  57.21250608704366     68.53636501134207    103.77056272266270
  Fe  56.33651063467072     67.60063263033550    101.59977507738151
  S   54.90973148465878     66.12755051819684    106.48120538720286
  S   52.87225877990732     68.18874269097219    104.30287474727564
  S   53.46360081952491     64.82827874294516    103.21110181296140
  S   59.13472464744321     67.42813618545672    104.14383659637920
  S   57.33003617650442     69.63404844930061    101.79622425666741
  S   57.86407570155158     66.05593590014013    100.94227582317015
  S   56.29193967172714     69.63192682891759    105.44799411574418
  S   55.64939687186099     62.87762807802000    104.91463515340610
  S   54.32490434471079     67.62241472597893    100.69069369650043
  C   55.97263236992296     66.97780471917420    103.47197409510748
  O   60.51087496774660     69.50215635423031    102.22196572927317
  O   59.62658327425584     68.67007076560800     99.94996365411598
  O   60.76022200170514     70.17936207508228     98.75040509199772
  O   60.40811702137353     71.75537839898973    103.62508906607120
  O   60.04561938359323     73.67959549423759    102.53195997034622
  O   65.42946540716613     69.55240371967348    100.24971786978089
  O   64.92717682742165     69.49209643600118    102.43810397732699
  C   60.84677530987540     70.37748417426567    101.12249354693913
  C   60.38635662422129     69.69167047651497     99.82035726656586
  C   60.06688495651719     71.69562143803381    101.23861908863623
  C   60.20977859588876     72.35112736933941    102.57816598190755
  C   62.36016011290681     70.60721815915777    101.12494364812477
  C   63.11846854718745     69.28632096220227    100.93024692788062
  C   64.59501843584258     69.45255380747740    101.12500929166744
  H   60.40067875887028     70.07012322173843    103.02054470511827
  H   62.74925980197594     68.56585126177143    101.65966355551211
  H   62.94778801103867     68.90436317409821     99.92514212720788
  H   62.60329570907032     71.30228115115962    100.31984600612482
  H   62.64082719868046     71.06656579754869    102.07633619369889
  H   58.99621974378000     71.47603009364248    101.12668946817469
  H   60.35767648689394     72.37558685406015    100.43959634646582
  C   60.97319219439693     66.17041984370238     99.11511398568237
  H   61.48958302230920     65.42312692979833     98.50980814085577
  H   61.10341094529687     67.14904562830988     98.65110829709029
  N   60.91362975708922     66.71151088654956    101.61376933502855
  C   61.52635680935212     66.14857585781444    100.49676511021286
  C   61.72314375559726     66.49185675368599    102.64214010842510
  H   61.53862859279948     66.79400290900091    103.65794238340038
  N   62.81870618037135     65.82066279795967    102.24569357756808
  H   63.57356088476769     65.52825797704452    102.84693046915397
  C   62.71264330455536     65.59067982678732    100.89291728047446
  H   63.46896459666333     65.06083102031809    100.33997290876586
  C   50.04397891823312     65.19158429130820    104.88977298421365
  H   50.40405755790088     64.59317935474910    104.05199474493615
  H   49.84440855142924     66.20504855446843    104.53891882782600
  S   51.28999231527671     65.20634738421350    106.23507807933507
  H   57.34203546358459     64.79630748837396    104.13667459330361
  H   56.93126435984312     62.82587488617490    105.31438863206508
  H   49.11968154681114     64.75580779767725    105.27483826985852
  H   59.90485329919630     65.95258619714971     99.12163553298703
  H   60.06292389256508     74.01516699391681    103.44716950933649
  H   65.88850644232770     69.63519193394096    102.49068954137446
