# Supplementary material for: The E2 state of FeMoco: Hydride Formation versus Fe Reduction and a Mechanism for H2 Evolution
Source: Chemistry. 2021 Oct 15;27(67):16788–800. doi: 10.1002/chem.202102730 (PMC9293435; doi:10.1002/chem.202102730)
Supplement: Supplementary file 2 — Supporting Information [file CHEM-27-16788-s001.zip › Thorhallsson-E2-SI-xyz/Minimalclustermodel/bHOBS/bH45OBS5/bH45OBS5-247/bH45OBS5-247.xyz]

60
Coordinates from ORCA-job E2-hiFe5-m4-f247-opt_job3
  Mo  58.97393246649089     67.94449790537305    101.79489886357877
  Fe  53.07762175075812     65.95319494550775    105.01585514244327
  Fe  55.00604426080940     67.84566405567126    104.74494308924088
  Fe  54.01198358242598     66.84027363058975    102.41088769936088
  Fe  55.40245432641577     65.47397329156880    104.07721904942808
  Fe  57.75839979488359     65.99117046015174    103.16727909814833
  Fe  57.16760138535255     68.50904651129480    103.65727115256631
  Fe  56.34532663510760     67.53193963929364    101.38071123611105
  S   55.00803086668402     66.04298328406804    106.16421165345740
  S   52.83733386338621     68.05347517359398    104.03676745392633
  S   53.51893876685497     64.65624285078798    103.13846628056390
  S   59.10342559275396     67.56529044650034    104.09602470453652
  S   57.25283101806367     69.56323970846981    101.68292878861232
  S   57.95158951079434     66.05751858820544    100.87632264468522
  S   56.19027875352281     69.60782258539420    105.27980022927250
  S   59.27031748564185     64.34505542127319    103.84095241538681
  S   54.40104277408270     67.45112242848056    100.30083047174956
  C   56.03911927673343     67.01654936848091    103.30698666719526
  O   60.49278735453164     69.53573973042884    102.20781251994437
  O   59.67104309588651     68.72425867550267     99.91360598336404
  O   60.79978210628399     70.27044655584029     98.75475106784768
  O   60.41886727144361     71.77717817564596    103.64656327100049
  O   60.09980990011917     73.71658433680231    102.56756606049395
  O   65.44501198810347     69.54280512841807    100.33493090198350
  O   64.90244571627032     69.45245642838294    102.51243552753586
  C   60.85840246426786     70.42199788675234    101.13120276910220
  C   60.41892032020895     69.75587150346568     99.81074942601606
  C   60.08250501764877     71.74095088398413    101.25743452363059
  C   60.23353681448534     72.38384691950166    102.60448927996747
  C   62.37481699256461     70.63454299979472    101.16670831273966
  C   63.11774128374774     69.30465234779854    100.96888861995491
  C   64.59294094535120     69.44258470806699    101.19338921985030
  H   60.39000941428237     70.08115882177084    103.02111970152525
  H   62.72250525344619     68.57908965556867    101.67938060430231
  H   62.96078183722724     68.93871369118408     99.95543781538008
  H   62.64421825356664     71.33780210717606    100.37723100825723
  H   62.64270930406057     71.07511919258401    102.13065015956576
  H   59.01197088897425     71.52802275177822    101.14171812031202
  H   60.37510960481648     72.42819954715833    100.46545523460212
  C   61.05892031972575     66.21579675733288     99.13422071870420
  H   61.58105821544045     65.46263762424833     98.54113005653554
  H   61.23585407369057     67.19676117740067     98.69056739712714
  N   60.92893850676388     66.76368802321458    101.62780553821226
  C   61.54947457400861     66.15831016494728    100.53812872145579
  C   61.67502927515652     66.49243575273225    102.69029801086492
  H   61.45670987789409     66.79702262421551    103.69841522492871
  N   62.74247064962736     65.75536996628938    102.34091954714432
  H   63.43306920043175     65.39315727281786    102.97968854015248
  C   62.67817734197311     65.52516617070205    100.98489830992330
  H   63.42121993968851     64.94535259645998    100.46517433828826
  C   49.99685822947353     65.18381538365806    105.35006197226086
  H   50.15731915077821     64.48437618966928    104.52927918443601
  H   49.79369339714314     66.17309533649573    104.93804437324923
  S   51.46815074298826     65.23076341964153    106.44724307269617
  H   56.68200260579742     64.72391293672241    103.36860123071527
  H   58.56546552661138     63.21120212651931    103.67617759458820
  H   49.13756263947583     64.85552300958830    105.93809607917515
  H   59.98576301918732     66.02719276199551     99.09094517899491
  H   60.12988548917240     74.04442696840701    103.48531312754352
  H   65.86578828691441     69.57126039462229    102.58420001534968
