# Supplementary material for: The E2 state of FeMoco: Hydride Formation versus Fe Reduction and a Mechanism for H2 Evolution
Source: Chemistry. 2021 Oct 15;27(67):16788–800. doi: 10.1002/chem.202102730 (PMC9293435; doi:10.1002/chem.202102730)
Supplement: Supplementary file 2 — Supporting Information [file CHEM-27-16788-s001.zip › Thorhallsson-E2-SI-xyz/Minimalclustermodel/bHOBS/bH45OBS5/bH45OBS5-147/bH45OBS5-147.xyz]

60
Coordinates from ORCA-job E2-hiFe5-m4-f147-opt_job3
  Mo  58.94623581762528     67.91489874016774    101.67603441814101
  Fe  53.20480263824580     66.04265530189356    105.05771206332525
  Fe  55.07850601438424     67.94316747294124    104.81155561978919
  Fe  54.13741955288458     66.89436582967785    102.65455622509552
  Fe  55.48493599895596     65.52917543718441    104.28253635744196
  Fe  57.71940228349058     65.92160200996879    102.96831808067462
  Fe  57.19064669723635     68.53369843888244    103.54973567521034
  Fe  56.29707417076993     67.55941137694894    101.31883884594274
  S   55.07705095481003     66.19311360801049    106.35743007449427
  S   52.85180829100300     68.11090719435209    104.16836535235129
  S   53.68355602569753     64.70080434399544    103.26126461425329
  S   59.06602904982241     67.46061047792986    103.96140683194270
  S   57.25911308145749     69.58453222222667    101.59016638026985
  S   57.85993601212051     66.09687218026544    100.69284309673502
  S   56.34952481959544     69.72317095197555    105.19796929923805
  S   59.27392506909706     64.12577231984224    103.22632935864283
  S   54.26676050079527     67.48363447459980    100.51070947369382
  C   56.03465820150927     67.02309490359168    103.22125413898790
  O   60.46009526502936     69.49060866719375    102.16736462029257
  O   59.70309466967355     68.72540380087700     99.83764978969354
  O   61.05214966342893     70.13683403397840     98.74401033412393
  O   60.22570586256657     71.73172052719673    103.57333134030263
  O   59.83391821750845     73.64335491551118    102.46939649506460
  O   65.58248138898006     69.41387762382503    100.86052939133444
  O   64.74684091410919     69.84009572570500    102.90042729610393
  C   60.88237754637086     70.37765161823593    101.11271006196446
  C   60.53980696358351     69.69160569318761     99.77499838290296
  C   60.07006500338245     71.68110858196680    101.16478403538187
  C   60.07060016745765     72.32586793526845    102.51937519895311
  C   62.38229899837700     70.63541553095294    101.26193791996171
  C   63.18388134235043     69.32857069439461    101.20255250513426
  C   64.61886024980232     69.52111600877906    101.59034873077076
  H   60.29431237204972     70.04082085775050    102.96793957108912
  H   62.73702298922836     68.61845313113301    101.90092016794783
  H   63.15445418197281     68.90614330535379    100.19986950411348
  H   62.69710056898472     71.30797449633852    100.46240038970778
  H   62.55359955724405     71.13308600755489    102.21930560679284
  H   59.02022996391750     71.45215258914276    100.94193201770995
  H   60.42783525870873     72.37807726102649    100.40790420208427
  C   61.00431021868945     66.20203786562514     98.98197621226379
  H   61.52306788925960     65.45424172463731     98.37920691671678
  H   61.18304107208317     67.18767211597441     98.55027240145590
  N   60.88433542307492     66.71450840505287    101.48650326706431
  C   61.49711995234983     66.12305075336785    100.38422848528214
  C   61.62766668934660     66.41162973864027    102.54300957686414
  H   61.41343036895642     66.69745059130648    103.55754225661889
  N   62.68442616453641     65.66761900729779    102.17804175457064
  H   63.37017463768480     65.28295670960571    102.80888417717050
  C   62.61743879973159     65.46696376761705    100.81820175864904
  H   63.35095547435554     64.88572301675175    100.28676951822230
  C   50.14010995544263     65.26226654184576    105.38361397217643
  H   50.27225092783936     64.57085084139806    104.55062546133871
  H   49.96555725275750     66.26348274634729    104.98682942368444
  S   51.61810615146685     65.24618715524888    106.47160472268806
  H   56.81654263438884     64.71265603358849    103.98614176149101
  H   58.46530640052679     63.06574690680522    103.39836269236352
  H   49.27376554003154     64.95198051264236    105.97167020369501
  H   59.93090759234542     66.01496485115987     98.93694353424337
  H   59.76345916683541     73.96842353235596    103.38578910073072
  H   65.69551036405034     69.96050989288172    103.08015433501467
