# Supplementary material for: The E2 state of FeMoco: Hydride Formation versus Fe Reduction and a Mechanism for H2 Evolution
Source: Chemistry. 2021 Oct 15;27(67):16788–800. doi: 10.1002/chem.202102730 (PMC9293435; doi:10.1002/chem.202102730)
Supplement: Supplementary file 2 — Supporting Information [file CHEM-27-16788-s001.zip › Thorhallsson-E2-SI-xyz/Minimalclustermodel/bHOBS/bH45OBS5/bH45OBS5-346/bH45OBS5-346.xyz]

60
Coordinates from ORCA-job E2-hiFe5-m4-f346-opt_job3
  Mo  58.98429999706665     67.88122913607138    101.77249693006966
  Fe  53.00717810751050     65.90844948957661    104.91129854131441
  Fe  54.99181823603559     67.69765633483213    104.85205790583824
  Fe  54.12823898744074     66.71380691824224    102.56959312690579
  Fe  55.42979481134960     65.23868214751516    104.14888635500422
  Fe  57.79956782850535     65.84263943110778    103.06055460932373
  Fe  57.17319463638860     68.45641968827466    103.71744202583255
  Fe  56.38119600367399     67.46777178607826    101.46086579957002
  S   54.93643752863122     65.86026617768923    106.24159287592482
  S   52.89092192072998     68.02738515085696    103.95296473630586
  S   53.51368482181449     64.52066658062238    103.15962142784822
  S   59.10782532542756     67.42146813264064    104.06941442781886
  S   57.26591988751542     69.52906592746069    101.74260133632507
  S   57.96997638069805     66.04753853890961    100.78466598376873
  S   56.23385832472960     69.45765407559857    105.41813937441813
  S   59.37773362340543     64.04583393396030    103.14848414047297
  S   54.45460270573042     67.23498306140377    100.43405651070788
  C   56.01594857353846     66.90910206696347    103.29973241109070
  O   60.46971844515196     69.51044141288052    102.21869788118384
  O   59.66808404000759     68.69302264598385     99.91807870061886
  O   60.76843697528146     70.26334215399255     98.76754731198919
  O   60.34212006981885     71.75704675895537    103.65730639209157
  O   60.03432572353632     73.69514358341296    102.57092213308640
  O   65.43556822188212     69.59474549572033    100.36556460895569
  O   64.87966405870729     69.57095349952540    102.54155227037407
  C   60.82389222146755     70.40672998258798    101.14524013585418
  C   60.39859295793591     69.73972296197715     99.82159026277714
  C   60.02958284699840     71.71605704940647    101.26661484501344
  C   60.16724906614488     72.36250747682104    102.61267154112177
  C   62.33533839347820     70.64909665876807    101.18518185069000
  C   63.10881883044546     69.33684437005523    100.99340498972197
  C   64.57977662580954     69.50998079448915    101.22179243830475
  H   60.33956256853194     70.05654470796098    103.02771130539098
  H   62.72976412206089     68.60467803533334    101.70639268173704
  H   62.96365493850791     68.96210594660538     99.98152868633470
  H   62.59126295686288     71.35639348190097    100.39463691546521
  H   62.59045076301886     71.09869638402409    102.14833384183409
  H   58.96226028252290     71.49022019879003    101.14628736831571
  H   60.31939340875084     72.40427091698668    100.47440392267708
  C   61.10316038750209     66.25653476670898     99.06546016538397
  H   61.62889514672806     65.51275788870021     98.46387885031068
  H   61.27709489136328     67.24321175972213     98.63285651625894
  N   60.95132206287018     66.74282335538093    101.57132240967229
  C   61.59381052143176     66.18461241796561    100.46848737357720
  C   61.70517810399181     66.47169318033288    102.62908622359224
  H   61.47700704841579     66.74248118086859    103.64391706849648
  N   62.79824533123751     65.78272708432192    102.26419756320408
  H   63.49804196277155     65.42661005328523    102.89624907088991
  C   62.74247999894949     65.58054908313217    100.90316965974345
  H   63.50449380792890     65.03699515260628    100.37210443097740
  C   49.85863211433185     65.53192883514915    105.29883216677869
  H   49.92137162652278     64.84241130903149    104.45600620956014
  H   49.76836453767353     66.54935514035181    104.91419525962421
  S   51.33861935328995     65.37989257274330    106.37629908367437
  H   56.87064655263205     64.52753398153274    103.78420906602797
  H   58.98089315121376     63.38739184279461    104.25117720010161
  H   48.97002671326249     65.29336487318635    105.88727298576059
  H   60.03092056717781     66.06373200519717     99.02113729492766
  H   60.05654353062978     74.02686729559221    103.48745960135075
  H   65.84013403695033     69.70971503740161    102.61584014498919
