# Supplementary material for: The E2 state of FeMoco: Hydride Formation versus Fe Reduction and a Mechanism for H2 Evolution
Source: Chemistry. 2021 Oct 15;27(67):16788–800. doi: 10.1002/chem.202102730 (PMC9293435; doi:10.1002/chem.202102730)
Supplement: Supplementary file 2 — Supporting Information [file CHEM-27-16788-s001.zip › Thorhallsson-E2-SI-xyz/Minimalclustermodel/bHOBS/bH45OBS5/bH45OBS5-235/bH45OBS5-235.xyz]

60
Coordinates from ORCA-job E2-hiFe5-m4-f235-opt_job3
  Mo  58.99941784809082     67.85374766967492    101.79129374025514
  Fe  53.01812048141515     66.01380861168259    105.17684463451054
  Fe  55.05421785582990     67.83440793427692    105.08512064166534
  Fe  54.21267094172646     66.79653126045460    102.85990838973288
  Fe  55.54241108220886     65.47640542828930    104.50554058674594
  Fe  57.82889516253893     65.84460079450305    103.12420288956105
  Fe  57.28924131386609     68.39789704192194    103.79083934526440
  Fe  56.34863700551465     67.41066251804200    101.47201691317515
  S   54.91035075833686     66.07117637196058    106.59872309146758
  S   52.93892874997304     68.13902798524009    104.25083797122032
  S   53.72021725034217     64.60443824586528    103.46951663790981
  S   59.23026899962227     67.39743495442700    104.06969402450463
  S   57.26591784885670     69.48440893031830    101.78676545961254
  S   57.94894923251867     66.00189377894101    100.85296917976315
  S   56.50381544944847     69.45758086649697    105.52205155733621
  S   59.33786963805591     64.09711615660962    103.34442617799802
  S   54.33671152430793     67.25503046609050    100.65895511541864
  C   56.09448231678304     66.88913612601482    103.34575230715565
  O   60.48180911627398     69.48157209756485    102.20851055838858
  O   59.63478607868976     68.67116634327823     99.92817509887830
  O   60.78924496394821     70.18523063133780     98.75466506000143
  O   60.28346109137586     71.71267419530479    103.63779743074022
  O   59.89599996988701     73.64010549454018    102.55841555839611
  O   65.45242044530822     69.62410459402848    100.39321364251931
  O   64.87389789852138     69.69070960506492    102.56232664509047
  C   60.81656813643566     70.37937717421522    101.13058816429842
  C   60.39726006281773     69.69501361951203     99.81543417061924
  C   59.99283910554103     71.67157886929043    101.24414716758479
  C   60.09072956306638     72.31577724458570    102.59458670896224
  C   62.32164926320682     70.65272074155394    101.17110158287198
  C   63.12404813641439     69.35365130073936    101.01010893671570
  C   64.58962418994375     69.56343361595695    101.24437740494284
  H   60.34337461074011     70.03094944683862    103.01586647440891
  H   62.75730947604408     68.62854157002687    101.73707467368351
  H   62.99352448639253     68.95403464091089    100.00593916551158
  H   62.56697240721956     71.34987108404448    100.36842091930791
  H   62.56244254759214     71.12635410648086    102.12634917780031
  H   58.93209945969226     71.42349767846930    101.10666879288100
  H   60.27973681474952     72.37018941521391    100.45979835606303
  C   61.04426524970968     66.24089608958289     99.01900173838209
  H   61.56069679847526     65.50892851367792     98.39542113167076
  H   61.19695444751816     67.23341001572464     98.59244819084991
  N   60.96888034627367     66.70530749307169    101.53488612799428
  C   61.57574060536544     66.15827752952399    100.40664476550059
  C   61.75958693912300     66.42535044103491    102.56442725217848
  H   61.56830805664201     66.69050360433134    103.58883346479179
  N   62.83760001038453     65.73633785866485    102.15675003202998
  H   63.56482895495835     65.38497159804898    102.76028435145111
  C   62.73877039269232     65.55069679296707    100.79705267623071
  H   63.48296279773064     65.01349964751486    100.23510587306400
  C   49.85862208601390     65.48159798994081    104.91829970521393
  H   50.11492440072781     64.81277250270477    104.09491348405852
  H   49.77496512729926     66.49818494356842    104.52889912942682
  S   51.13907652428462     65.40121236139950    106.23286984458124
  H   57.06383928264378     64.84678988931115    104.26250467209900
  H   58.51625841781862     63.06375873543138    103.59464354633371
  H   48.89455834633732     65.17922253177555    105.33513840284488
  H   59.97356603579415     66.03686731286503     98.99794847796990
  H   59.88955470795833     73.96719530702855    103.47689181586654
  H   65.83071818893978     69.85070923204881    102.64109596447595
