# Supplementary material for: The E2 state of FeMoco: Hydride Formation versus Fe Reduction and a Mechanism for H2 Evolution
Source: Chemistry. 2021 Oct 15;27(67):16788–800. doi: 10.1002/chem.202102730 (PMC9293435; doi:10.1002/chem.202102730)
Supplement: Supplementary file 2 — Supporting Information [file CHEM-27-16788-s001.zip › Thorhallsson-E2-SI-xyz/Minimalclustermodel/FunctionalcomparisonNoZORA/TPSS/def2-TZVP/bH37CBS5A247TZVPgeo.xyz]

60
Coordinates from ORCA-job bH37CBS5A346_job3
  Mo  59.00300019709795     67.81766184911034    101.93053685337227
  Fe  53.02991646109346     66.05314803813387    105.19436496609779
  Fe  55.13278193218708     67.81004423969162    105.03064972747308
  Fe  54.33932279359437     66.87475769199582    102.77377917497029
  Fe  55.53080726137551     65.27351989339735    104.42486845869368
  Fe  57.75139046505186     65.94400098967309    103.31051685216103
  Fe  57.33391879322487     68.43183234782275    103.86231843945829
  Fe  56.37913952498735     67.45549655669203    101.72126334420201
  S   54.85759349146132     66.05069074679680    106.47191413268447
  S   53.09626461648010     68.14280093983483    104.16708354756180
  S   53.60690179623230     64.79780357333772    103.36005409295123
  S   59.26129130530851     67.35449269389558    104.21553636499839
  S   57.30827208524116     69.45713739905756    101.88376175082053
  S   57.89290061824940     65.96348523838215    101.08448411520203
  S   56.46549857955144     69.47440955622388    105.58209949149345
  S   57.34425119317900     64.03437824937086    104.29905023695922
  S   54.64591130670860     66.56304077226605    100.49521687394063
  C   56.08646024963913     66.94992943434976    103.56423437096950
  O   60.56941130469643     69.42731600995303    102.27025545192311
  O   59.60936936648168     68.62255805617707     99.98763207051968
  O   60.66446603598049     70.20894060477589     98.79578134402570
  O   60.42037111079696     71.63177551435803    103.76032456602665
  O   59.85300014876940     73.56394453956089    102.75155159301850
  O   65.42531100859900     69.62527128267043    100.08700203903911
  O   64.99001714628898     70.03608323771249    102.26301414701135
  C   60.80092792341933     70.35615760252081    101.18027723396369
  C   60.33004958297762     69.67667055955427     99.86813971606665
  C   59.94297993311682     71.61967007147645    101.38385211634103
  C   60.11634280855078     72.24156783927955    102.74040625758191
  C   62.29791770671152     70.68961497514414    101.12451498063061
  C   63.14177807120558     69.42165303502128    100.90157518995227
  C   64.61674878560368     69.69061223317853    100.99723776010865
  H   60.47774571302833     69.96815584355569    103.09539836356041
  H   62.87106224763181     68.69041409936506    101.66948834311764
  H   62.93702620394112     68.99604275231412     99.91804483446658
  H   62.45940116538852     71.39791790797324    100.30682423791406
  H   62.58759972212532     71.16980923873828    102.06524778663693
  H   58.88128004784443     71.33030018150433    101.31983018133232
  H   60.14448573407567     72.34618131001133    100.59441543901656
  C   60.81022642876363     65.92977918610757     99.17603964506758
  H   61.43519122177723     65.36499180724924     98.47782517390613
  H   60.59098688443442     66.91463181464621     98.75703183108794
  N   60.96771860894675     66.66440929169154    101.61529771010316
  C   61.51088313614490     66.04992585687300    100.48636213804797
  C   61.87023697463867     66.55526964761812    102.58659454562066
  H   61.74497886911243     66.91870339118789    103.59464778586607
  N   62.96702125604208     65.90480782707408    102.13866305496826
  H   63.78786073820543     65.68903443870073    102.68907093900356
  C   62.75948161813249     65.57695779974767    100.81198255998360
  H   63.49613036475466     65.04347761425207    100.23153369632811
  C   49.88350080474284     65.74003492138462    104.64092933102195
  H   50.18854785933635     65.06393492278822    103.83763861326621
  H   49.92511215587680     66.76837032571582    104.27190060697515
  S   50.99949867962935     65.54257595520320    106.09360458342695
  H   54.05196858566051     67.68518452169209    100.03493734265392
  H   54.88674774617064     68.25941424895284    102.08128372218651
  H   48.85821809999169     65.50420020712748    104.94474736695928
  H   59.85241282000678     65.41449510911406     99.29955512786562
  H   59.90197504800685     73.86551796921451    103.68231084136545
  H   65.95209482271721     70.20976454276918    102.24019354401383
