# Supplementary material for: The E2 state of FeMoco: Hydride Formation versus Fe Reduction and a Mechanism for H2 Evolution
Source: Chemistry. 2021 Oct 15;27(67):16788–800. doi: 10.1002/chem.202102730 (PMC9293435; doi:10.1002/chem.202102730)
Supplement: Supplementary file 2 — Supporting Information [file CHEM-27-16788-s001.zip › Thorhallsson-E2-SI-xyz/Minimalclustermodel/FunctionalcomparisonNoZORA/TPSS/def2-TZVP/noHCBS2B5A346TZVPgeo.xyz]

60
Coordinates from ORCA-job noHCBS2B5A346_job2
  Mo  59.00657925492677     67.78801735401832    101.87390594693792
  Fe  52.97796677809377     66.02567675054972    105.03638305141803
  Fe  55.20883909291795     67.76903564038616    104.96740791774748
  Fe  54.27282991840114     66.80288428408122    102.76961752534794
  Fe  55.55340291663414     65.25184440813760    104.43592828117632
  Fe  57.74820218343692     65.91238327272964    103.22449300425296
  Fe  57.31285656183302     68.34305681296510    103.82498798423264
  Fe  56.43860032201102     67.43996951548080    101.65219276864322
  S   54.87593223115017     66.04476063388203    106.42871865238439
  S   53.12895325265159     68.18488039383112    104.07901222393022
  S   53.58645616480463     64.69758981618588    103.31539446542781
  S   59.22686605762092     67.31618211217499    104.17195437422723
  S   57.31675755735523     69.46157285959724    101.92967432153060
  S   57.93275330009774     65.93128589889353    100.96983461385126
  S   56.53333854715805     69.53104637057999    105.54912469090594
  S   57.35465319923846     63.98490199107632    104.20067961894010
  S   54.48101919516969     67.20427630079995    100.50972939769446
  C   56.08138181571027     66.90609911219485    103.48482538615511
  O   60.56212886049913     69.39782678453963    102.27137882784862
  O   59.62764536287526     68.64940064653359     99.95813270483367
  O   60.69772233207393     70.26337961210358     98.81608095294844
  O   60.40651839267480     71.57972042877709    103.80840393952955
  O   59.96568042829584     73.55125045320987    102.81213099237240
  O   65.43918485380432     69.63581322881818    100.14294135919994
  O   64.98926485332056     69.91393016147694    102.33691984198546
  C   60.81553999874340     70.34669597880260    101.20443281276665
  C   60.35214850102960     69.70305776990322     99.87133846514072
  C   59.96830593747985     71.61486442363389    101.42658078801593
  C   60.15427564153676     72.21556809810930    102.79014159454404
  C   62.31679078352836     70.66459849634452    101.17344962523877
  C   63.14883173144680     69.39246705096591    100.92749176233669
  C   64.62426037845577     69.64708567503992    101.04979221122130
  H   60.45337552043372     69.92098211746325    103.10508103063431
  H   62.85923954552411     68.64370943094447    101.67081708761846
  H   62.95285233690427     68.99842498138153     99.92915802357507
  H   62.49673950048232     71.39173462545656    100.37651579938110
  H   62.60119341794532     71.11650566612138    102.12990126825090
  H   58.90479500150233     71.32860290760924    101.36747259326793
  H   60.17104852871281     72.34830671973768    100.64435291497547
  C   60.89835741077461     66.00161932235889     99.11004780370585
  H   61.53167574949677     65.43788975171300     98.41837555858413
  H   60.71865072478896     67.00170201176824     98.70838903798585
  N   60.97684529764210     66.64309451978521    101.57829400561171
  C   61.55666457342584     66.07058018551032    100.44561989267704
  C   61.84742369323240     66.49675727929296    102.57338479281202
  H   61.68995985222904     66.82144235547979    103.59028122376867
  N   62.95902511959606     65.86315847480148    102.13734218908311
  H   63.76044592065828     65.62378596525301    102.70628742992781
  C   62.79443784923162     65.58471394699768    100.79328007233292
  H   63.55015420168432     65.07332677571479    100.21741934390779
  C   49.81765088937840     65.52898880797331    104.96116699461942
  H   50.04684546172163     64.74505224926524    104.23401037965520
  H   49.76158057262369     66.48862824383069    104.43966210692025
  S   51.11146366823921     65.58665051419527    106.27511887853326
  H   55.90795858422515     70.59508679268862    104.97379661573913
  H   54.61452911690522     65.94636496183881    100.03312134762542
  H   48.84804437227278     65.31744291745211    105.42456792648559
  H   59.92330851414055     65.51080027882294     99.19188327721210
  H   60.02428001300792     73.84028779938643    103.74632282589874
  H   65.95151115821736     70.08814406130004    102.33098747637979
