# Supplementary material for: The E2 state of FeMoco: Hydride Formation versus Fe Reduction and a Mechanism for H2 Evolution
Source: Chemistry. 2021 Oct 15;27(67):16788–800. doi: 10.1002/chem.202102730 (PMC9293435; doi:10.1002/chem.202102730)
Supplement: Supplementary file 2 — Supporting Information [file CHEM-27-16788-s001.zip › Thorhallsson-E2-SI-xyz/Minimalclustermodel/FunctionalcomparisonNoZORA/TPSS/def2-TZVP/bH45OBS5-346TZVPgeo.xyz]

60
Coordinates from ORCA-job bH45OBS5-346_job2
  Mo  59.00370750248190     67.84659327669935    101.88831636472923
  Fe  53.05465396925128     65.98996917665791    104.94134016523117
  Fe  55.11501314602938     67.69551878194743    105.02013776050447
  Fe  54.20254132137487     66.84558263265828    102.75741731646271
  Fe  55.42787067527625     65.27063166319130    104.26803287893804
  Fe  57.83061277364718     65.90985187724561    103.30593182761946
  Fe  57.26457360042588     68.39628363090978    103.85513746679611
  Fe  56.42792376573615     67.45914095805605    101.64938162471893
  S   54.89551757830563     65.82925828939322    106.33973529574301
  S   53.04488011133703     68.14234810927188    104.13489493964197
  S   53.55478845563288     64.67937434933734    103.18438799265002
  S   59.21136100047571     67.44371873069353    104.18359875980704
  S   57.29734198540262     69.49388209651953    101.91896362447844
  S   57.94691632889519     65.97563492510422    101.04254543582186
  S   56.41676449739286     69.38635598069764    105.59422781019718
  S   59.38749495334238     64.16571262291569    103.74560041396799
  S   54.50204417366712     67.33717548893199    100.63431287610815
  C   56.07799604284047     66.90663714278222    103.47216101665862
  O   60.54804709009170     69.47675455860879    102.25313917721350
  O   59.60616359022466     68.64776660107530     99.97713393879560
  O   60.73795203420298     70.16233710875488     98.76506599292142
  O   60.36050618005824     71.70834245709928    103.69091316547355
  O   59.90852549592735     73.63563764144284    102.61670307720297
  O   65.44853647756698     69.57188668131353    100.17609733266890
  O   64.98907875646884     70.04335650710703    102.33488552505698
  C   60.81985153535535     70.37585450253171    101.14936991711498
  C   60.36619955010939     69.67508306548379     99.84435497717881
  C   59.97021723421214     71.65345993966348    101.30029564372759
  C   60.11811394852871     72.30483791961223    102.64708978346493
  C   62.32161801796429     70.68782647164150    101.12216773781256
  C   63.15437295098060     69.40179863844513    100.96737354566505
  C   64.62992086255143     69.66503715171726    101.07473648048838
  H   60.42633119629828     70.04055154036656    103.05938654102346
  H   62.86394629660119     68.70398974579457    101.75877225934312
  H   62.96235171504359     68.93854945116786     99.99833474347227
  H   62.51407812985126     71.36441290016840    100.28452331441568
  H   62.59332863071219     71.19770286829518    102.05268390464457
  H   58.90800320715648     71.37413852395498    101.21860504275706
  H   60.19941306655768     72.35878297950649    100.49952097713825
  C   60.89622057779584     66.07659564481304     99.11697382065330
  H   61.45337650861016     65.39301633087805     98.46922563338656
  H   60.89616979759344     67.07454158682209     98.67169667839711
  N   60.95825083323900     66.69988284772359    101.59638762160137
  C   61.51535570467720     66.08522471400467    100.47343014408871
  C   61.79167118620948     66.47932119604303    102.61015775520953
  H   61.63863611128080     66.80091688932330    103.62761394196386
  N   62.85699732832292     65.76152572066738    102.19559795140319
  H   63.61201844806128     65.43920312415830    102.78650027485588
  C   62.69930919154492     65.49793249310801    100.84868015846091
  H   63.42223194657459     64.92641730850771    100.28770940824295
  C   49.92080501187033     65.56375370240946    104.85240979316696
  H   50.12097173452362     64.82923057527601    104.06756512579854
  H   49.90784498930850     66.56238729328487    104.40723564973291
  S   51.20635563485648     65.46619943195488    106.16974169195166
  H   56.82518271766110     64.55123962589866    103.76718567490006
  H   58.59756095328895     63.08662084866344    103.90480490799547
  H   48.94181612076294     65.35732843345617    105.29723968300804
  H   59.85409780331099     65.74854112701389     99.17499342324967
  H   59.93982197646268     73.95933032777286    103.54096374547733
  H   65.95234657605063     70.21136279143931    102.31969526877522
