# Supplementary material for: The E2 state of FeMoco: Hydride Formation versus Fe Reduction and a Mechanism for H2 Evolution
Source: Chemistry. 2021 Oct 15;27(67):16788–800. doi: 10.1002/chem.202102730 (PMC9293435; doi:10.1002/chem.202102730)
Supplement: Supplementary file 2 — Supporting Information [file CHEM-27-16788-s001.zip › Thorhallsson-E2-SI-xyz/Minimalclustermodel/FunctionalcomparisonNoZORA/TPSS/def2-TZVP/tH5-CBS2B346TZVPgeo.xyz]

60
Coordinates from ORCA-job tH5-CBS2B346_job2
  Mo  58.97315248903853     67.79710078914555    101.85122302095917
  Fe  53.07996354837748     66.13088685718384    104.95745642251434
  Fe  55.09291168847449     67.75438493481404    104.92279085407338
  Fe  54.14230872826541     66.83857770144573    102.69473237250872
  Fe  55.51299707219466     65.30614085186477    104.40147542703271
  Fe  57.79334721137592     65.86299295860303    103.18958849085976
  Fe  57.23591265169861     68.29814295173217    103.75859223799519
  Fe  56.38517845240272     67.39534050108546    101.57887445587806
  S   54.88901536321529     66.02338529517924    106.41251187659046
  S   53.04520399864588     68.24775719975304    104.04146711461090
  S   53.56220972301242     64.72525583281347    103.31348021083392
  S   59.16153888175713     67.34723371409140    104.15733623771418
  S   57.27247854736276     69.43776222172465    101.87449148021672
  S   57.91648379555568     65.93549202173942    100.94372715100275
  S   56.47877054385918     69.55750090209030    105.45443910306575
  S   57.21313920714923     63.98518487609463    104.23037821713876
  S   54.45647355460978     67.26712057771429    100.56307107131140
  C   55.96349413623634     66.91786791104428    103.42044808971616
  O   60.51071072465135     69.42059805095305    102.26140149473923
  O   59.59921255597335     68.64487613841649     99.94548168399631
  O   60.74037936570724     70.20045294691435     98.79311147481980
  O   60.28108217284976     71.62505152271169    103.75184561945815
  O   59.86504259468410     73.57616424977020    102.70605726722225
  O   65.43452462430182     69.63421789994882    100.24746673692425
  O   64.94065256433818     70.01891618734120    102.41572360360310
  C   60.78398369597697     70.34997378001604    101.18220727609240
  C   60.35266130325932     69.67869837119592     99.85234792673609
  C   59.91984365336611     71.61452720419591    101.35709400916946
  C   60.05962940717102     72.24141057889982    102.71462331262434
  C   62.28233670793214     70.67939538389280    101.18190508698608
  C   63.13202593994167     69.40805005609187    100.99989190326382
  C   64.60235673531413     69.68376922540250    101.13710649507912
  H   60.37088932474115     69.96089575825205    103.07981147175759
  H   62.83731369118602     68.68415010418984    101.76580259490328
  H   62.95823611795150     68.97344720221777    100.01437922618486
  H   62.47736208598859     71.38205247759325    100.36667860550889
  H   62.53752094344064     71.16448547212210    102.13028589316971
  H   58.86110159853465     71.31734464849440    101.27442451338530
  H   60.13793284325865     72.33644207036509    100.56829140392645
  C   60.92067439876418     66.07447832633396     99.08136846054549
  H   61.51931872509351     65.44128125207595     98.41957568214370
  H   60.85386875208402     67.07960699546172     98.65820546590614
  N   60.94632497975259     66.66881462788018    101.56533829772026
  C   61.53789343001910     66.09673487288194    100.43840229281805
  C   61.78001869053961     66.47005731644815    102.58239554027337
  H   61.60234369362372     66.77696349559386    103.60142927669060
  N   62.88089237815125     65.80582905524189    102.16586902162940
  H   63.65358523335730     65.52211532710102    102.75379452386750
  C   62.74621682358242     65.55931165129454    100.81248658918562
  H   63.49935207088927     65.03121125517451    100.24850932785695
  C   49.95577207572095     65.58083262759571    104.86066312774359
  H   50.19644192148581     64.76228150629606    104.17663147081838
  H   49.92490011546293     66.51590981975728    104.29439362913945
  S   51.21403453545692     65.68572853214371    106.20242988763124
  H   55.76992263783663     70.52865592165794    104.82903690585391
  H   59.03076671270546     64.99578608652442    103.03572019723549
  H   48.97212628189374     65.40097713005871    105.30738173389807
  H   59.90111258215650     65.68030372432179     99.13468491700608
  H   59.89212089569325     73.88167912691581    103.63649955142358
  H   65.90170482192474     70.19989092212927    102.41812066702984
