# Supplementary material for: The E2 state of FeMoco: Hydride Formation versus Fe Reduction and a Mechanism for H2 Evolution
Source: Chemistry. 2021 Oct 15;27(67):16788–800. doi: 10.1002/chem.202102730 (PMC9293435; doi:10.1002/chem.202102730)
Supplement: Supplementary file 2 — Supporting Information [file CHEM-27-16788-s001.zip › Thorhallsson-E2-SI-xyz/Minimalclustermodel/FunctionalcomparisonNoZORA/TPSS/def2-TZVP/bH37CBS5A346TZVPgeo.xyz]

60
Coordinates from ORCA-job bH37CBS5A346_job2
  Mo  58.97596282398234     67.90487041151496    101.92196862119954
  Fe  52.89746355731688     66.19851346192510    104.99921484788280
  Fe  55.06942593967399     68.02672420514322    105.00262664789872
  Fe  54.29416199545366     66.89006346473643    102.75177275503270
  Fe  55.49871871543110     65.46556913060503    104.51462688012150
  Fe  57.68740708046430     66.08231931718657    103.32701644225919
  Fe  57.30757075850688     68.56444185683500    103.85684071630153
  Fe  56.36759797165425     67.66878892359138    101.70457671336835
  S   54.74096732448009     66.28259370125990    106.45739458811450
  S   53.02608676084770     68.30137571512671    103.95509468649249
  S   53.60574883722294     64.80473159636536    103.39209615647442
  S   59.20234394648025     67.47304106198560    104.22455477327316
  S   57.35043186893977     69.60255327590835    101.90236466231936
  S   57.83439467344411     66.06081716949261    101.10366532053087
  S   56.42788321597968     69.69253903555582    105.50966095195464
  S   57.28298306672598     64.18227934459122    104.32208015320013
  S   54.72496870281942     66.79508191055390    100.41832337050067
  C   56.05328849964852     67.10941643667363    103.56440909888711
  O   60.59074701289154     69.45844711142013    102.26260377351477
  O   59.60441588687178     68.68535686302238     99.98136447557921
  O   60.71442214131272     70.23171133831880     98.78655541881326
  O   60.52174384858343     71.66395079911693    103.75077535007718
  O   60.05648268378700     73.62138184849942    102.73879754901461
  O   65.45170643067340     69.47433372959463    100.08163107042913
  O   65.03231545074352     69.88438708718965    102.26099261675004
  C   60.85968290356523     70.37524148366374    101.17102835187048
  C   60.36260121584096     69.71321827981257     99.85979104373523
  C   60.05385959718414     71.67309068295725    101.37290374736543
  C   60.25296365169581     72.28798190819450    102.72951315517123
  C   62.36896927730577     70.64828055713787    101.11659564321248
  C   63.16261077726126     69.34778820230846    100.89627937024635
  C   64.64669673203809     69.56186075966920    100.99307442397091
  H   60.51670433644417     70.00478003968718    103.08633163955480
  H   62.86327311966665     68.62804489014084    101.66426742133287
  H   62.94301615898239     68.92997691562567     99.91261550050024
  H   62.55970202771354     71.34869305370539    100.29845658481658
  H   62.67606092537628     71.11809002441187    102.05713182301886
  H   58.98129558232836     71.42891926029495    101.30897521884832
  H   60.28538186894745     72.38958684696165    100.58272073243900
  C   60.75594915110616     65.98235339328791     99.17276522249973
  H   61.35094298233521     65.36778825577484     98.49057832519614
  H   60.61825296870688     66.97697092361899     98.74219040229839
  N   60.90258301483871     66.68840144435025    101.62121196242975
  C   61.43773864189838     66.05991624428374    100.49616461619627
  C   61.78215730066043     66.53194373385867    102.60688915916856
  H   61.65712613540727     66.89093618578656    103.61641142658911
  N   62.85777943720005     65.83901623322491    102.17152334294516
  H   63.65808205400839     65.58171165248832    102.73423706205929
  C   62.65895892900161     65.53085478102028    100.83884241541192
  H   63.38165887022316     64.97047835434601    100.26628974678810
  C   49.88081404172370     65.15098415349075    104.73019401485206
  H   50.32099797221753     64.29476489194002    104.21244277534745
  H   49.74123895404092     65.96392398008759    104.01254738864586
  S   50.97090234996297     65.69093399944626    106.11628529719783
  H   53.90071511883920     67.83555824702027    100.16698061752975
  H   55.13201976589244     68.53473343350919    101.97879319111937
  H   48.90580059249442     64.86587615359312    105.13917705294166
  H   59.76023835420838     65.54092569944497     99.28161911403100
  H   60.11778848438379     73.92151841851592    103.66938203061535
  H   65.99990467355414     70.02433662411578    102.23947914604692
