# Supplementary material for: The E2 state of FeMoco: Hydride Formation versus Fe Reduction and a Mechanism for H2 Evolution
Source: Chemistry. 2021 Oct 15;27(67):16788–800. doi: 10.1002/chem.202102730 (PMC9293435; doi:10.1002/chem.202102730)
Supplement: Supplementary file 2 — Supporting Information [file CHEM-27-16788-s001.zip › Thorhallsson-E2-SI-xyz/Minimalclustermodel/FunctionalcomparisonNoZORA/TPSS/def2-TZVP/bH45OBS5-247TZVPgeo.xyz]

60
Coordinates from ORCA-job bH45OBS5-247_job3
  Mo  58.99412505522983     67.80589980517640    101.86559604508241
  Fe  53.15852504469213     66.04316645003701    105.20532779962274
  Fe  55.13159452037895     67.74616315809010    105.01685228092083
  Fe  54.22917054835550     66.72389783344454    102.83079810762635
  Fe  55.52277429404801     65.31410648621473    104.50366036015585
  Fe  57.81604250452631     65.82107850839022    103.22310523400073
  Fe  57.29189220190644     68.35956971871516    103.79848439869860
  Fe  56.37854639538222     67.38287150388756    101.64935642967407
  S   54.94905729329007     66.03617404733171    106.54962217936830
  S   53.09117985845911     68.12348333011889    104.23557186786813
  S   53.70209372980639     64.59026065905230    103.49250111358575
  S   59.21875567109343     67.35175933654588    104.13871927645809
  S   57.25833358925228     69.42010971719769    101.84505438432554
  S   57.90788456165939     65.95563803546568    100.97290918239828
  S   56.48828554287932     69.39778139667231    105.54167730573273
  S   59.39267080904069     64.05608784756272    103.44067463654416
  S   54.43396022275938     67.22778124489012    100.69303662832426
  C   56.10139364438493     66.86634119434619    103.50935715185160
  O   60.52177242572635     69.43094098120115    102.25524596642457
  O   59.59910280966687     68.64069481965124     99.96105462642375
  O   60.75389025140488     70.16409181930334     98.78131303879707
  O   60.28153036398739     71.62978528346000    103.72809243757268
  O   59.76321689906574     73.56043006786716    102.69073164757899
  O   65.46553895997816     69.38355617145193    100.30960877841828
  O   64.95211573231575     70.32348841421167    102.29504088447513
  C   60.79102803852593     70.35492056441399    101.17021749685526
  C   60.36328441537631     69.66682076108027     99.84967260607030
  C   59.91572902187539     71.61333879736384    101.33216909828688
  C   60.02531664668401     72.23882210346162    102.69493887063582
  C   62.28653883423404     70.69439867567851    101.16760599502874
  C   63.14471039678339     69.42608399871759    101.03253207109115
  C   64.62099532469801     69.69087302217611    101.13348197855390
  H   60.38986097351042     69.97698797482515    103.07255989320655
  H   62.87119840302464     68.73540024226298    101.83837040265253
  H   62.95830843821453     68.93029447381132    100.07846788625513
  H   62.47718654095896     71.37097474037363    100.32934510523543
  H   62.53450325397176     71.21471447004134    102.09846016488659
  H   58.86017327193095     71.31947694429060    101.22167077864408
  H   60.14858772138478     72.34037522457199    100.55183484651143
  C   60.85967601760066     66.04724719180325     99.07258969301290
  H   61.44427780079794     65.40860936239218     98.40362886751296
  H   60.79217705763312     67.05123138948395     98.64718087393237
  N   60.95021792807727     66.66929876750815    101.55215802166127
  C   61.50068837315081     66.06805144957882    100.41856562543995
  C   61.80126921592943     66.45718801947935    102.55298602906871
  H   61.65426270881174     66.77250948994929    103.57350235277443
  N   62.87194979386432     65.75886816269515    102.11963270691504
  H   63.64157198610099     65.44777206208047    102.69755808303509
  C   62.69943331027316     65.49890620849247    100.77380252430569
  H   63.42302512204296     64.94109839019450    100.20008208300335
  C   50.01934438134104     65.75511927896390    104.64294492360719
  H   50.30848989646363     65.07465810490942    103.83748209411571
  H   50.08423077736015     66.78325971201214    104.27674552805782
  S   51.13405190147824     65.53096518330732    106.09049190249658
  H   57.00135277757990     64.64018565980089    104.24192001297922
  H   58.61764525510175     62.98791638470932    103.71425287248348
  H   48.98952907171626     65.54055065288598    104.94677483888670
  H   59.84000102475500     65.65597788718912     99.13966406088217
  H   59.76974508448249     73.86511042773867    103.62182234778724
  H   65.92178530495362     70.44918539144653    102.28458060216087
