# Supplementary material for: The E2 state of FeMoco: Hydride Formation versus Fe Reduction and a Mechanism for H2 Evolution
Source: Chemistry. 2021 Oct 15;27(67):16788–800. doi: 10.1002/chem.202102730 (PMC9293435; doi:10.1002/chem.202102730)
Supplement: Supplementary file 2 — Supporting Information [file CHEM-27-16788-s001.zip › Thorhallsson-E2-SI-xyz/Minimalclustermodel/FunctionalcomparisonNoZORA/TPSS/def2-TZVP/noHCBS2BP247TZVPgeo.xyz]

60
Coordinates from ORCA-job noHCBS2B5A346_job3
  Mo  59.01376931082177     67.75492098805637    101.92015567654970
  Fe  53.09643288765925     66.03391298310493    105.31690663231898
  Fe  55.22657568142888     67.70706090379076    105.07907765680166
  Fe  54.31124161160660     66.80733154893463    102.86420554237750
  Fe  55.55889831484265     65.18373345405186    104.44418510870622
  Fe  57.76462638159074     65.86166087757934    103.26038304924489
  Fe  57.35310060263608     68.32144094199748    103.84235377759528
  Fe  56.41809182899308     67.36933742961105    101.72351800339834
  S   54.97157500067142     65.97173943739374    106.55161241911284
  S   53.20193886675622     68.18631587124412    104.31535720789735
  S   53.59536092818921     64.69979553347993    103.44096616624017
  S   59.28831001876911     67.25379480088957    104.19900116548214
  S   57.28083643470314     69.38781268147864    101.90856087079941
  S   57.90148891050553     65.90952272190600    101.01650134012431
  S   56.65478115452695     69.41485796892856    105.72175477345286
  S   57.37467024758291     63.93304208025844    104.23484201577097
  S   54.47738764046213     67.21274631276546    100.63094719896326
  C   56.10098709924358     66.86557424418044    103.54947588719070
  O   60.55798423095156     69.39598121619689    102.28875394922687
  O   59.61268366024830     68.58961053087252     99.99421785461278
  O   60.67666237043094     70.17900387186450     98.81562626137817
  O   60.34173086880033     71.60796280800345    103.77860289083245
  O   59.82075842944554     73.53852003056136    102.74187686833402
  O   65.42529896022751     69.68660172419210    100.15092612012529
  O   64.96893509827244     70.04812405542819    102.33139631769114
  C   60.78466907845069     70.32751055139948    101.20186917726934
  C   60.33278879296049     69.64505911910973     99.88420910337993
  C   59.90478064682446     71.57817535436838    101.39506166811182
  C   60.06422348391137     72.21149137085845    102.74749360186091
  C   62.27689511764369     70.68342606653337    101.15817737656739
  C   63.14072259670528     69.42651946354984    100.94639993181296
  C   64.61002308972279     69.71925326318073    101.05698032601612
  H   60.43882881263612     69.93369681971672    103.11107985891607
  H   62.87149079469334     68.69238890844588    101.71196395218486
  H   62.95250477353545     68.99794651120034     99.96082969519530
  H   62.43638845906059     71.39202176431534    100.34037529643794
  H   62.55117911897137     71.16927094710843    102.10080645313411
  H   58.84888111941800     71.26659556992988    101.33248277608240
  H   60.09536384832630     72.30234341505547    100.60096104737273
  C   60.83872502383984     65.93720502057428     99.12481950188888
  H   61.45372182386209     65.36075612542176     98.42711692709771
  H   60.64641243179516     66.92904932704801     98.70882467419662
  N   60.98696170716229     66.62305410862290    101.57970826583329
  C   61.53486966277294     66.03327578181039    100.43960083856672
  C   61.88960259451956     66.49907951095140    102.54912473637738
  H   61.76180927048804     66.84170253922416    103.56414760869568
  N   62.98993933816615     65.86174184140617    102.09037913114784
  H   63.80997350760036     65.63673579066932    102.63818354671874
  C   62.78513952264731     65.55905293925730    100.75736801391425
  H   63.52426087396496     65.03943471136088    100.16749262766875
  C   49.95024537957535     65.74013513529275    104.66530353294831
  H   50.28125485501312     65.04598237469607    103.88785416334844
  H   50.00001603140425     66.75902186624337    104.27080317199594
  S   51.02749766626141     65.58306326766088    106.15117891701530
  H   55.98543770543194     70.45636206470617    105.17833234199264
  H   54.48988117932896     65.96693348658572    100.08296647736613
  H   48.91596852869637     65.50996889193691    104.94260358126623
  H   59.86746410589468     65.44641935581674     99.24230390055958
  H   59.86617322023713     73.84878391390849    103.66995138932292
  H   65.92752229908453     70.24104380523065    102.31777963346318
