# Supplementary material for: The E2 state of FeMoco: Hydride Formation versus Fe Reduction and a Mechanism for H2 Evolution
Source: Chemistry. 2021 Oct 15;27(67):16788–800. doi: 10.1002/chem.202102730 (PMC9293435; doi:10.1002/chem.202102730)
Supplement: Supplementary file 2 — Supporting Information [file CHEM-27-16788-s001.zip › Thorhallsson-E2-SI-xyz/Minimalclustermodel/FunctionalcomparisonNoZORA/TPSS/def2-TZVP/tH5-CBS2B247TZVPgeo.xyz]

60
Coordinates from ORCA-job tH5-CBS2B346_job3
  Mo  58.97712223869089     67.77844351033009    101.87642617525866
  Fe  53.15029554123738     66.15769588113720    105.17981431309876
  Fe  55.14704684694120     67.76501143692067    105.01187948661466
  Fe  54.17194386590769     66.81710171073715    102.80921201538843
  Fe  55.49185214681300     65.26134122594210    104.39304953276537
  Fe  57.81074206118757     65.82369339849413    103.21203166733913
  Fe  57.27736887066261     68.30982951278934    103.79640336821394
  Fe  56.39301780142412     67.34272677874966    101.64832353738920
  S   54.93783129742575     66.06073166946481    106.48607978778304
  S   53.13434278080300     68.26255822966515    104.24992672125744
  S   53.56894812174908     64.68461481696384    103.45201836185808
  S   59.21362211226955     67.31780015563214    104.17257420563796
  S   57.24483589314287     69.39155359998391    101.86377321827354
  S   57.91377956821680     65.89922432154336    100.98629311233486
  S   56.57419846272303     69.48652744562197    105.60202180023299
  S   57.21643395596140     63.95264658481357    104.26366359054292
  S   54.45125269004626     67.22590198252300    100.65865792090159
  C   55.99390507033122     66.89636979111056    103.48649630176254
  O   60.50518126098343     69.41154622152938    102.26898374621622
  O   59.57942506071306     68.61492652697963     99.96398508284183
  O   60.72971350436404     70.14843883712538     98.79293695151931
  O   60.24012837784819     71.62503422234938    103.73709817079607
  O   59.76385346840727     73.55397596491092    102.67651207496242
  O   65.42712426449134     69.61561902390120    100.25871930580381
  O   64.92542320908413     70.14513705892847    102.39425813465830
  C   60.76302566997554     70.33459566159033    101.18087592058488
  C   60.33801293285712     69.64409433312937     99.85887215166053
  C   59.87805923433063     71.58671200526676    101.34170350338664
  C   59.99855727205460     72.22622322197151    102.69560265008285
  C   62.25583851892423     70.68703111068500    101.17472989614514
  C   63.12434594426327     69.42547708769122    101.01957041772322
  C   64.59247068389269     69.72187586683503    101.14106356078990
  H   60.35987610896080     69.95716228356073    103.08299589170284
  H   62.84578425223608     68.71595431429978    101.80530715388602
  H   62.95211749748847     68.96119559600859    100.04739393978484
  H   62.43961583743513     71.37529951439576    100.34468040547300
  H   62.50332737505212     71.19618288151722    102.11237334466979
  H   58.82470896171143     71.27504567782380    101.25064365937305
  H   60.09209939101899     72.30697568503223    100.55007048747377
  C   60.87584125571732     66.07380180801628     99.05938947061831
  H   61.44449329248568     65.41473827964542     98.39626695648870
  H   60.83800423703025     67.07597654921345     98.62568085373657
  N   60.94194319577473     66.65474001269261    101.54853638669067
  C   61.51249682648007     66.08742080200108    100.40777114735181
  C   61.79289902547979     66.44718757603145    102.54990146217352
  H   61.63189752082531     66.74681160504369    103.57368424715483
  N   62.88386199748616     65.78149892462952    102.11033833305244
  H   63.66506165895416     65.49108534083450    102.68348526912665
  C   62.72468151702444     65.54309926242713    100.75840797982319
  H   63.46496973032596     65.01408184587628    100.17851549315586
  C   50.01588707462666     65.70333743918698    104.61873050936761
  H   50.36369245050756     64.98791911130023    103.86849773592721
  H   50.00779163030032     66.70280524396948    104.17493728824272
  S   51.12980041919901     65.66856592964733    106.08244305190119
  H   55.86071489359765     70.48418248855370    105.03143405778815
  H   59.08455745117703     64.99144935034056    103.16583661464101
  H   49.00058736494019     65.43852774825783    104.93233357027481
  H   59.84492020935771     65.71398438063714     99.12944268716863
  H   59.78160674038858     73.86890932995425    103.60397228266253
  H   65.88583335668883     70.32909882377928    102.38833103645450
