# Supplementary material for: The E2 state of FeMoco: Hydride Formation versus Fe Reduction and a Mechanism for H2 Evolution
Source: Chemistry. 2021 Oct 15;27(67):16788–800. doi: 10.1002/chem.202102730 (PMC9293435; doi:10.1002/chem.202102730)
Supplement: Supplementary file 2 — Supporting Information [file CHEM-27-16788-s001.zip › Thorhallsson-E2-SI-xyz/Minimalclustermodel/FunctionalcomparisonNoZORA/TPSS/def2-SVP/tH5-CBS2B247SVPgeo.xyz]

60
Coordinates from ORCA-job tH5-CBS2B346_job3
  Mo  58.96167104128670     67.79127756347545    101.93280343969226
  Fe  53.13670534565129     66.10675913323696    105.19397858026710
  Fe  55.15811343057052     67.69335179231669    105.11364774313932
  Fe  54.16753021122150     66.80825806771277    102.90236464950192
  Fe  55.49644723910328     65.24027723429764    104.44352557604870
  Fe  57.79622629546301     65.83565809862628    103.25167008530701
  Fe  57.29019150627455     68.26807937423544    103.88527761674209
  Fe  56.37603397323883     67.37921006462429    101.73725083238951
  S   54.88823687432378     65.95303031296883    106.60931231699757
  S   53.12656614242658     68.29658846190257    104.36233439190681
  S   53.57072789449954     64.60851457327314    103.45117263462546
  S   59.27309574518096     67.28574627706062    104.23807582888088
  S   57.24588211950473     69.45847518776621    101.98043489226104
  S   57.88110017751026     65.91441300931238    100.99445028066836
  S   56.60839595700747     69.44605930919192    105.75569690641036
  S   57.23471252982148     63.92627281487839    104.30515570326520
  S   54.41595792825962     67.28829927104741    100.73921322834563
  C   55.98788520606000     66.88072308434647    103.55833841304501
  O   60.47363873438291     69.40100836406779    102.31251730824499
  O   59.51767002713843     68.60610562699269    100.03282670258579
  O   60.86180953131223     69.95001084446110     98.82809525148987
  O   60.13899783974335     71.58189110992679    103.72864437231054
  O   59.70321745638109     73.51459383474563    102.66341877010105
  O   65.41950519687408     68.59992539123738    101.18062987185472
  O   65.02154814374539     70.80441830255891    101.44238960034845
  C   60.77485087119218     70.29216913230692    101.21177267956782
  C   60.37595299880476     69.56004322521967     99.89993152388719
  C   59.88801205754144     71.55318149485976    101.31932227144024
  C   59.94252221360218     72.19558969867657    102.67935615788045
  C   62.27422963213495     70.62636297898699    101.22564355049978
  C   63.12183839018966     69.35417489433624    101.22729552962763
  C   64.62052332648157     69.51917999304047    101.27109426667154
  H   60.31329984120614     69.97395061218197    103.11550458184219
  H   62.85178450855993     68.73069544730845    102.09809800970838
  H   62.89816833243319     68.73112412843045    100.34316701237331
  H   62.48442033541613     71.23108552853503    100.32858181546777
  H   62.50574037175630     71.23824011372875    102.11534432023478
  H   58.83028271759966     71.24009749055404    101.18430878086239
  H   60.13887957861940     72.27621977012501    100.52907468395705
  C   60.81221073231497     66.19345407850270     99.03217511521389
  H   61.30497722136471     65.45526171112292     98.37749991518844
  H   60.85834709350256     67.18560070480696     98.55331277215355
  N   60.90893622659309     66.68336250194348    101.55140937939500
  C   61.47955205020644     66.19565697372765    100.37181776409032
  C   61.79797434640638     66.47856881813011    102.52703687381117
  H   61.64097159669817     66.73169465322525    103.57503945360071
  N   62.91286676290508     65.88877141166851    102.03373881829800
  H   63.73798441754294     65.63812333795262    102.57527913667013
  C   62.73642889084237     65.70181582694745    100.67577063918645
  H   63.49614427527867     65.23721074137772    100.05017820173374
  C   50.07559279576768     65.74949765834084    104.41896434556030
  H   50.47734003509138     65.05518909108710    103.66044170930122
  H   50.13115330953770     66.77539952830026    104.01477918419097
  S   51.05332519989742     65.61915275114005    105.97734356871720
  H   55.86565166364574     70.42095571934443    105.16188762999731
  H   59.04997991942719     64.97434134505330    103.14721231244344
  H   49.01864068578804     65.49781224337053    104.62151728963374
  H   59.74702520483673     65.93352330446682     99.14613477104712
  H   59.67823089412881     73.81685881805608    103.59931924556290
  H   66.00306495569708     70.78818416887226    101.47237969374005
