# Supplementary material for: The E2 state of FeMoco: Hydride Formation versus Fe Reduction and a Mechanism for H2 Evolution
Source: Chemistry. 2021 Oct 15;27(67):16788–800. doi: 10.1002/chem.202102730 (PMC9293435; doi:10.1002/chem.202102730)
Supplement: Supplementary file 2 — Supporting Information [file CHEM-27-16788-s001.zip › Thorhallsson-E2-SI-xyz/Minimalclustermodel/FunctionalcomparisonNoZORA/TPSS/def2-SVP/bH37CBS5A247SVPgeo.xyz]

60
Coordinates from ORCA-job bH37CBS5A346_job3
  Mo  59.00026677238746     67.80883659293559    102.01256484339916
  Fe  52.98761485595226     65.97344309008746    105.18157420781579
  Fe  55.14957351180927     67.71772593925451    105.18022830900814
  Fe  54.28566369069318     66.95907044908652    102.89688194709262
  Fe  55.51206033699219     65.23644867504528    104.42942090704041
  Fe  57.74216024944820     65.94162961567565    103.37998075962902
  Fe  57.34191119968148     68.37408956151415    103.98174875614798
  Fe  56.39846108135114     67.43321640336245    101.82918067561440
  S   54.77990539486344     65.86190905316801    106.56235453782115
  S   53.05739504730725     68.18435100243707    104.39158195811682
  S   53.59949029302717     64.75960508034188    103.28119679183975
  S   59.33079003484047     67.31250168340949    104.31224653624544
  S   57.31009868465976     69.50526977384523    102.01512692084786
  S   57.90246023252114     65.93019524209942    101.11651824324410
  S   56.52181331843288     69.35037183544054    105.79293543321945
  S   57.33805248802409     63.98844082382660    104.32561877363743
  S   54.56023380070006     66.73523853697117    100.56943191541642
  C   56.06081542691443     66.93021982998916    103.65234413445393
  O   60.54183194081414     69.40769248263632    102.33462895904772
  O   59.55115409361827     68.58213446628450    100.08403585125083
  O   60.82513383005679     69.95661350969964     98.83751526052779
  O   60.29895401785151     71.60221574166513    103.74899861723046
  O   59.78752515919734     73.52430254261667    102.69778625564584
  O   65.45709346713431     68.61148066543275    101.32632089730994
  O   65.06653954394480     70.78436350646065    100.86624203542988
  C   60.81649845170339     70.29293721372188    101.22153974925226
  C   60.38059382658829     69.55626557125771     99.92430285197061
  C   59.94589429322966     71.56256253174386    101.35234251978422
  C   60.04910939052819     72.20917327189677    102.70705482287197
  C   62.31787603265970     70.61952971245272    101.18876618789675
  C   63.16177729172663     69.34731739912247    101.10315857170426
  C   64.66078493326062     69.51497707611138    101.12216833064237
  H   60.42453073794380     69.98529051231547    103.14158161198357
  H   62.90762926992298     68.65967086042910    101.92499267029581
  H   62.92325254047994     68.80069855235554    100.17080345503182
  H   62.49810598804015     71.25900534662573    100.31014021435728
  H   62.58403358859866     71.19534651244331    102.09346689265008
  H   58.88066218142479     71.25893030223001    101.25215312958350
  H   60.17783668444887     72.28060778605133    100.55169038592118
  C   60.81751437469558     66.10109254574627     99.15135365421344
  H   61.30678338693485     65.34765176678761     98.51159115471839
  H   60.84022371998056     67.07702843666033     98.63868194253914
  N   60.95389237383034     66.68137049858522    101.64766865531014
  C   61.51143126944886     66.16162516894326    100.47594385710038
  C   61.87037053944506     66.54127137089186    102.60953553820066
  H   61.73048121091645     66.83744412004846    103.64881682025701
  N   62.98766381999383     65.95660426996078    102.11547461553265
  H   63.83553573603462     65.76042256344591    102.64439577469886
  C   62.78639523298519     65.71002806912871    100.77063245791899
  H   63.54401290250728     65.23872967808060    100.14740877396434
  C   49.92052370875269     65.76054293180852    104.40132107283254
  H   50.29368738561507     65.15289930125776    103.55880565633348
  H   50.00494643283886     66.82638293233802    104.12726409083433
  S   50.89899748956152     65.40941211804228    105.92774878723091
  H   54.09136188129827     67.94345397533334    100.15434127979147
  H   54.65875807313881     68.35531512791366    102.34645538258576
  H   48.85822860792599     65.51580643079616    104.58196185768756
  H   59.75754799883514     65.83322209188943     99.29383663158181
  H   59.79141697342380     73.82769853773797    103.63361659307790
  H   66.04835036004231     70.77308781654287    100.88721708858417
