# Supplementary material for: The E2 state of FeMoco: Hydride Formation versus Fe Reduction and a Mechanism for H2 Evolution
Source: Chemistry. 2021 Oct 15;27(67):16788–800. doi: 10.1002/chem.202102730 (PMC9293435; doi:10.1002/chem.202102730)
Supplement: Supplementary file 2 — Supporting Information [file CHEM-27-16788-s001.zip › Thorhallsson-E2-SI-xyz/Minimalclustermodel/FunctionalcomparisonNoZORA/TPSS/def2-SVP/bH45OBS5-346SVPgeo.xyz]

60
Coordinates from ORCA-job bH45OBS5-346_job2
  Mo  58.99001636972653     67.83602694442241    101.91151948449482
  Fe  53.07414242804425     65.95111566933112    104.96817116396251
  Fe  55.10843650491913     67.59739002579227    105.05891469704828
  Fe  54.19232778621431     66.84308748112834    102.77367704306644
  Fe  55.39791660426891     65.21117635801839    104.16940315342124
  Fe  57.80489181092108     65.89917229606598    103.29099844116506
  Fe  57.24465866614696     68.36916011165231    103.89935182396223
  Fe  56.41921970557878     67.46192816238185    101.67833254332557
  S   54.95663422736356     65.65196214632932    106.33832384817863
  S   53.01449927659942     68.14468245699051    104.19277157536690
  S   53.44728559215450     64.64236485057117    103.13023249562623
  S   59.22834271791372     67.41271247339657    104.22647543183517
  S   57.29162959495180     69.52917676993766    101.95497941230693
  S   57.94600513041352     65.95974996470481    100.99161822138214
  S   56.40219087251936     69.31167495522976    105.68604189590873
  S   59.35347589832582     64.17594774440531    103.85637671251304
  S   54.48131483154253     67.38250248716373    100.64409741993647
  C   56.07281687955447     66.88833081788374    103.49002500942765
  O   60.50184953373509     69.44924871345678    102.28766789401541
  O   59.57635350115059     68.61933625565909    100.02011402414334
  O   60.91433731212689     69.95384897884981     98.79866303552571
  O   60.19949009030331     71.64735143641711    103.67120749187927
  O   59.79433060556906     73.57445450650560    102.58377166827916
  O   65.44999565342614     68.55736114711600    101.16986569327865
  O   65.07894961254408     70.75802732114873    101.49662151611552
  C   60.83064757885342     70.31940522881357    101.17875325285951
  C   60.43221422069718     69.57574146036112     99.87503560652839
  C   59.96596382288497     71.59759060812961    101.26095374450146
  C   60.01767009891715     72.25392295440722    102.61525734128644
  C   62.33582036395455     70.62651662954413    101.20194673671237
  C   63.16199903948208     69.34023826339218    101.22898135832482
  C   64.66275200335505     69.48377419795278    101.28339520306653
  H   60.34473907446821     70.03844236531792    103.08078275629684
  H   62.87522121441518     68.73570749538327    102.10826399786799
  H   62.93649484382122     68.70632645851094    100.35365998236043
  H   62.56395483226068     71.21523843032362    100.29844265175332
  H   62.57013189896043     71.24681102407146    102.08482640563150
  H   58.90456215019926     71.30519685718834    101.11522230007212
  H   60.24084228933890     72.30644554274602    100.46585814418232
  C   60.89959098664709     66.19388784689333     99.08496595728505
  H   61.39805922848458     65.43994068395361     98.45304322456303
  H   60.98253958231014     67.18002396991882     98.59855982179192
  N   60.93340430806433     66.71912272294210    101.59944608968867
  C   61.52210811492932     66.19199889212202    100.44596502399338
  C   61.78284356721167     66.49857453413878    102.60609557825934
  H   61.60520406387673     66.76395962734084    103.64670011911640
  N   62.89157232167761     65.86645533166173    102.15698798534420
  H   63.68211834044418     65.58172815660116    102.73206124994176
  C   62.74988285080185     65.65950517294529    100.79793122002259
  H   63.51254204447763     65.15952872160803    100.20411306949320
  C   49.95869814410967     65.68639058959167    104.89655559839014
  H   50.12220370338075     64.97189630705905    104.07100191118639
  H   50.01238006346766     66.71055778936859    104.48795814283054
  S   51.22407471197319     65.45472166791617    106.22377104145728
  H   56.75328338960438     64.50737153348877    103.53394952024213
  H   58.70197857514932     63.07416231406015    103.39967327270480
  H   48.95115943032673     65.52169971446612    105.31942800962992
  H   59.82602410705525     65.95617577162625     99.16483476515222
  H   59.76187567955971     73.88737646328717    103.51604136720447
  H   66.05993114881130     70.72812359829388    101.53340085406816
