# Supplementary material for: The E2 state of FeMoco: Hydride Formation versus Fe Reduction and a Mechanism for H2 Evolution
Source: Chemistry. 2021 Oct 15;27(67):16788–800. doi: 10.1002/chem.202102730 (PMC9293435; doi:10.1002/chem.202102730)
Supplement: Supplementary file 2 — Supporting Information [file CHEM-27-16788-s001.zip › Thorhallsson-E2-SI-xyz/Minimalclustermodel/FunctionalcomparisonNoZORA/TPSS/def2-SVP/noHCBS2B5A346SVPgeo.xyz]

60
Coordinates from ORCA-job noHCBS2B5A346_job2
  Mo  58.99397377112415     67.77775957126524    101.88293656155568
  Fe  52.96941323061114     66.01748783033463    105.07428712459486
  Fe  55.16844121840158     67.66887208609400    104.96195035921305
  Fe  54.23563173207842     66.76068421694332    102.76782124839603
  Fe  55.52829480511308     65.19448953201146    104.36957604763937
  Fe  57.71151096405960     65.87855817851737    103.16232301676497
  Fe  57.27740113148758     68.27973788165140    103.82968331942767
  Fe  56.44129314192510     67.42012101526709    101.63946996584225
  S   54.91495024450203     65.91001714155418    106.46534587776775
  S   53.05841617861687     68.20063996964387    104.06740432894961
  S   53.47479712854049     64.62544398695394    103.30605983681050
  S   59.22485939388961     67.24421107949986    104.19530366445429
  S   57.30680179703506     69.49247361244441    101.94635678048239
  S   57.95726130321106     65.91713366820295    100.86985487289633
  S   56.48319180307310     69.50664549265588    105.56578839339655
  S   57.31926896347755     63.89420670424366    104.07153313737837
  S   54.44421361464166     67.18092472975415    100.45253880347452
  C   56.05278289473020     66.85806369494574    103.45471171670840
  O   60.51873695721295     69.35685899357576    102.32726508012152
  O   59.61469946493035     68.64041869486236    100.00761512095868
  O   60.89747275205193     70.10258934062392     98.87290130335941
  O   60.26233634386551     71.48380043989418    103.84959062295169
  O   59.87512536107923     73.47468231652414    102.87590656005024
  O   65.45600104138236     68.56019063141740    101.41243952567129
  O   65.09740814166763     70.76155277410062    101.08057473195902
  C   60.83480027686382     70.29556671186087    101.27065477095795
  C   60.43328593640180     69.63192017865201     99.92328070704846
  C   59.97374177381018     71.56590415905262    101.44716405077762
  C   60.07078405435345     72.14830857075182    102.83051509274968
  C   62.33993460408971     70.60589019561522    101.30004883006883
  C   63.17432363894376     69.33168860017099    101.16725731654853
  C   64.67350382724324     69.48252603349822    101.24247548457103
  H   60.38084291180538     69.88978532729109    103.16047899045556
  H   62.88847406442096     68.60040060545067    101.93980899324728
  H   62.96100342762163     68.84092473322711    100.19861488757800
  H   62.55262199570478     71.29213575183543    100.46508316202184
  H   62.58507943696659     71.12640433575901    102.24342630011498
  H   58.90771614269848     71.27139196036757    101.32589666821862
  H   60.21921793282137     72.31499999523739    100.68011414242552
  C   60.94802698026773     66.18916742622976     99.04836504816598
  H   61.47625827030956     65.47380623600115     98.39604443766008
  H   60.98252376734471     67.19016445130713     98.58733185917460
  N   60.95808514678182     66.65825869797106    101.56972507859136
  C   61.57483325239919     66.18855849144251    100.40694513051955
  C   61.82223234374650     66.47140287400971    102.57097828786934
  H   61.63062066302102     66.72234016584186    103.61399501621929
  N   62.96338785981850     65.90502463537021    102.11008196758893
  H   63.78086230165086     65.67833118468958    102.67347423135418
  C   62.83188429472673     65.71902463495793    100.74693348977628
  H   63.62104503000891     65.27475415298439    100.14333788679521
  C   49.84350573930946     65.65517531597155    104.99342358594475
  H   50.07438787084995     64.85976732845400    104.26319895861373
  H   49.83853815400855     66.62338163144953    104.46224596536409
  S   51.08970309386559     65.67195917175316    106.36016806543569
  H   55.82354803409977     70.54122692110838    104.95480485311099
  H   54.62036248887504     65.90218230456497    100.02157555002236
  H   48.83703992754033     65.47532074696888    105.41350415307669
  H   59.88531488691617     65.90554045247596     99.12965872879974
  H   59.87605376881673     73.73514161695131    103.82459009838992
  H   66.07791572315990     70.73896681771018    101.13129820986994
