# Supplementary material for: The E2 state of FeMoco: Hydride Formation versus Fe Reduction and a Mechanism for H2 Evolution
Source: Chemistry. 2021 Oct 15;27(67):16788–800. doi: 10.1002/chem.202102730 (PMC9293435; doi:10.1002/chem.202102730)
Supplement: Supplementary file 2 — Supporting Information [file CHEM-27-16788-s001.zip › Thorhallsson-E2-SI-xyz/Minimalclustermodel/FunctionalcomparisonNoZORA/TPSS/def2-SVP/noHCBS2B5A247SVPgeo.xyz]

60
Coordinates from ORCA-job noHCBS2B5A346_job3
  Mo  58.99814581734657     67.71555175418627    101.97397596224606
  Fe  53.06275958293543     66.04040172436711    105.29368472848520
  Fe  55.29682697100577     67.62108431263052    105.12539478139229
  Fe  54.26301587850030     66.72908041380369    102.94875788782296
  Fe  55.59899830959351     65.13252737113825    104.53515274432459
  Fe  57.77852305407720     65.80571460126714    103.31059749686999
  Fe  57.36339341840814     68.18597675615290    103.91893997412096
  Fe  56.42654005829317     67.33939155107177    101.79753430505180
  S   54.88988713964010     65.90440782356214    106.65856126513742
  S   53.23805681689896     68.25237604022362    104.35522748333139
  S   53.63410901681457     64.56615107497451    103.47594769617257
  S   59.31840998256327     67.18043054923456    104.27587267458121
  S   57.26308399436993     69.39230984687106    102.06536628241003
  S   57.90268693000753     65.84770280812187    101.01809486505474
  S   56.72060319482431     69.38137806018918    105.69363389480090
  S   57.42639329204812     63.87980318461360    104.34922082522631
  S   54.48686765847047     67.23530724031868    100.63676564062126
  C   56.11771141862130     66.78064943869919    103.60267392353477
  O   60.51267409439910     69.33207159540606    102.35040779893275
  O   59.53802174779443     68.58349929334595    100.06920371155677
  O   60.78070261551419     70.03804709351640     98.87968839060504
  O   60.23568224896592     71.47443965085644    103.85697379043228
  O   59.72589088467033     73.43214669362862    102.87175628830606
  O   65.42992331967577     68.66931079900749    101.35593325326296
  O   65.00917609914835     70.83729213523057    100.90109931681646
  C   60.76701461597566     70.26881484142754    101.27599983877661
  C   60.34462345043501     69.57905969744999     99.94827178542410
  C   59.86966453566034     71.51221791914888    101.46315783511969
  C   59.98245998847252     72.11501778671125    102.83593061950938
  C   62.26220743207841     70.62354282887216    101.25706929336499
  C   63.12517397937282     69.36976464639001    101.10282880546114
  C   64.62058173763134     69.56006229581278    101.14640964126303
  H   60.38546041274803     69.86951141279214    103.18139450330946
  H   62.87322227045089     68.62866758157161    101.87712758117863
  H   62.90264006521397     68.88299526048294    100.13391815900965
  H   62.43113132481383     71.31071924865225    100.41295433870694
  H   62.52136299027802     71.15421280868185    102.19114643859503
  H   58.81030010683993     71.18087281222964    101.37278086390231
  H   60.06820553285691     72.26101749364844    100.68210321816754
  C   60.85730084647918     66.11033666998478     99.09097658168618
  H   61.37253105955116     65.39972148965046     98.42311154993816
  H   60.84217127693127     67.10533086838518     98.61588449438493
  N   60.96698132765849     66.61746685519725    101.59864321479508
  C   61.54799310212277     66.14933492817556    100.41777661682391
  C   61.88032612643685     66.47806202553726    102.56270994241574
  H   61.72397846342081     66.74091930737333    103.60907783350483
  N   63.01959115117096     65.94187374130220    102.06088040637519
  H   63.87017304975068     65.75749703605827    102.58958799215330
  C   62.83470511883516     65.72824865398215    100.70739775063308
  H   63.61149574878645     65.29958120952274    100.07686834288111
  C   50.00763285189476     65.91201580157984    104.43867965008899
  H   50.37175181227635     65.22051792882978    103.65908100447798
  H   50.15679490414763     66.94629459617398    104.08287748493416
  S   50.92484251450085     65.63772523098262    106.01821348666168
  H   55.98895565541682     70.43729680800763    105.20632625318798
  H   54.40743233164928     65.94639750453356    100.18668770649801
  H   48.92870165331473     65.73769074352211    104.60255680262577
  H   59.80748702944527     65.80040011839590     99.22610692250858
  H   59.74207401010282     73.70393567530201    103.81699304443838
  H   65.99069097866328     70.84073036117772    100.93374301605175
