# Supplementary material for: The E2 state of FeMoco: Hydride Formation versus Fe Reduction and a Mechanism for H2 Evolution
Source: Chemistry. 2021 Oct 15;27(67):16788–800. doi: 10.1002/chem.202102730 (PMC9293435; doi:10.1002/chem.202102730)
Supplement: Supplementary file 2 — Supporting Information [file CHEM-27-16788-s001.zip › Thorhallsson-E2-SI-xyz/Minimalclustermodel/FunctionalcomparisonNoZORA/TPSS/def2-SVP/bH45OBS5-247SVPgeo.xyz]

60
Coordinates from ORCA-job bH45OBS5-247_job3
  Mo  58.98416709480503     67.81408088757270    101.96037960440967
  Fe  53.13262034124081     66.00001766568923    105.21169292294957
  Fe  55.14018341241144     67.66899138837378    105.14310996967029
  Fe  54.22527237724587     66.73226281156235    102.93616178354412
  Fe  55.50670298063473     65.27532799595393    104.55794951005311
  Fe  57.82656435402971     65.82837767515242    103.35188556484751
  Fe  57.29475214819349     68.31541383690761    103.92658196151544
  Fe  56.36759892548750     67.40679431289438    101.76205320357144
  S   54.88352534043808     65.89831444417251    106.66893147770627
  S   53.08313113434458     68.16443372031743    104.35982239213720
  S   53.69038954409031     64.52561324333004    103.47815277130465
  S   59.29695528835623     67.36709509499410    104.25493780536227
  S   57.25910569506070     69.47600968803955    101.99143398211264
  S   57.89744194835042     65.94255448721324    101.05486006880957
  S   56.50948344731749     69.31500389803146    105.72150666919443
  S   59.45221694010291     64.11312506157685    103.58741443826466
  S   54.41315574750024     67.29014976388927    100.78570270782144
  C   56.09856433774098     66.84472526674787    103.60288693912939
  O   60.49004882377348     69.42934265126773    102.30324398243165
  O   59.51863200099617     68.61123903300462    100.05391601974884
  O   60.82857111430888     69.95383302149047     98.81025460905143
  O   60.21089807960531     71.61581828154547    103.70859442360079
  O   59.75039047659216     73.54441173939722    102.64599173855130
  O   65.41711482613502     68.57772820394386    101.08387983623726
  O   65.04004510808801     70.77657573590137    101.41569184049592
  C   60.78836124904605     70.31007410084456    101.19352942260565
  C   60.36811809397290     69.57024528659973     99.89440040395088
  C   59.91512117971213     71.57991813859765    101.30436959713190
  C   59.99261233777027     72.22685644427700    102.66224646410529
  C   62.29126234224995     70.62767452036184    101.18699545215028
  C   63.12636299824203     69.34686283357190    101.19067239885192
  C   64.62703097911150     69.49973686837399    101.21315041913120
  H   60.35356295116208     70.00932022293878    103.10697131138271
  H   62.86285287751723     68.73654002736876    102.07316032077760
  H   62.88649327450570     68.71467394604031    100.31782707440837
  H   62.49612956602778     71.22189908293633    100.28153768280960
  H   62.54075873843512     71.24539409102590    102.06750618704966
  H   58.85300508867827     71.28054956034305    101.17899047092509
  H   60.16603689151825     72.29773596838086    100.50929921926041
  C   60.81273368659384     66.18759613527094     99.07938463836396
  H   61.29535350132277     65.43698759667841     98.43140789877938
  H   60.87727519118621     67.17505916903754     98.59304721355457
  N   60.92237605680823     66.70996871280310    101.59307985747739
  C   61.47566606296889     66.18524167102660    100.42115157344938
  C   61.80300857168097     66.48841829945506    102.57230104979158
  H   61.65416100398880     66.75329669444395    103.61787782814226
  N   62.89761345296293     65.85798366529667    102.08815804633034
  H   63.70643944490162     65.57496625786928    102.63806416029091
  C   62.71372230993608     65.65238509086410    100.73405816285781
  H   63.45727583997788     65.15302704555859    100.11597187887448
  C   50.06858585136300     65.79340076411235    104.43053030093361
  H   50.42934401153573     65.14567307770956    103.61261674176740
  H   50.17443601799629     66.84545947613429    104.11324925780238
  S   51.04308629684154     65.48762168097953    105.96669866128182
  H   56.97454899682927     64.58474999133838    104.29088719478862
  H   58.71982009099235     63.02136427248171    103.23724264088921
  H   49.00193553048023     65.57612530802693    104.62052840118899
  H   59.74299932037464     65.94468931663897     99.18677798264724
  H   59.73825109476410     73.85056877961986    103.58096692297202
  H   66.02172661167050     70.75304499399644    101.43139194071151
