# Supplementary material for: The E2 state of FeMoco: Hydride Formation versus Fe Reduction and a Mechanism for H2 Evolution
Source: Chemistry. 2021 Oct 15;27(67):16788–800. doi: 10.1002/chem.202102730 (PMC9293435; doi:10.1002/chem.202102730)
Supplement: Supplementary file 2 — Supporting Information [file CHEM-27-16788-s001.zip › Thorhallsson-E2-SI-xyz/Minimalclustermodel/FunctionalcomparisonNoZORA/TPSS/def2-SVP/bH37CBS5A346SVPgeo.xyz]

60
Coordinates from ORCA-job bH37CBS5A346_job2
  Mo  58.96475569710520     67.90078384935609    101.95021920433902
  Fe  52.89456595891911     66.16918393056453    105.01766580224772
  Fe  55.04082099625644     67.93560195677578    105.02602697965293
  Fe  54.30272590142434     66.83188174657849    102.75265348126960
  Fe  55.48230842160179     65.39377200933517    104.45993720299897
  Fe  57.66309810811907     66.05088028895301    103.29256568261965
  Fe  57.27961535908897     68.50392790968938    103.89682487114462
  Fe  56.36421641057320     67.65769390786866    101.73314894929223
  S   54.76858879174966     66.15536720799871    106.49556931330559
  S   52.98990483876980     68.29138149570673    103.94431185669696
  S   53.51440740602610     64.71946361744621    103.36546785178922
  S   59.21376991346494     67.40835963097693    104.26298771501192
  S   57.33968190548963     69.63088003506969    101.95223273043905
  S   57.83672724521087     66.05609874324780    101.04198050158597
  S   56.39449882113176     69.62084110879330    105.57692575692299
  S   57.27375418213555     64.09641644497999    104.22718983973667
  S   54.73295387195218     66.81396021899778    100.36120300119316
  C   56.03924155894637     67.06364940252953    103.57684628019364
  O   60.55166957075122     69.43056552147256    102.31838942063301
  O   59.57472918368773     68.67546087029518    100.03998980629008
  O   60.91504885990918     70.02534160511287     98.83587424098486
  O   60.37003383480718     71.60197152291737    103.76718930355840
  O   59.95199410254541     73.56253077001368    102.74646969126235
  O   65.45063863380496     68.45241488478494    101.32900421912059
  O   65.14859154934828     70.67255524275936    101.07328623658938
  C   60.87894605974694     70.32293073558746    101.22472669605527
  C   60.43984473586212     69.62262733639068     99.90841631410957
  C   60.05368100586972     71.62134450322509    101.36509775819397
  C   60.16024570590552     72.23866409811049    102.73425988081264
  C   62.39166105482013     70.59307525457515    101.22514909479237
  C   63.18880758615980     69.29155003870227    101.13555571626857
  C   64.69230448740089     69.40061834848126    101.19624800108595
  H   60.44807299623159     69.99851907259912    103.13473245833683
  H   62.88880071676525     68.60266924164374    101.94174251701494
  H   62.95244914229716     68.76558750411283    100.19150020283755
  H   62.61144614889224     71.23890770948792    100.36017731889058
  H   62.66217387391796     71.14456915408753    102.14335245210414
  H   58.98019493687025     71.36306999500549    101.23989196654087
  H   60.32572176158040     72.34466327838348    100.58210457810247
  C   60.78469631645078     66.16645510228904     99.11194555170427
  H   61.25457129164811     65.39921717477051     98.47416538751891
  H   60.86544805610676     67.14653995240555     98.61327001150536
  N   60.88265794210511     66.71052648924092    101.61680744090340
  C   61.44614602248459     66.17766355711017    100.45421826422248
  C   61.76323092701831     66.51439905059694    102.60198521645971
  H   61.61192317613560     66.80339686930250    103.64142018738623
  N   62.86508579001048     65.88358000498525    102.13043815611060
  H   63.68685912588795     65.63863856874896    102.67984610483722
  C   62.68953745027220     65.66251439085194    100.77753595640964
  H   63.44085509434551     65.16268872360151    100.16918110195979
  C   49.88837581619757     65.27315973158970    104.72101366424702
  H   50.32403880285092     64.44216614670218    104.13999632649762
  H   49.77731552895160     66.14500515354808    104.05281012284291
  S   50.96461647745102     65.68719042420835    106.16734827813097
  H   53.85612556809636     67.84412842821501    100.20307676221250
  H   55.12882078673423     68.50205993092035    102.04675083746925
  H   48.88787388282379     64.97682483997738    105.08498684563369
  H   59.71018041249329     65.94699273302048     99.22587953602336
  H   59.95423377672167     73.84883590020806    103.68778423995866
  H   66.12842358106252     70.62300513907672    101.11732171991834
