# Supplementary material for: The E2 state of FeMoco: Hydride Formation versus Fe Reduction and a Mechanism for H2 Evolution
Source: Chemistry. 2021 Oct 15;27(67):16788–800. doi: 10.1002/chem.202102730 (PMC9293435; doi:10.1002/chem.202102730)
Supplement: Supplementary file 2 — Supporting Information [file CHEM-27-16788-s001.zip › Thorhallsson-E2-SI-xyz/Minimalclustermodel/FunctionalcomparisonNoZORA/TPSS/def2-SVP/tH5-CBS2B346SVPgeo.xyz]

60
Coordinates from ORCA-job tH5-CBS2B346_job2
  Mo  58.95995001201371     67.79530690649177    101.86778922996776
  Fe  53.08749107722097     66.10764118570079    104.97571366595707
  Fe  55.07434514227594     67.68464163377978    104.93577082926252
  Fe  54.13496076515215     66.80207100705593    102.69439814842356
  Fe  55.49228069376105     65.25862209497591    104.35661858074191
  Fe  57.76236491259647     65.84264275525102    103.15098899737833
  Fe  57.22201910401618     68.24886837883135    103.77549474032432
  Fe  56.37388319651366     67.39464642149193    101.59577333187002
  S   54.91450361364872     65.92283815317953    106.44403694915989
  S   53.01136666243821     68.25233458992059    104.04423126452714
  S   53.48295192438726     64.66021013019960    103.29792849653093
  S   59.17706947914548     67.28779186444272    104.18607516780351
  S   57.26027835432723     69.47618416480491    101.90400260283099
  S   57.91210845112168     65.93506055648066    100.88070398609779
  S   56.46927260733200     69.53937699869428    105.49713896603008
  S   57.18938304445129     63.91618689156802    104.15114746933246
  S   54.43728764145369     67.26646808870257    100.55207631258482
  C   55.94763814454726     66.88386182027995    103.41808517376592
  O   60.47193863406434     69.39046922849955    102.30425087401899
  O   59.57527621855677     68.63413625934565     99.99124448068585
  O   60.90770989184026     70.03542819745344     98.83886781717783
  O   60.15948367491191     71.54377739191594    103.76959516810035
  O   59.77817941663094     73.50953767523210    102.74422186308766
  O   65.43003117723595     68.57113716619759    101.29648501888585
  O   65.04831171213046     70.78953711794807    101.43476946556730
  C   60.79822776476332     70.30459544466542    101.22948772245441
  C   60.41681623499981     69.60661486998778     99.89375021758423
  C   59.92369305631927     71.57152182424589    101.35995599565851
  C   59.98546206152573     72.18483551546899    102.73249500374619
  C   62.30056693472013     70.62456161002368    101.27372320344486
  C   63.14041020128028     69.34836048374596    101.22771524503942
  C   64.63857671694213     69.50117650029918    101.31763308529921
  H   60.31051716383190     69.94596797055067    103.11923492756023
  H   62.84508947094275     68.67520012111034    102.05124148587473
  H   62.93760845095326     68.78144804788494    100.30111392425098
  H   62.52618779996657     71.26733493996143    100.40755413894307
  H   62.52583686577316     71.19463700700963    102.19252708670854
  H   58.86275837350598     71.26752901377009    101.22303133797985
  H   60.17929653371466     72.30710808044535    100.58314272036733
  C   60.91632071316061     66.20622020108223     99.03620556538945
  H   61.43961104976800     65.48093671620124     98.39093340284956
  H   60.96587051621810     67.20383369907755     98.56936010174837
  N   60.92073492539601     66.68768127996103    101.55599269899844
  C   61.53581623642673     66.20323942065502    100.39835370672725
  C   61.77257572285314     66.48352892726869    102.56415525219336
  H   61.57816283625979     66.73669074308302    103.60600867013122
  N   62.90624384476140     65.89588783919820    102.11207455531743
  H   63.71184151113440     65.64654638134444    102.68290107058887
  C   62.78113189404574     65.71060781892865    100.74816321117096
  H   63.56579506812898     65.25025267248186    100.15085325716365
  C   49.99152331320425     65.67578354961857    104.85001195606370
  H   50.22805281966592     64.86144556732317    104.14296315503550
  H   50.01032619818322     66.63169021205540    104.29757070578384
  S   51.21078868936891     65.70856648333519    106.23765795660624
  H   55.74437480650051     70.48982818486276    104.83832475352040
  H   58.99903166028634     64.97047085493375    102.98755543736978
  H   48.97549670293137     65.51789946183702    105.25558582080710
  H   59.85084200247577     65.93292442962068     99.11158438139651
  H   59.75462430081188     73.79145690423795    103.68648448363830
  H   66.02847200739880     70.76633754527133    101.49220316246232
