# Supplementary material for: The E2 state of FeMoco: Hydride Formation versus Fe Reduction and a Mechanism for H2 Evolution
Source: Chemistry. 2021 Oct 15;27(67):16788–800. doi: 10.1002/chem.202102730 (PMC9293435; doi:10.1002/chem.202102730)
Supplement: Supplementary file 2 — Supporting Information [file CHEM-27-16788-s001.zip › Thorhallsson-E2-SI-xyz/Minimalclustermodel/FunctionalcomparisonNoZORA/TPSSh/def2-TZVP/bH37CBS5A247TZVPgeo.xyz]

60
Coordinates from ORCA-job bH37CBS5A247_job3
  Mo  58.99213144583466     67.92028262937654    102.01897059573913
  Fe  52.98770803371217     65.91245322042997    105.30754030284130
  Fe  55.01828096573415     67.78249052920738    105.23470182811086
  Fe  54.23193201023143     66.64228364545954    102.93973032559229
  Fe  55.59685477861918     65.24619621079373    104.70501581105623
  Fe  57.77059290677233     66.03088716631102    103.43614964994887
  Fe  57.29105875554740     68.49827264892623    104.05547418456719
  Fe  56.32437009233205     67.60351736359009    101.86033400559084
  S   54.76191493904607     66.01804350688120    106.75070374692388
  S   52.95803587166418     68.07533372454223    104.27853755791909
  S   53.76031992705889     64.45571693530175    103.60130873392541
  S   59.31101997603096     67.48896124361517    104.29855770050742
  S   57.33316484042995     69.57940672665030    102.06041443977037
  S   57.87378334912438     66.08008024309481    101.17159548958088
  S   56.38791118396261     69.46789022778626    105.81786113466403
  S   57.53813597105799     64.14372573038308    104.54969756130036
  S   54.63314034518503     66.69592746080563    100.56925740779806
  C   56.06110069403257     66.98676385445195    103.68322804818287
  O   60.55806912768785     69.51438677061147    102.25639166870953
  O   59.48959436335682     68.66451593478249    100.05250519410627
  O   60.55015906435147     70.15327354335726     98.76343217226535
  O   60.50614617387404     71.77668629208232    103.64162269793506
  O   60.09295243523923     73.68962567667150    102.54787825671139
  O   65.34443067290226     69.59895488416252    100.01927370844692
  O   64.91692577173609     69.48658820650010    102.22106239246639
  C   60.79698490548353     70.37724621676301    101.12293689328901
  C   60.24638311285214     69.67576101413763     99.86170905577517
  C   60.00955930604859     71.68729057229427    101.28253196375530
  C   60.24406110598301     72.36024002369670    102.60227923761791
  C   62.30297177017734     70.62596978033115    101.00905733466121
  C   63.05793115453010     69.30892412034953    100.77377799127608
  C   64.54000859315933     69.47594081045042    100.91968971040677
  H   60.51175235499769     70.08824773506929    103.05696280840752
  H   62.71618009267954     68.58241783182116    101.51019484401010
  H   62.85019470001081     68.93565203178287     99.77239842154687
  H   62.47939259228284     71.31446875174140    100.18139350277765
  H   62.64768632668724     71.09815907126901    101.93303754394870
  H   58.93673697267123     71.45854526370293    101.24715060231921
  H   60.23426802696807     72.36196549233951    100.45798838652594
  C   60.84797786961154     66.16880501500918     99.18901305890176
  H   61.37069670487060     65.45948882968672     98.54463798939183
  H   60.87855984106854     67.15574852659026     98.72625286826739
  N   60.94070334046216     66.74567727785011    101.67611917207459
  C   61.49208398687448     66.17888517108224    100.53053384954436
  C   61.81361300950019     66.55383350787504    102.65659290830959
  H   61.67729083488411     66.86647236144474    103.67769909009395
  N   62.89535533238525     65.89875004978944    102.20076580263284
  H   63.69045833834983     65.62660851428851    102.75835142892788
  C   62.71120678323476     65.64854734744191    100.85935436037772
  H   63.44239313309702     65.12529354827454    100.26739164901802
  C   49.96957232801402     65.56050736727624    104.29726561107010
  H   50.45146028146183     64.95528034481639    103.52763385382545
  H   50.00089389676644     66.60678709750611    103.98835907807477
  S   50.83459298284901     65.34545186192869    105.90083734690771
  H   53.85864680881203     67.76980969325217    100.33959449320655
  H   55.11597728833764     68.49943183649161    102.06640797488230
  H   48.92845290086440     65.24598456381990    104.40275502282675
  H   59.79893698511238     65.87941706076317     99.26433461960995
  H   60.18185969261241     74.03941997186800    103.45364290512578
  H   65.87913011176587     69.63147546541093    102.24480061193692
