# Supplementary material for: The E2 state of FeMoco: Hydride Formation versus Fe Reduction and a Mechanism for H2 Evolution
Source: Chemistry. 2021 Oct 15;27(67):16788–800. doi: 10.1002/chem.202102730 (PMC9293435; doi:10.1002/chem.202102730)
Supplement: Supplementary file 2 — Supporting Information [file CHEM-27-16788-s001.zip › Thorhallsson-E2-SI-xyz/Minimalclustermodel/FunctionalcomparisonNoZORA/TPSSh/def2-TZVP/bH45OBS5-346TZVPgeo.xyz]

60
Coordinates from ORCA-job bH45OBS5-346_job3
  Mo  58.98465807355743     67.96464021896759    101.82438844268367
  Fe  52.95850688361854     65.94767860183330    104.91470597532303
  Fe  54.95839222760062     67.76885124879163    104.91150497949687
  Fe  54.10161488004518     66.84287627824610    102.58629573515881
  Fe  55.39595161936455     65.31483892453033    104.10954020759836
  Fe  57.82355662473560     65.99717448868783    103.20819788782457
  Fe  57.14859106513653     68.58498555914672    103.77105650834430
  Fe  56.38552285408549     67.56462475327088    101.49523976399487
  S   54.90670199009527     65.87767835522993    106.23632460121480
  S   52.85285803221718     68.11142283439509    104.01074424132787
  S   53.46918850028796     64.62712260857144    103.10929004185400
  S   59.12860457632914     67.62881803523392    104.13646799242935
  S   57.28522825205607     69.62860729674250    101.76619242806169
  S   57.98343234953418     66.09378698787206    100.91592720635801
  S   56.18588557721043     69.54999565932665    105.48709865220553
  S   59.42913909231017     64.31453517699195    103.86129761893962
  S   54.46108409833875     67.35459221737209    100.44444729281024
  C   55.99909669282381     67.03037807887851    103.35367618565591
  O   60.51926065594957     69.56707059127449    102.21223109920693
  O   59.65018457208522     68.72451758118854     99.93700723407655
  O   60.71465475466206     70.28779059325659     98.74398879690933
  O   60.48139996194940     71.80836037770224    103.63883208894848
  O   60.19859365245942     73.74973462208462    102.55457975073456
  O   65.41513332221710     69.51002066282381    100.21869062193073
  O   64.91892532998406     69.40152970598997    102.40635031121903
  C   60.86071276437517     70.43831239007160    101.11742101051273
  C   60.37939110541328     69.76859698328644     99.81233590760097
  C   60.10387231367969     71.76782530930514    101.25557753195322
  C   60.29561387359701     72.41441011922659    102.59585510260409
  C   62.38031546469481     70.63451072743942    101.10488217855419
  C   63.09918036009724     69.29231368931191    100.90106791403196
  C   64.58071268339225     69.40968485063306    101.09444032505654
  H   60.43617193975004     70.12566265676463    103.01945649518193
  H   62.70735638220165     68.57783023377343    101.62417091742631
  H   62.91588340100252     68.92261594900874     99.89323435690707
  H   62.63512353684037     71.32600876291197    100.30024626898937
  H   62.68102815645663     71.08195647210881    102.05615682244029
  H   59.02826932674288     71.56596983709935    101.16856358625301
  H   60.38498518941967     72.44762283713814    100.45319277360849
  C   61.05208879301505     66.24333278605064     99.13492877936012
  H   61.58517285633127     65.50408187595724     98.53393111742743
  H   61.21224918170683     67.23086413244445     98.69959687560770
  N   60.93322389617404     66.78395143454509    101.63113161030799
  C   61.54774844003252     66.18136736751042    100.53698621973683
  C   61.68542354944534     66.51174397776438    102.68933216572184
  H   61.47492139085856     66.81292302610659    103.70007367849404
  N   62.75182350888096     65.77702926640723    102.33259417476255
  H   63.44480293217912     65.41174468711517    102.96738114696734
  C   62.68011514904356     65.54938536742722    100.97679805129302
  H   63.42147366717177     64.97234182554797    100.45140007799947
  C   49.87381772311261     65.16420190603174    105.20191953246699
  H   50.09803948539476     64.46331356635847    104.39660887997144
  H   49.63708219951882     66.13610120030467    104.76550692661101
  S   51.29743702250389     65.29632988633466    106.35471736118244
  H   56.80338559658781     64.61096253388224    103.57601563466029
  H   58.64540745406754     63.22711897965517    103.93690175219750
  H   49.00446106370256     64.80269098713553    105.75565571023753
  H   59.98196799502848     66.03737973699424     99.09254821162385
  H   60.25523879656778     74.08179009901151    103.46966034023288
  H   65.88493616234574     69.50874208091275    102.45871989768744
