# Supplementary material for: The E2 state of FeMoco: Hydride Formation versus Fe Reduction and a Mechanism for H2 Evolution
Source: Chemistry. 2021 Oct 15;27(67):16788–800. doi: 10.1002/chem.202102730 (PMC9293435; doi:10.1002/chem.202102730)
Supplement: Supplementary file 2 — Supporting Information [file CHEM-27-16788-s001.zip › Thorhallsson-E2-SI-xyz/Minimalclustermodel/FunctionalcomparisonNoZORA/TPSSh/def2-TZVP/tH5-CBS2B346TZVPgeo.xyz]

60
Coordinates from ORCA-job tH5-CBS2B346
  Mo  58.98529727555813     67.88034752019139    101.80288185994463
  Fe  53.02035212180341     65.93875380855827    104.97726040898708
  Fe  54.94581249426757     67.67256586609373    104.86056900708127
  Fe  54.10108783233559     66.64917023485026    102.57907664798915
  Fe  55.53103421432440     65.19023887142859    104.29513029791306
  Fe  57.83118869337689     65.89368582572899    103.09298545529018
  Fe  57.16597228386631     68.41381982047930    103.70432365822695
  Fe  56.37008531077758     67.39632911221837    101.47414610875958
  S   54.91835423612289     65.92683167740526    106.36607374868015
  S   52.86957467577174     68.02956955135231    103.93412721453885
  S   53.52015259323296     64.49745649112465    103.30631370633859
  S   59.12933715222729     67.44612127763425    104.11577243049875
  S   57.24643378555448     69.49363502172216    101.72748645027933
  S   58.00961688285091     66.00888533515943    100.83496502673385
  S   56.21893007204591     69.59535342524877    105.43372619832559
  S   57.33397518439256     63.95754390688106    104.09799318812446
  S   54.43963680645886     67.12892538953450    100.42958654568042
  C   55.94965598257687     66.88790329591288    103.36355160767624
  O   60.47492970004286     69.51541823229974    102.22225817710444
  O   59.64342415996995     68.69770696216770     99.91260196947341
  O   60.72620922727093     70.28396252044936     98.76470335885176
  O   60.35139374414107     71.76430637530387    103.66528163198396
  O   60.05254375436463     73.69956387398207    102.57288292342712
  O   65.40939365547446     69.61841410310535    100.33820975275982
  O   64.85935629366553     69.53652721006532    102.51412491664553
  C   60.80296606457427     70.41174897284289    101.14206214047825
  C   60.36522278377316     69.74581000564847     99.81776997162460
  C   59.99503177822661     71.71072625249960    101.28058674657775
  C   60.16578150376012     72.36444063493779    102.61878108938041
  C   62.31384794823936     70.66299397347306    101.16132153364961
  C   63.08337789729840     69.34804329790224    100.96490269534713
  C   64.55500350128136     69.51151389315160    101.19383058862608
  H   60.35970488337733     70.05951001781389    103.03378924546885
  H   62.69865519255923     68.61569256664296    101.67444162550483
  H   62.93509933763759     68.97951189853787     99.95106063924088
  H   62.55985908870957     71.36756598178597    100.36539084621663
  H   62.58077974358082     71.11486556674717    102.12055482571513
  H   58.92839697254107     71.45983558971912    101.19787626006222
  H   60.24646861478860     72.39956248191240    100.47603022480374
  C   61.14268467145437     66.30905676180247     99.07289352936451
  H   61.68915196874188     65.59392278630796     98.45481687771060
  H   61.29738663502408     67.31093451122548     98.66955127547621
  N   60.97171209775844     66.74407433232513    101.58494007814947
  C   61.62265712243840     66.20797519590255    100.47833556295474
  C   61.70995742696725     66.44556478945569    102.64466768240356
  H   61.46701628010467     66.70250710107295    103.66157227562439
  N   62.80364267227331     65.75348662874778    102.27790228646273
  H   63.50704663777635     65.39716621001457    102.90629378093354
  C   62.76541864015814     65.58885259484809    100.91087367142464
  H   63.53257951678901     65.05611835938419    100.37562232188856
  C   49.85695726504060     65.57115720598122    105.19915387548836
  H   50.01119796552022     64.83625605583373    104.40763883957779
  H   49.76534615556441     66.55953570924545    104.74464710708023
  S   51.24991777892708     65.54036791894157    106.39482120191023
  H   55.41975626945033     70.44422717633354    104.75710007268989
  H   59.12386615593664     65.10882397479355    102.99176731991101
  H   48.93072033189903     65.33470254891559    105.72787926119683
  H   60.07494313564006     66.09507710827108     99.01413497391499
  H   60.10255146691925     74.03508300811652    103.48694209587708
  H   65.82031636278998     69.67175017996259    102.58897318594174
