# Supplementary material for: The E2 state of FeMoco: Hydride Formation versus Fe Reduction and a Mechanism for H2 Evolution
Source: Chemistry. 2021 Oct 15;27(67):16788–800. doi: 10.1002/chem.202102730 (PMC9293435; doi:10.1002/chem.202102730)
Supplement: Supplementary file 2 — Supporting Information [file CHEM-27-16788-s001.zip › Thorhallsson-E2-SI-xyz/Minimalclustermodel/FunctionalcomparisonNoZORA/TPSSh/def2-TZVP/bH45OBS5-247TZVPgeo.xyz]

60
Coordinates from ORCA-job bH45OBS5-247
  Mo  58.99095251559303     67.88043164626076    101.89435099892447
  Fe  53.04047515073786     65.90768387595578    105.23046611605515
  Fe  55.04387897306150     67.73999547343645    105.08161698894560
  Fe  54.16908659376060     66.63721648235884    102.83984066785382
  Fe  55.56071545883206     65.31082547927909    104.59958454012306
  Fe  57.86954872627663     65.84303236946818    103.28316549363905
  Fe  57.23945749238887     68.42263692632118    103.85047558211154
  Fe  56.33574304896970     67.41924709535877    101.62972033034004
  S   54.83038995308154     65.99673361808647    106.65371777915112
  S   52.95463520092071     68.02496796209930    104.22165570446177
  S   53.77074908232444     64.45902595240658    103.52032766847658
  S   59.23858678368032     67.47015538773596    104.17557229743151
  S   57.24081847609768     69.48691888474080    101.85933866805603
  S   57.94825232283739     66.01532053419082    100.98667078978382
  S   56.39445623028967     69.42708261378773    105.61604875644747
  S   59.51755547345289     64.09459052176550    103.42980537921187
  S   54.37391318212016     67.18019148563253    100.67938523764093
  C   56.05740098579043     66.88575073397581    103.52073143932779
  O   60.48312939997588     69.52755475911577    102.25984465767132
  O   59.59026102885923     68.66336627908491     99.98948904943593
  O   60.91796816237903     69.99760301545882     98.78474518108469
  O   60.17399537578360     71.81224745766204    103.57177966642661
  O   59.68418519814519     73.65709212396324    102.39766236445104
  O   65.15326644095246     70.84547423806046    101.10134840811330
  O   65.36600187911392     68.62711793941861    101.37657344409750
  C   60.81204061612902     70.37951577058132    101.14285038300468
  C   60.43241486554757     69.61723923117005     99.85411132462826
  C   59.94041192455304     71.64588533511993    101.17270298627167
  C   59.96477862036017     72.35135384753671    102.49720457089772
  C   62.30184422923307     70.71603247596863    101.18345583665452
  C   63.16231192344811     69.46214769332300    101.22549681842342
  C   64.63324721919579     69.75650282395827    101.22489008176419
  H   60.32790671752063     70.11204762125776    103.03828331310027
  H   62.93337105831458     68.86015517109293    102.10709611675667
  H   62.96065102610447     68.81718578505570    100.36373822324649
  H   62.53616736596767     71.30446490877149    100.29579704774766
  H   62.50654042219860     71.33592779732669    102.06083090930106
  H   58.89416070926487     71.36171022264205    101.00328026175222
  H   60.23663795835069     72.32509626135733    100.37392692664467
  C   60.99443114579324     66.22408847573735     99.11538487064774
  H   61.52430756166788     65.49555551541884     98.49851436045975
  H   61.09967211403230     67.21082699843963     98.66254728068439
  N   60.97118294750028     66.77198466745401    101.61660009047482
  C   61.55674065302470     66.19240356903113    100.49337905627171
  C   61.77901849812052     66.52238574084032    102.63841458801264
  H   61.60118910542406     66.81634649141617    103.65775067162794
  N   62.85062400888967     65.82213750972167    102.23237239270365
  H   63.58880801453388     65.48721370989644    102.83182078378641
  C   62.72750111610953     65.59700495005129    100.88043315441755
  H   63.46155489081416     65.04280761194826    100.32129515235755
  C   49.84264999617924     65.65305595841005    104.69699273641064
  H   50.10170584086404     65.01474979568593    103.85119580036682
  H   49.89023015906454     66.69531756761693    104.37726082635091
  S   50.98944079817889     65.36223919852765    106.09653785910980
  H   57.10807643694903     64.72028024202565    104.41838161792499
  H   58.74006434971202     63.01690945303360    103.63099266902337
  H   48.82554030337036     65.42165271261497    105.02096126087453
  H   59.93172498191561     65.97911054230448     99.12249893440520
  H   59.63916296407801     74.02324120800291    103.30015196251732
  H   66.30406532214158     68.88550928101081    101.35201692207582
