# Supplementary material for: The E2 state of FeMoco: Hydride Formation versus Fe Reduction and a Mechanism for H2 Evolution
Source: Chemistry. 2021 Oct 15;27(67):16788–800. doi: 10.1002/chem.202102730 (PMC9293435; doi:10.1002/chem.202102730)
Supplement: Supplementary file 2 — Supporting Information [file CHEM-27-16788-s001.zip › Thorhallsson-E2-SI-xyz/Minimalclustermodel/FunctionalcomparisonNoZORA/TPSSh/def2-TZVP/noHCBS2B5A247TZVPgeo.xyz]

60
Coordinates from ORCA-job noHCBS2B5A346_job2
  Mo  59.02112567976653     67.82577176140742    101.98752864109539
  Fe  53.04314753738319     65.91219849758657    105.43422938526949
  Fe  55.12113137456744     67.68506443732318    105.28008226627082
  Fe  54.18512133638845     66.71505468869292    103.02670438235346
  Fe  55.59645698208807     65.19781017950339    104.65865733605600
  Fe  57.80183272872532     65.94075327740234    103.42376128875782
  Fe  57.36166651010208     68.37838909190970    103.97623768281194
  Fe  56.38941629035516     67.40334324557688    101.79074133566930
  S   54.89510705703086     65.92270168011295    106.79666120703683
  S   53.04693466375362     68.13910062852621    104.50520160139473
  S   53.68033482453828     64.51209355163485    103.61170147020729
  S   59.39290227215992     67.38738261946554    104.26879417467410
  S   57.29478390300779     69.47215646468818    102.00684616764380
  S   57.95584358857305     65.92969503857276    101.13594993139716
  S   56.62318616760839     69.41722203195079    105.94842544714601
  S   57.50463042922619     64.02623687219830    104.50199452873112
  S   54.36046770011052     67.20983616490578    100.73468788543350
  C   56.06668612122841     66.89184423673528    103.69556881720818
  O   60.55005739217116     69.46885118166058    102.26518409369037
  O   59.53319824911234     68.59816791834329    100.04029297274219
  O   60.58044124857425     70.11712840360686     98.77718626980348
  O   60.39102070524318     71.73534329040952    103.66248611434638
  O   59.98567069282324     73.63708704158331    102.54771138719194
  O   65.31725989577929     70.02692983475582    100.15666334528747
  O   64.95470693582936     69.48107123084455    102.30567117705698
  C   60.77307014116404     70.34349824811974    101.14235136682571
  C   60.26761411838270     69.62874037995772     99.86882866633211
  C   59.93589096182183     71.62361063054814    101.29556111102789
  C   60.14367314001732     72.30742522821446    102.61292595894744
  C   62.26841887397594     70.65290594082020    101.05453077659141
  C   63.09127146094296     69.37015539489397    100.85518952550888
  C   64.55322835195365     69.65428300488765    101.02325132357348
  H   60.46189691339372     70.03323851585233    103.06679466795329
  H   62.77757107117839     68.63127547958391    101.59066238305616
  H   62.92571788910757     68.97930155494849     99.85166418877567
  H   62.43626868794766     71.33849825878276    100.22299684146390
  H   62.57187998299120     71.15057210461518    101.98038089830362
  H   58.87371215994390     71.34420061037467    101.26677159749801
  H   60.13327559752113     72.30406214431099    100.46894758075017
  C   60.89496865783718     66.15514545044181     99.11270877599316
  H   61.39497609275183     65.43463330576202     98.46220947693331
  H   60.96636013490157     67.14568171086719     98.66192873205297
  N   60.98737758994557     66.67477114860492    101.61485548454191
  C   61.53190085456488     66.12396293732796    100.45784833923773
  C   61.85484642435176     66.44270674514564    102.59065957913177
  H   61.72081169332353     66.73042134938922    103.61930744129418
  N   62.92614798605597     65.77704965371460    102.12290563137321
  H   63.71106494861811     65.47165541764876    102.67727752512715
  C   62.74055850564838     65.56324071604885    100.77560913500368
  H   63.46139051671459     65.03790499922891    100.17271397322477
  C   50.06012580079943     65.67402508530473    104.35523079482962
  H   50.53886351151451     65.06281586443660    103.58844161134718
  H   50.15090885297351     66.72338254048550    104.06839018549508
  S   50.86711824287949     65.38856791033440    105.97926083245659
  H   55.92553959254175     70.40503719658065    105.35794314273694
  H   54.43891154377236     65.95072201219146    100.25854280205250
  H   49.00254392394554     65.40718062433182    104.42262035159756
  H   59.83574272925925     65.90439247630728     99.18180491782329
  H   60.06363945226416     73.99130884266340    103.45267565205951
  H   65.89532630882123     69.72729914784404    102.35297781975821
