# Supplementary material for: The E2 state of FeMoco: Hydride Formation versus Fe Reduction and a Mechanism for H2 Evolution
Source: Chemistry. 2021 Oct 15;27(67):16788–800. doi: 10.1002/chem.202102730 (PMC9293435; doi:10.1002/chem.202102730)
Supplement: Supplementary file 2 — Supporting Information [file CHEM-27-16788-s001.zip › Thorhallsson-E2-SI-xyz/Minimalclustermodel/FunctionalcomparisonNoZORA/TPSSh/def2-TZVP/tH5-CBS2B247TZVPgeo.xyz]

60
Coordinates from ORCA-job tH5-CBS2B247_job3
  Mo  58.98049590146672     67.88026401481052    101.95097104286934
  Fe  53.03303581600453     65.91376256003299    105.29581930176359
  Fe  55.03560672703216     67.70860719129200    105.17008631349147
  Fe  54.14819911958571     66.66895928488469    102.91514393471475
  Fe  55.57683220863788     65.24020145139532    104.59537095275871
  Fe  57.87961916796693     65.92704460023694    103.37077555437473
  Fe  57.26261823993466     68.36782708673124    103.90570677959998
  Fe  56.33332453617280     67.43259448510602    101.65872939766651
  S   54.81474109228430     65.98324749621331    106.71187681671842
  S   52.98478105228381     68.08270788260370    104.33435375324089
  S   53.70900948321255     64.47943844887098    103.55266028100959
  S   59.29561294567785     67.48299753202284    104.24753259497915
  S   57.24706715251376     69.50661293720609    101.97041454261181
  S   57.93793914041437     65.98089847700719    101.09590217302328
  S   56.49047895033733     69.45674655803911    105.83419960996568
  S   57.44593936233547     64.07526350172941    104.55654308087156
  S   54.32946964693888     67.19823746818594    100.75594973585956
  C   56.00065885963520     66.88358104028372    103.60085493107698
  O   60.50046173292871     69.52383453603365    102.24814287536799
  O   59.51143724384740     68.65141100529344    100.01774605286137
  O   60.54971273604339     70.18158615088424     98.76100461150666
  O   60.39360464882427     71.79816404531736    103.64194432558003
  O   60.05980117312392     73.70731099353124    102.51565555281975
  O   65.32958992526565     69.62886137204029    100.12737149549852
  O   64.85966508642747     69.55262746894408    102.32208855997204
  C   60.75433793024976     70.39078775075780    101.12634715770490
  C   60.24191395819404     69.68628375078954     99.85010393367789
  C   59.94454077252013     71.68881812641169    101.27419058161637
  C   60.17005358294585     72.37357212030577    102.58891858012532
  C   62.26056231241732     70.65449533919941    101.04621525916312
  C   63.03024927285004     69.34039206243652    100.84131563310248
  C   64.50788306620234     69.51787068679833    101.01382925990877
  H   60.41432140543210     70.09161119750102    103.04756100302390
  H   62.67738479177364     68.61833845164193    101.57742660962278
  H   62.84572332306789     68.95462989465010     99.83997605127794
  H   62.45227346984399     71.33823533881528    100.21790932701171
  H   62.57914713874103     71.13560812045692    101.97512303687363
  H   58.87725571854386     71.43073469056105    101.24760057591193
  H   60.15417584199290     72.36110463168126    100.44408222455363
  C   60.94229722546075     66.25626742007358     99.10968091244516
  H   61.44476976128063     65.52620631256947     98.47198188600922
  H   61.06628717697635     67.24769525230673     98.67154915477741
  N   60.94511084503371     66.73710667427002    101.62106029785814
  C   61.52270008247397     66.18985223593458    100.47869613852086
  C   61.76512818825023     66.46790763599819    102.62817327126754
  H   61.59600753991474     66.74086610461481    103.65543344805587
  N   62.84003645134147     65.78619466262339    102.19300406107214
  H   63.59329441747007     65.45207263999376    102.77404148016097
  C   62.70410613657086     65.59616485424446    100.83615443977240
  H   63.43748145384873     65.06439615370994    100.25454929373130
  C   49.99152812259267     65.60169298148962    104.37409429584010
  H   50.44719180863721     65.00196626446635    103.58490216197903
  H   50.01635462598529     66.65059061374116    104.07407860037007
  S   50.90214402886289     65.36864397325471    105.94904785864641
  H   55.79246455951120     70.41790691192257    105.20099159277885
  H   59.13604663378369     65.08681218384635    103.18733783708109
  H   48.95350580852791     65.28981599565248    104.51041437824333
  H   59.87382532182189     66.03984486238903     99.13261144189532
  H   60.14792726553698     74.06465814091112    103.41848105999530
  H   65.82103801244075     69.69956537527682    102.36123088571071
