# Supplementary material for: The E2 state of FeMoco: Hydride Formation versus Fe Reduction and a Mechanism for H2 Evolution
Source: Chemistry. 2021 Oct 15;27(67):16788–800. doi: 10.1002/chem.202102730 (PMC9293435; doi:10.1002/chem.202102730)
Supplement: Supplementary file 2 — Supporting Information [file CHEM-27-16788-s001.zip › Thorhallsson-E2-SI-xyz/Minimalclustermodel/FunctionalcomparisonNoZORA/TPSSh/def2-SVP/tH5-CBS2B247SVPgeo.xyz]

60
Coordinates from ORCA-job tH5-CBS2B247-opt_job3
  Mo  58.99599923853521     67.87309787904645    102.03839630928103
  Fe  52.96849625021729     65.94514048439186    105.27037088628846
  Fe  55.01488039860678     67.70341632300800    105.24553979571233
  Fe  54.15248837262618     66.66956905323123    102.97963338137995
  Fe  55.55718773664696     65.27390414651657    104.70694805906473
  Fe  57.87458792010120     65.95446745813850    103.50572716639802
  Fe  57.26547986481708     68.35731838533725    103.98779389591500
  Fe  56.34127373764984     67.44200651768116    101.75152101048660
  S   54.67566844737799     65.99588683742640    106.82146670646472
  S   52.97496526421087     68.15619166986862    104.35227821955171
  S   53.72079439358617     64.45052912093533    103.58157420633428
  S   59.35218604272134     67.52020307147271    104.36284240506133
  S   57.27668441223789     69.54771237385798    102.04660969898912
  S   57.94049423066399     65.94621441902733    101.20134891285988
  S   56.42639843660749     69.55102176428163    105.87477243083315
  S   57.45173956615669     64.12813381102367    104.76292218722121
  S   54.33778104479723     67.20192240887233    100.81400438090094
  C   55.99812734140436     66.88967696010148    103.68520911942770
  O   60.51832349323833     69.48400210832129    102.27177283976339
  O   59.47579123730838     68.59928449989746    100.09743148149992
  O   60.43274558931826     70.14646005993319     98.78886737879380
  O   60.44453420601240     71.66100926462106    103.72373188251596
  O   60.14181326963590     73.62612285538130    102.69892309026488
  O   65.23429873730416     69.43398752190419     99.77535764684518
  O   64.97532023388987     69.83462590690634    101.96879536508587
  C   60.73416162706123     70.35920253145396    101.15272551728961
  C   60.17698535072059     69.65598916193899     99.88972238236941
  C   59.94388267939910     71.66476769314284    101.36353454610123
  C   60.21428512204125     72.29518131848234    102.70050694120030
  C   62.23875905872408     70.61739586004960    101.00272996906843
  C   63.01445356378792     69.31708227833802    100.74886647923942
  C   64.50348773819067     69.52197288434374    100.74146620617195
  H   60.47411625243665     70.04597267612374    103.08965302092275
  H   62.76783824396450     68.60378225482553    101.54852415191348
  H   62.72890387138602     68.88328243816781     99.78298811876500
  H   62.38198827559775     71.31208023827134    100.16215689480569
  H   62.61047107320349     71.10238967391673    101.91966890652952
  H   58.86540004155920     71.41255018459090    101.36209992645799
  H   60.13530031705879     72.37010569707074    100.54588100415725
  C   60.83397077405252     66.15210114234698     99.20502518836112
  H   61.33272961927906     65.40765317369994     98.56764046623465
  H   60.89188098730673     67.13504503625391     98.71567283770328
  N   60.93451189238674     66.73891017612364    101.69615608870006
  C   61.48337959281410     66.17132501495563    100.54858211066072
  C   61.81426178847155     66.55562143047209    102.67747731262442
  H   61.67187054470387     66.87011490162581    103.70816157032266
  N   62.90135194934772     65.90077390040932    102.21999523338731
  H   63.70035658332024     65.62529309939194    102.78243378002151
  C   62.71432385778444     65.64413126726731    100.87841773614399
  H   63.45038580532736     65.11662838441929    100.27915630062648
  C   50.09130960481610     65.61599636224612    104.04642314698903
  H   50.63100727014709     64.96508874495194    103.34146898211969
  H   50.19224649825730     66.65677203980231    103.70080152076790
  S   50.77951415418399     65.42876020277714    105.74171890956374
  H   55.69874960717801     70.43283262020776    105.14655576337093
  H   59.10694820695414     65.07495247541466    103.30148338603408
  H   49.02476019067904     65.33803070012407    104.04850272323149
  H   59.76894420698883     65.89818836479270     99.30293224589062
  H   60.25964456568212     73.92871415053820    103.62249687048934
  H   65.93852961950859     69.97090402027111    101.87949330481297
