# Supplementary material for: The E2 state of FeMoco: Hydride Formation versus Fe Reduction and a Mechanism for H2 Evolution
Source: Chemistry. 2021 Oct 15;27(67):16788–800. doi: 10.1002/chem.202102730 (PMC9293435; doi:10.1002/chem.202102730)
Supplement: Supplementary file 2 — Supporting Information [file CHEM-27-16788-s001.zip › Thorhallsson-E2-SI-xyz/Minimalclustermodel/FunctionalcomparisonNoZORA/TPSSh/def2-SVP/bH37CBS5A247SVPgeo.xyz]

60
Coordinates from ORCA-job bH37CBS5A247-opt_job3
  Mo  58.99616382761286     67.94540966688095    102.08000162905854
  Fe  52.93500565749767     65.93316732321183    105.27816867142541
  Fe  55.01568571752254     67.78800658724944    105.33240682044479
  Fe  54.23595859736822     66.64959471694142    103.02454124316695
  Fe  55.59680167342517     65.30383116676295    104.80255217178805
  Fe  57.78442648824849     66.11382745922502    103.59143881045922
  Fe  57.28012933605157     68.53529524483606    104.14789443087113
  Fe  56.32900249912408     67.63863921445295    101.95339959467923
  S   54.64420816448840     66.00581889541324    106.85157688190557
  S   52.95919333124782     68.15223814430301    104.32256457944752
  S   53.80316391916406     64.42100432091129    103.62257708593741
  S   59.38912578721867     67.60076249369084    104.39177427141439
  S   57.34426169654139     69.65081647276868    102.12152586095237
  S   57.86221148421424     66.06192097032135    101.29074054180158
  S   56.38035211021177     69.48541887239298    105.94052813418722
  S   57.58781973256422     64.24646093943041    104.76339267819417
  S   54.65246250593223     66.71368708989988    100.60575982539358
  C   56.05396163548969     67.03849727758306    103.77190036870965
  O   60.56234923281701     69.49786704451674    102.25468521814295
  O   59.44182253878056     68.63877257481751    100.11008999725694
  O   60.46139532099931     70.11439328435081     98.76461931332808
  O   60.54835500177985     71.67412243769604    103.68679050666957
  O   60.19036640563695     73.63794064114664    102.67659086992833
  O   65.26800104337082     69.35598959211060     99.75005931981407
  O   64.99858673173684     69.75497196170858    101.94285631288385
  C   60.77965441904472     70.36148316417064    101.12326365123887
  C   60.19014042440183     69.65709344311715     99.87591300664327
  C   60.01667769732282     71.68330507007963    101.33246662620863
  C   60.29223146761692     72.31010713297783    102.67123233227920
  C   62.28610528233953     70.59232495597463    100.95652149995900
  C   63.03873273700241     69.27791891974172    100.70764948730874
  C   64.53158330230529     69.45510161920318    100.71066856711620
  H   60.55482542041801     70.06631117779720    103.07166179633695
  H   62.77676068911563     68.57259788681554    101.50900974629526
  H   62.74916040457032     68.84722411723713     99.74163063154617
  H   62.43166019080190     71.27690902150887    100.10830163583317
  H   62.67335311898426     71.07998089891883    101.86537608657608
  H   58.93167051744268     71.46599020224824    101.32091936815418
  H   60.22923557670875     72.38442167839941    100.51611257363281
  C   60.73247095891981     66.08602919696514     99.27294991422569
  H   61.23134802097066     65.34182989976458     98.63578034396232
  H   60.74258182922216     67.05928267983154     98.76169067730301
  N   60.91175588747097     66.76147863610083    101.73619121330647
  C   61.42649310011426     66.15598655488652    100.59222046747304
  C   61.82347912311503     66.61878725330136    102.69540805945111
  H   61.71025905320285     66.97226769151230    103.71741057284784
  N   62.89731470730962     65.95203733171550    102.22710287915282
  H   63.71724861404298     65.70425168043245    102.77238428520246
  C   62.66940172847021     65.64543474775020    100.90220090349607
  H   63.38875546432625     65.09901927751014    100.29975819509478
  C   50.09224588664963     65.52032504663899    103.95770374056937
  H   50.65847919199534     64.86509761446155    103.27745092994945
  H   50.19435678656594     66.55735465400346    103.60042446678806
  S   50.73305518983950     65.36297108653828    105.67445654503776
  H   53.83003707433381     67.77424389150411    100.42446865707700
  H   55.10494167408003     68.50722939029998    102.20638558317310
  H   49.02819944037548     65.23298794443656    103.92858199520073
  H   59.67844009947759     65.80370743915309     99.40930498889827
  H   60.30545465568434     73.94034010131421    103.60065617760411
  H   65.96478698770257     69.87488270505501    101.86300386317775
