# Supplementary material for: The E2 state of FeMoco: Hydride Formation versus Fe Reduction and a Mechanism for H2 Evolution
Source: Chemistry. 2021 Oct 15;27(67):16788–800. doi: 10.1002/chem.202102730 (PMC9293435; doi:10.1002/chem.202102730)
Supplement: Supplementary file 2 — Supporting Information [file CHEM-27-16788-s001.zip › Thorhallsson-E2-SI-xyz/Minimalclustermodel/FunctionalcomparisonNoZORA/TPSSh/def2-SVP/bH45OBS5-346SVPgeo.xyz]

60
Coordinates from ORCA-job bH45OBS5-346-opt_job3
  Mo  59.00439221921641     67.89309628810476    101.88244533994562
  Fe  52.98383259960456     65.92592126095649    104.99823389084597
  Fe  54.98036500528038     67.66773085809122    104.98931965887533
  Fe  54.13935391725825     66.75651611844616    102.64824287434824
  Fe  55.39601876368706     65.21821316386553    104.13421452948946
  Fe  57.83000209540344     65.93212112089869    103.28353364611219
  Fe  57.15389801574665     68.52182610695615    103.83675581627696
  Fe  56.41762326829961     67.45242889178253    101.57332528078260
  S   54.94123278315286     65.75151095963103    106.32577364979551
  S   52.88147399085840     68.08604276293332    104.05237226454391
  S   53.40832946090413     64.54256560335858    103.17801123173426
  S   59.17069857232565     67.58692562482953    104.22167274592574
  S   57.28112164388576     69.56563030971340    101.79753645290606
  S   58.04108109827359     65.97939224309970    100.96607647933529
  S   56.19449465472293     69.47955865335850    105.57030804149193
  S   59.45886328849754     64.30250996905924    103.99116020689051
  S   54.49569731988179     67.22589482474787    100.49167437928243
  C   56.02408984242665     66.95112251024908    103.43858278433947
  O   60.49506119175030     69.50734191412901    102.22265183658998
  O   59.61070837372586     68.63282754851555     99.99285014688041
  O   60.58446938819780     70.22537047958672     98.75223757375969
  O   60.42306339542014     71.66739042828468    103.69206579146811
  O   60.19402113921486     73.65081984969716    102.68221693799248
  O   65.34121968096117     69.48820136145375     99.99385990835714
  O   64.97650071727693     69.74679280033399    102.19436377586591
  C   60.79066409531318     70.39214259254605    101.12954929693942
  C   60.29605751548278     69.70936126024002     99.83194856102160
  C   60.01400826607113     71.70900923737904    101.31539246276945
  C   60.24174555451369     72.31957303884400    102.67058947086787
  C   62.30601058377515     70.62553699769826    101.06908379783958
  C   63.07726863271854     69.31571347466013    100.85115302717850
  C   64.56575932712114     69.51329440533986    100.92832887018660
  H   60.42662114031442     70.05953877798302    103.04625078639222
  H   62.77735865894933     68.60027185953656    101.62965472211728
  H   62.84298444162736     68.89335344302702     99.86638172242695
  H   62.50795300942192     71.32449951069279    100.24419077410674
  H   62.63122181810515     71.09828086824781    102.00979700496400
  H   58.93231286504722     71.48155301852003    101.25986323642942
  H   60.25737528266666     72.41702496468156    100.51407484451948
  C   61.04992857863269     66.19452995472959     99.19512877699633
  H   61.57665765205082     65.43458122417960     98.60002034509608
  H   61.19483269252530     67.17707877485174     98.72263670645403
  N   60.95211433489028     66.77194181548943    101.69022467894283
  C   61.57165276848402     66.17686792048042    100.59324357209725
  C   61.73013841142568     66.54478478212296    102.74527979000504
  H   61.51309863826739     66.85465430924228    103.76295345822507
  N   62.82226278416734     65.84467049834572    102.38280199719149
  H   63.54292586597132     65.51551442347741    103.01722056051898
  C   62.74051863701088     65.59083492842298    101.02963964982382
  H   63.50196175921193     65.03026195968566    100.49579839347922
  C   49.89141290439633     65.49601787930970    104.98236670379548
  H   50.11659844800359     64.77285029491483    104.18338698197194
  H   49.85021858101358     66.50257868833630    104.53698090961662
  S   51.16352511990043     65.42178306613829    106.31167977517435
  H   56.79451727422426     64.51501522682608    103.58107256346848
  H   58.90933963281265     63.19782389321720    103.43205537772776
  H   48.90511475982543     65.25716555286357    105.41190721207435
  H   59.97108489441761     65.98415291544288     99.18811806112598
  H   60.28054486226088     73.94157075292043    103.61317283359070
  H   65.94219678339218     69.89076503750802    102.16165283100365
