# Supplementary material for: The E2 state of FeMoco: Hydride Formation versus Fe Reduction and a Mechanism for H2 Evolution
Source: Chemistry. 2021 Oct 15;27(67):16788–800. doi: 10.1002/chem.202102730 (PMC9293435; doi:10.1002/chem.202102730)
Supplement: Supplementary file 2 — Supporting Information [file CHEM-27-16788-s001.zip › Thorhallsson-E2-SI-xyz/Minimalclustermodel/FunctionalcomparisonNoZORA/TPSSh/def2-SVP/noHCBS2B5A346SVPgeo.xyz]

60
Coordinates from ORCA-job noHCBS2B5A346-opt
  Mo  59.00535875740492     67.95749524786316    101.83878937713473
  Fe  52.89433182018659     66.12233627879478    105.15488263243941
  Fe  54.98233867838658     67.91373912758257    105.04416948820118
  Fe  54.09269161227822     66.87231181913654    102.82501453463273
  Fe  55.47892233050246     65.41550261579957    104.43200227782854
  Fe  57.66110947301054     66.11233014982982    103.18400750577339
  Fe  57.23341154124927     68.61011285127135    103.80665772693337
  Fe  56.41044200921834     67.59253171025986    101.60345516786718
  S   54.87349753271087     66.13056376920404    106.55730447650535
  S   52.82181495743475     68.29407738319509    104.10375928836844
  S   53.44512822620722     64.68733144559144    103.40620802490068
  S   59.20797384843565     67.51764730349252    104.17678211979563
  S   57.34180304040452     69.69725881526077    101.77788840220074
  S   57.98482992221999     66.07672613650969    100.86348438411336
  S   56.25018177965558     69.91862772128709    105.47964466097766
  S   57.30758214337814     64.12954282332403    104.14480352022203
  S   54.34242794552279     67.25297910546044    100.44267944417216
  C   55.96715911940687     67.10237713140664    103.48454997301708
  O   60.54392985351174     69.50271147037576    102.25400436165374
  O   59.67843827863700     68.72896133357924     99.95886112147417
  O   61.05386930292972     70.07125397361482     98.80544376598282
  O   60.29194649861139     71.67756214042571    103.67672260600867
  O   59.78090619680322     73.59106790145995    102.63596537306658
  O   65.30486077560175     70.56898290554626    101.14170551445159
  O   65.35402232948240     68.33791415391929    101.39758262052696
  C   60.92396315572254     70.38185511737095    101.17985500542150
  C   60.54034923168410     69.67438945629975     99.85509458336672
  C   60.09935196002786     71.67973147929941    101.26592655855268
  C   60.09109123558225     72.29430474584629    102.63734386519815
  C   62.43239119817015     70.63709613084518    101.24521601447982
  C   63.21733561396921     69.33225903356060    101.24149485552779
  C   64.70854258826890     69.51684590378578    101.25371921011850
  H   60.42281711501532     70.05926061155286    103.06703647503747
  H   62.93728387595107     68.70230852436234    102.09845925127559
  H   62.97475275533768     68.73339931058686    100.34679673818040
  H   62.70591821456012     71.24713699381893    100.37302371234291
  H   62.66830078471797     71.21865470381293    102.15125042784447
  H   59.04025514863443     71.43283202849588    101.05599032154566
  H   60.43505770957456     72.40643829843850    100.51471510760128
  C   61.00243276133533     66.27851312754748     99.07386489440694
  H   61.51738672547053     65.53330613066809     98.44999271925599
  H   61.13673636196912     67.27286383376332     98.62369344998501
  N   60.93894803933824     66.76335925791231    101.59274923022535
  C   61.55086808533010     66.22489558951510    100.46177299864445
  C   61.73576281712887     66.50034636227686    102.62443444669422
  H   61.52863151689027     66.77595654744968    103.65555284535969
  N   62.82735723362549     65.82033116065126    102.21781253307353
  H   63.58093193573460     65.50369617488280    102.81962995240123
  C   62.73303558037976     65.63368825222922    100.85577301652880
  H   63.49211536161573     65.10493749949724    100.28712656295073
  C   49.96048435348022     65.03567343326182    105.12124105352358
  H   50.46702618758937     64.28576330704837    104.49457162252324
  H   49.66612788487180     65.87944311873268    104.47636607171997
  S   51.06990016004620     65.59686030398866    106.48167371173086
  H   55.53488601714641     70.75429096612342    104.68357901969878
  H   54.59070319349372     65.95560990949815    100.14279771764430
  H   49.04777169254599     64.58903252212581    105.54939853948125
  H   59.92356863558064     66.06667511244851     99.08675445758057
  H   59.71350718728281     73.87942420658959    103.56883285636889
  H   66.31117270870874     68.53178153148754    101.37582980541239
