# Supplementary material for: The E2 state of FeMoco: Hydride Formation versus Fe Reduction and a Mechanism for H2 Evolution
Source: Chemistry. 2021 Oct 15;27(67):16788–800. doi: 10.1002/chem.202102730 (PMC9293435; doi:10.1002/chem.202102730)
Supplement: Supplementary file 2 — Supporting Information [file CHEM-27-16788-s001.zip › Thorhallsson-E2-SI-xyz/Minimalclustermodel/FunctionalcomparisonNoZORA/TPSSh/def2-SVP/noHCBS2B5A247SVPgeo.xyz]

60
Coordinates from ORCA-job noHCBS2B5A247_job2
  Mo  59.03023354967457     67.88275217768677    102.06240693155466
  Fe  52.99480369307494     65.90786586046512    105.41604082391919
  Fe  55.06488436231907     67.70056109591660    105.32989514042360
  Fe  54.18605003461155     66.68949658733757    103.09444144226231
  Fe  55.61821038079652     65.25264824816283    104.75382688648607
  Fe  57.81475760509308     66.03157450558221    103.54980413786969
  Fe  57.34196743106908     68.42382855263043    104.05396840406419
  Fe  56.40757120462339     67.44860160252746    101.87058862559088
  S   54.79668973452208     65.95568226716678    106.89796127310856
  S   52.97879066390797     68.16817158818544    104.51106110364871
  S   53.74139663768439     64.44859996422815    103.64742211413959
  S   59.44881084504620     67.51248708923961    104.37689612879083
  S   57.30763719728793     69.56165973404298    102.06424404863061
  S   57.98473654992814     65.93440412812544    101.23815513360928
  S   56.48239945347018     69.56865300144824    105.96974045480871
  S   57.56765195326772     64.12260625875540    104.67486534960551
  S   54.35866446887224     67.23012378387470    100.76157572200313
  C   56.05932546507147     66.93407696673785    103.77404109877011
  O   60.54144209280460     69.50646714185217    102.29510206070753
  O   59.51247612348449     68.59418419083200    100.11001025546925
  O   60.76563572642699     69.90118839854995     98.79102030749898
  O   60.24883986897703     71.74507281414577    103.61716917104742
  O   59.68047147148340     73.59618794539631    102.49647018563978
  O   65.16402358963485     70.70433439609207    100.87797762201677
  O   65.31874302755654     68.47883355093809    101.14274102370543
  C   60.80149164307680     70.33742446422225    101.14979545383285
  C   60.34433545485322     69.54945608901856     99.89562537186561
  C   59.93203718202826     71.60769509255326    101.22376794213011
  C   59.99285823848607     72.30098963605921    102.55588637120384
  C   62.29824252539785     70.65510691076790    101.08440596756620
  C   63.13802836520804     69.38513185637031    101.10824879398538
  C   64.61834538510929     69.62954527678271    101.02826818765884
  H   60.43554800899648     70.10396954861817    103.08082189719833
  H   62.93631451042459     68.80178034602832    102.01901348770066
  H   62.86981252086448     68.71905299496254    100.27057746915671
  H   62.48062551799151     71.21569810822281    100.15682858635164
  H   62.57356090493070     71.30487741833737    101.93100208878384
  H   58.87238209964054     71.30932425283325    101.10237729992517
  H   60.18692570274068     72.30065075221459    100.41158579781136
  C   60.83183198371258     66.15091997333928     99.19517519553581
  H   61.32405423777313     65.40177305792967     98.55774691898441
  H   60.86808277212666     67.12698611099576     98.69005415931915
  N   60.98205140043930     66.75215709019092    101.68552517484731
  C   61.51314034350246     66.19375347478545    100.52363492870194
  C   61.88787066678541     66.58102581429799    102.64441432346990
  H   61.76294125661835     66.89573842845722    103.67775675976976
  N   62.97237524784249     65.94076650321421    102.16203404120880
  H   63.79752565729725     65.69537153233837    102.69988112067907
  C   62.75950877622908     65.68494232242686    100.82494261983318
  H   63.48943133282532     65.16957494179961    100.20788387829715
  C   50.10579691694186     65.64318477015715    104.17356608348807
  H   50.63025794308820     65.00618464577015    103.44425998622793
  H   50.23683479338794     66.69346816062384    103.86797827259707
  S   50.78972734793517     65.37483031333019    105.85994989966066
  H   55.76053828284031     70.46142262336339    105.24951958756817
  H   54.49697155340941     65.96124127750863    100.29958243786028
  H   49.03166431511647     65.39449950022690    104.16160185582071
  H   59.77220496084664     65.88667144097788     99.32213404398607
  H   59.66181819793362     73.93737952528770    103.41367211370972
  H   66.26439382288129     68.71224989603208    101.06879443784509
