# Supplementary material for: The E2 state of FeMoco: Hydride Formation versus Fe Reduction and a Mechanism for H2 Evolution
Source: Chemistry. 2021 Oct 15;27(67):16788–800. doi: 10.1002/chem.202102730 (PMC9293435; doi:10.1002/chem.202102730)
Supplement: Supplementary file 2 — Supporting Information [file CHEM-27-16788-s001.zip › Thorhallsson-E2-SI-xyz/Minimalclustermodel/FunctionalcomparisonNoZORA/TPSSh/def2-SVP/bH45OBS5-247SVPgeo.xyz]

60
Coordinates from ORCA-job bH45OBS5-247_job3
  Mo  59.01251521152337     67.87819494369111    102.05516620590899
  Fe  52.94377729258840     65.93065596640575    105.32310570696875
  Fe  55.08531975047934     67.75838998123328    105.31116513542214
  Fe  54.20675813469249     66.69192471127832    103.04574938038601
  Fe  55.57287825772388     65.35071290130088    104.82633333802765
  Fe  57.91063969183852     65.90690735875039    103.59268927248189
  Fe  57.29919413974320     68.41862519314287    104.08155498242338
  Fe  56.36683087400736     67.45194883662586    101.85659028501587
  S   54.68596792196134     65.98164224367719    106.87884329707282
  S   52.99642564829335     68.14113554143982    104.39942902447886
  S   53.83165610094323     64.46413250319151    103.62961621004811
  S   59.39006976502014     67.56402211426948    104.36887313883160
  S   57.28288287676573     69.54122119205945    102.07976706457444
  S   57.94296407286271     65.96584847686421    101.24656358477475
  S   56.47140972213476     69.42752452680823    105.87063359327757
  S   59.57876788367052     64.20235922863499    103.76982745567805
  S   54.40498823010955     67.23701813770501    100.87912216289841
  C   56.08392192707584     66.91426664899964    103.74307149664261
  O   60.52610690212030     69.48769135479093    102.25251395607755
  O   59.44757851700839     68.59932905467970    100.10721506633094
  O   60.44465262877750     70.08758983079288     98.76033342943175
  O   60.44451330770519     71.67286260775002    103.67653914691023
  O   60.06877991793256     73.62328128005933    102.64665769018636
  O   65.29565966161084     69.05573539753247     99.94724570848349
  O   64.93604817468311     70.08382912186713    101.90860933321335
  C   60.73959089695295     70.35192327227155    101.12160622103367
  C   60.17689853099854     69.63183773525178     99.87260414470403
  C   59.94113151105361     71.65491842679569    101.31647745114451
  C   60.19095626869944     72.29679421389237    102.65290118798956
  C   62.24348160822792     70.61020033218679    100.96962475732366
  C   63.01989263009692     69.30704385607861    100.74934534733114
  C   64.51576536242548     69.45819395737691    100.78743071276085
  H   60.49028389807722     70.05935238740020    103.06605445463634
  H   62.74647874830670     68.60531261594562    101.55365181787128
  H   62.75415740485570     68.84588744187955     99.79045592079579
  H   62.38511836843019     71.28753217275742    100.11471695294088
  H   62.61068244740500     71.11678354411580    101.87576042404783
  H   58.86296828618811     71.40490782810318    101.30114301764083
  H   60.13973380535509     72.35649674289508    100.49703691086522
  C   60.80289604900851     66.14694506636583     99.22342799698764
  H   61.28480070497894     65.38851735970677     98.58970226623545
  H   60.87746056309509     67.12447194311713     98.72531064674079
  N   60.93903286508696     66.75861175549375    101.70889948744798
  C   61.46004836130905     66.16135751140880    100.56344226562226
  C   61.81935920628578     66.55742135031886    102.68618240284910
  H   61.69302420493582     66.87920318658749    103.71603523338149
  N   62.88269684181353     65.86975327880820    102.22668219741244
  H   63.66926286517435     65.56357882823035    102.79052206842175
  C   62.67509789616356     65.59863457092048    100.89114452734847
  H   63.39021189259594     65.04333784913126    100.29192183564685
  C   50.11536916411388     65.61170437457179    103.99962463000878
  H   50.67406385332033     64.98616702520911    103.28674913211790
  H   50.22538636688203     66.66451547804706    103.69661037359275
  S   50.75018334936320     65.36064459363298    105.70928470864213
  H   57.12307215548105     64.76532959993416    104.71241388905675
  H   58.82304687163693     63.12312558422551    103.44933834334722
  H   49.04965594108618     65.33421575893645    103.96153588108453
  H   59.73350997370469     65.91289335078592     99.32280828500056
  H   60.16890071002867     73.93429865376309    103.56958247980897
  H   65.91107278556902     70.12358820027939    101.86584136257672
