# Supplementary material for: The E2 state of FeMoco: Hydride Formation versus Fe Reduction and a Mechanism for H2 Evolution
Source: Chemistry. 2021 Oct 15;27(67):16788–800. doi: 10.1002/chem.202102730 (PMC9293435; doi:10.1002/chem.202102730)
Supplement: Supplementary file 2 — Supporting Information [file CHEM-27-16788-s001.zip › Thorhallsson-E2-SI-xyz/Minimalclustermodel/FunctionalcomparisonNoZORA/TPSSh/def2-SVP/bH37CBS5A346SVPgeo.xyz]

60
Coordinates from ORCA-job bH37CBS5A346-opt
  Mo  58.99126529653666     67.95571794642694    101.95229047825278
  Fe  52.88303065935884     66.02005335512199    105.07089020778047
  Fe  54.88523607095939     67.89299745010580    105.05997361631542
  Fe  54.28169475722657     66.64908915292540    102.76683167250395
  Fe  55.52759504415199     65.34523108301590    104.54421965046711
  Fe  57.70947718442439     66.11522353795577    103.35739120824114
  Fe  57.20386133858988     68.64130868397672    103.99740226828411
  Fe  56.38147624821655     67.67086003622215    101.74556682548746
  S   54.72618321799733     66.13384308852135    106.58114997787116
  S   52.85832216933533     68.09424764939099    103.89059093926548
  S   53.56220469376784     64.50783576366607    103.46295595387450
  S   59.23161764475432     67.56360713444138    104.29479355239131
  S   57.35146057280217     69.67738831905311    101.92213765031741
  S   57.90696145131827     66.09022526222569    101.08190104221482
  S   56.10172060693422     69.69891812709344    105.61826481422243
  S   57.41170240929185     64.14680117755151    104.35292004726672
  S   54.76020301955828     66.72861380094650    100.37080223773181
  C   56.00621558209672     67.05165287038754    103.62822066399035
  O   60.55874993305942     69.49722245165364    102.23825874031297
  O   59.55451916365803     68.68316231059616    100.02367305388529
  O   60.57988297363844     70.23262455334795     98.76813553508430
  O   60.55257178746329     71.64281125762274    103.72530193376338
  O   60.29361579586846     73.63825645360924    102.74732272712885
  O   65.34442720594812     69.39842907437929     99.88811273570786
  O   65.02269769557590     69.68354761001535    102.09189204325770
  C   60.83214172366909     70.38707566872563    101.14151545151265
  C   60.28547721805099     69.72498935087140     99.85213647568682
  C   60.08300243945808     71.71467453019092    101.36069082088535
  C   60.34567994907859     72.30743027397214    102.71656601308716
  C   62.34750523897071     70.59998126344937    101.03782366466042
  C   63.09213777639334     69.28163763234976    100.78525231429164
  C   64.58515177261692     69.44868043958208    100.83482486132766
  H   60.52769784485109     70.04447938193660    103.06767076913506
  H   62.79791785271981     68.56270890007737    101.56271166856922
  H   62.82815831377722     68.87594522288620     99.80113746145501
  H   62.53470171052300     71.30293656847364    100.21304182472605
  H   62.70723833283601     71.05966337632540    101.97240054047249
  H   58.99601188370225     71.50642769343253    101.32781833380730
  H   60.31771160182279     72.42871635557128    100.56211788714899
  C   60.87830208154632     66.14854820965715     99.20876211112369
  H   61.38765882269851     65.39534986935512     98.59059600000570
  H   60.95795308375230     67.12835625513229     98.71596172361838
  N   60.91200748971161     66.76103885950221    101.69239570714353
  C   61.49022305861174     66.17464198218612    100.56945491686122
  C   61.76063712442331     66.58547068506520    102.70216533413571
  H   61.58926904325511     66.91498254333209    103.72382510085524
  N   62.85483366027281     65.91567749365866    102.28624613462352
  H   63.63560476015486     65.64343159637446    102.87540751145708
  C   62.70590099630662     65.64133752863907    100.94293344818946
  H   63.45534653651733     65.09971004933450    100.37366091177363
  C   49.89644064945941     65.28383096690901    104.63127628146636
  H   50.37133336191835     64.50638213539662    104.01338635321592
  H   49.80981204691928     66.20101177711609    104.02738102423955
  S   50.88506251699710     65.59463073499559    106.15515296040464
  H   53.82850433612557     67.71016840178011    100.28030308071119
  H   55.17678246473418     68.53546265972912    102.02530250902085
  H   48.88503632754286     64.94967411140604    104.91449147084622
  H   59.80773482149328     65.90718568514789     99.27788332500717
  H   60.39754556830086     73.91637701001314    103.68029405142204
  H   65.99049222924613     69.80648514116224    102.04110898747784
