# Supplementary material for: The E2 state of FeMoco: Hydride Formation versus Fe Reduction and a Mechanism for H2 Evolution
Source: Chemistry. 2021 Oct 15;27(67):16788–800. doi: 10.1002/chem.202102730 (PMC9293435; doi:10.1002/chem.202102730)
Supplement: Supplementary file 2 — Supporting Information [file CHEM-27-16788-s001.zip › Thorhallsson-E2-SI-xyz/Minimalclustermodel/FunctionalcomparisonNoZORA/TPSSh/def2-SVP/tH5-CBS2B346SVPgeo.xyz]

60
Coordinates from ORCA-job tH5-CBS2B346-opt
  Mo  59.00658558044121     67.82965073773995    101.81777834736511
  Fe  53.01971198311121     66.02010211638074    105.05389553210631
  Fe  54.97664372469434     67.66078328276572    104.89097711437834
  Fe  54.12847211392574     66.60250255931106    102.62144165054154
  Fe  55.49386150312288     65.16262569505317    104.30359698296326
  Fe  57.81760591615545     65.84876340151159    103.11309865844893
  Fe  57.18946269768816     68.38624844406648    103.70701718075954
  Fe  56.39083303389162     67.32157330656648    101.51423232892689
  S   54.93652144864154     65.92832235872913    106.43710494279931
  S   52.91138753062749     68.09904488674491    103.93238466008786
  S   53.39277036404713     64.48838699588218    103.40256720530775
  S   59.16396024727090     67.39641661349643    104.15669610471497
  S   57.25567697791545     69.46307695238625    101.69704817028570
  S   58.05148276219907     65.93205441359602    100.83194278639735
  S   56.22065573013315     69.67548497043877    105.39446891211088
  S   57.25623600824187     63.86183371529988    104.03726353127573
  S   54.46593918045597     66.98997023651997    100.44584427396738
  C   55.96825909526517     66.85135818654595    103.40400780218090
  O   60.46673193621900     69.44794866335936    102.23320563739578
  O   59.63854564235290     68.63882031969351     99.94704791311949
  O   60.63827267156827     70.27701520770344     98.78813620196496
  O   60.29749160497396     71.56779790301466    103.76166477322445
  O   60.02523125376266     73.56903353700524    102.79805529022119
  O   65.36239194552459     69.58506889165848    100.12499170164398
  O   64.93881700456973     69.82216206722315    102.31691047498623
  C   60.76324555824775     70.37399844901879    101.17371483191333
  C   60.31835645568612     69.72227648984897     99.84140035473800
  C   59.94122150489325     71.65977066761066    101.37872090591563
  C   60.11868627515470     72.24016082517585    102.75258185416446
  C   62.27200465095828     70.65044980216396    101.16097237174523
  C   63.08078981421760     69.36709265083908    100.92349317637520
  C   64.56279510776510     69.59154599403885    101.03938429933638
  H   60.36570352767301     69.97270380578475    103.07040267735253
  H   62.78078212248795     68.62292388593778    101.67494532230901
  H   62.87733615426961     68.96715604995292     99.92269016816908
  H   62.47589991097360     71.37880085220705    100.36257854377993
  H   62.56099294305918     71.10207277919748    102.12366447313190
  H   58.86904463870921     71.39176157226274    101.29721284831795
  H   60.17393078657689     72.39695848463994    100.60098624042344
  C   61.11066747964587     66.24740959047061     99.09707430640749
  H   61.66051151202010     65.52345088336612     98.47853522976577
  H   61.22492130728396     67.24922784937934     98.65829839691108
  N   60.98347378706835     66.73044104717697    101.60887047014212
  C   61.63038225170469     66.20108236874734    100.49511306043014
  C   61.76399462630023     66.49337414772350    102.65955109171584
  H   61.52679757064490     66.76696664840480    103.68468322438997
  N   62.88076193707435     65.83933291558364    102.27928951934493
  H   63.62049998355926     65.52944807946749    102.90163650960939
  C   62.81801431194322     65.64059764655869    100.91602901436295
  H   63.60113777279475     65.12716877189102    100.36617572365776
  C   49.91418656126493     65.72959212702361    105.03558971109618
  H   50.13751675362732     64.93841496265941    104.30314073571266
  H   49.90755770384582     66.69655466019108    104.50830022890712
  S   51.16110199210880     65.73713072772624    106.38943279271176
  H   55.39562789739040     70.44674826142329    104.64208458644441
  H   59.11185176670450     65.04701154336546    103.06443321796391
  H   48.91451765161770     65.54931657668479    105.46329641972301
  H   60.03845462372983     66.00540222694812     99.08281725719060
  H   60.08004942056209     73.83644671856069    103.73829542691838
  H   65.90240568163027     69.98266147526910    102.30818483173628
