# Supplementary material for: The E2 state of FeMoco: Hydride Formation versus Fe Reduction and a Mechanism for H2 Evolution
Source: Chemistry. 2021 Oct 15;27(67):16788–800. doi: 10.1002/chem.202102730 (PMC9293435; doi:10.1002/chem.202102730)
Supplement: Supplementary file 2 — Supporting Information [file CHEM-27-16788-s001.zip › Thorhallsson-E2-SI-xyz/Minimalclustermodel/noHCBS/noHCBS3A5A/noHCBS3A5A247/noHCBS3A5A247.xyz]

60
Coordinates from ORCA-job E2-b-5A3A-m4-f247-opt_job3
  Mo  59.02966317135308     67.78971410738460    101.97760996973874
  Fe  53.06830160741250     65.98265785931849    105.34928848845757
  Fe  55.15137356711860     67.70480409679914    105.23954865856973
  Fe  54.18559809919681     66.78664383521766    103.00165507432506
  Fe  55.52923792069827     65.22470813163200    104.60380161875077
  Fe  57.78080671203202     65.95027901916812    103.35747148155190
  Fe  57.37136900902753     68.35416138245816    103.99987272628353
  Fe  56.39657140742767     67.43253598875455    101.77718210895665
  S   54.88434156318511     65.90737524016124    106.73063092718419
  S   53.05475265784804     68.17644149528019    104.47164499826251
  S   53.66281691063229     64.56052125298331    103.53834736830426
  S   59.38508442226580     67.31440363142973    104.25676142215640
  S   57.33356461566934     69.46150765580718    102.02990361194340
  S   57.91271102032888     65.91947405589431    101.09201648756415
  S   56.56729428139985     69.33868933598778    105.80719475667165
  S   57.52567861446973     63.94549338310007    104.53980983000044
  S   54.37743324546086     67.31004574430227    100.72526265469187
  C   56.06571888601160     66.89633553268794    103.66036336621933
  O   60.55672814035938     69.41525697027275    102.27532710093512
  O   59.55170062313023     68.58453244519276    100.04777836054089
  O   60.61732970049977     70.10457648032860     98.80052715462264
  O   60.38005789773177     71.65097329153961    103.70831769227894
  O   59.88919690813012     73.56310814588126    102.64585979093225
  O   65.32427058144890     70.07615763286952    100.16229705573444
  O   64.99691898138830     69.53315550637760    102.31798772278763
  C   60.78427314968916     70.31465031584682    101.17045302899062
  C   60.29253471824204     69.61331720128470     99.88675490618363
  C   59.94135045367966     71.58905128391302    101.33649347960814
  C   60.11190336709016     72.24134908205367    102.67471184571620
  C   62.27677368511062     70.63915823714034    101.10191502226006
  C   63.12160025482888     69.37415959629728    100.88664390920539
  C   64.57871497221272     69.69060912075305    101.03887265242463
  H   60.45431571125843     69.96605605349420    103.08590225662256
  H   62.83303663395021     68.62467728522407    101.62190467128028
  H   62.95393891754241     68.98596658872643     99.88255301698089
  H   62.44115306364856     71.34093393949027    100.28325969370876
  H   62.56621736697134     71.12587826521423    102.03774941381026
  H   58.87957366099968     71.31458950076632    101.27316320816433
  H   60.15919753655317     72.29045552286605    100.53265084341561
  C   60.89953235345931     66.14458617574057     99.08239805778099
  H   61.38125108847525     65.41204329395445     98.43157160811906
  H   60.98822075507578     67.13120960083874     98.62558435726613
  N   60.99355478909036     66.63324952184807    101.59049886494975
  C   61.54402140907352     66.10866939928336    100.42391073031281
  C   61.87238321786739     66.41089573763971    102.55862766705678
  H   61.73884729111504     66.68697679078504    103.59052194022618
  N   62.95514001330692     65.77350636536464    102.07679052342044
  H   63.75353764088884     65.48589352532632    102.62110297354030
  C   62.76648212858355     65.57093761671933    100.72856684188127
  H   63.49576055970027     65.06991196864185    100.11533390400220
  C   49.99728115553734     65.64819426096794    104.45067510262923
  H   50.43851274850315     65.03837373697972    103.66038426973563
  H   50.01321032357147     66.69244801058871    104.13322052663817
  S   50.94226587050478     65.43978834459186    106.00810460494584
  H   58.03077038391732     64.39261822232052    105.70299849304395
  H   54.41623634231166     66.06616959983079    100.20315674671082
  H   48.96225040447121     65.33652606014189    104.61046775875778
  H   59.83627744444284     65.91562043543472     99.15984976525812
  H   59.93242440919116     73.89113146125810    103.56292368707703
  H   65.93119378390379     69.80410839083811    102.35450774380264
