# Supplementary material for: The E2 state of FeMoco: Hydride Formation versus Fe Reduction and a Mechanism for H2 Evolution
Source: Chemistry. 2021 Oct 15;27(67):16788–800. doi: 10.1002/chem.202102730 (PMC9293435; doi:10.1002/chem.202102730)
Supplement: Supplementary file 2 — Supporting Information [file CHEM-27-16788-s001.zip › Thorhallsson-E2-SI-xyz/Minimalclustermodel/noHCBS/noHCBS3A5A/noHCBS3A5A147/noHCBS3A5A147.xyz]

60
Coordinates from ORCA-job E2-b-5A3A-m4-f147-opt_job3
  Mo  59.03007388512903     67.82715168716133    101.86431935820302
  Fe  53.04433206248635     66.09784375296456    105.02663362101249
  Fe  55.11562343809916     67.83640428908870    104.96796815624319
  Fe  54.08322527517493     66.93605079405717    102.68059213079587
  Fe  55.39006735116200     65.30536261853419    104.25077861013824
  Fe  57.69430388947713     65.98249982174276    103.12416699138510
  Fe  57.27251912116329     68.43954051280562    103.82713093373451
  Fe  56.40162425499078     67.54055944533970    101.56094477602780
  S   54.94375488611364     66.02994927106386    106.39442712663254
  S   52.89990051574515     68.22547575004741    104.23474967922347
  S   53.44515407387562     64.79927966991696    103.11094258601582
  S   59.22647282628659     67.33027974544811    104.16228524677346
  S   57.38045276497085     69.55189310498595    101.86183484650400
  S   57.88761942210203     66.01326125850535    100.87885188440316
  S   56.45339841007053     69.53645819418348    105.58737371773033
  S   57.33963252646019     63.91223379950142    104.16211870002682
  S   54.40743542169410     67.73760728129550    100.49127882394815
  C   55.95500250074170     66.90966899145292    103.36352003756832
  O   60.56794130521317     69.43134274909038    102.25731640676929
  O   59.68623084374386     68.61462877993642     99.97140560563160
  O   60.80867455351429     70.15040524270309     98.79491452761586
  O   60.36770710412670     71.67776355905721    103.68515937542094
  O   59.89995110646994     73.58760949143606    102.60699094439701
  O   65.42846840476616     70.03361506815030    100.32456178438511
  O   65.03787718827999     69.51833349763420    102.47596257912393
  C   60.86433983691382     70.33311599485290    101.17071130204938
  C   60.43188503855389     69.64615374080682     99.85851695379630
  C   60.03477726956464     71.62067498866263    101.29622615621375
  C   60.13912081283411     72.26845779239959    102.64226973558330
  C   62.36341052908436     70.63551739742468    101.17802978148777
  C   63.19987261970239     69.35998639162142    100.99505619925037
  C   64.65539414048185     69.66440631627852    101.18440126106731
  H   60.43285439058515     69.98071410921931    103.06326020839612
  H   62.88262000525448     68.61742685623562    101.72575214596566
  H   63.05671959486637     68.96763486968359     99.98867125544565
  H   62.57659579277403     71.33859457167161    100.37169491065109
  H   62.61443913612479     71.11309783984363    102.12932956201988
  H   58.97351689992926     71.36395272659867    101.17336145735085
  H   60.30765913173681     72.32004945597210    100.50739875984910
  C   61.01839758936539     66.11185517835271     99.09490076519553
  H   61.52788508216022     65.37288447582633     98.47330856553104
  H   61.13956782910591     67.09673705807117     98.64185980074174
  N   60.98366191390165     66.62448651635007    101.59790082257807
  C   61.58762174943151     66.07497764592452    100.46987546886184
  C   61.80065119876958     66.39325794601120    102.61639354553336
  H   61.61481426065964     66.68305581099301    103.63640240507461
  N   62.89375329552531     65.72560562164742    102.20431731591498
  H   63.65216503472391     65.42458194055371    102.79637298649983
  C   62.77720483041547     65.51184995076979    100.84903098946427
  H   63.52817428592434     64.98687589616166    100.28399859845575
  C   49.95965949201639     65.22729663618958    105.21773350604555
  H   50.16465799442657     64.58509136585486    104.35962275523765
  H   49.74901056712810     66.23573407193221    104.85706597580911
  S   51.39046806759517     65.23039842798607    106.36722036331470
  H   57.68716676368980     64.21140055065359    105.42668430319981
  H   54.20958339696047     66.56220759733998     99.85759691557767
  H   49.08126352038367     64.84712524435960    105.74436867451503
  H   59.95011945464319     65.89289201932874     99.11545610569766
  H   59.89257888567894     73.91210458532962    103.52616214690811
  H   65.97320460622493     69.78184276598196    102.53350439399317
