# Supplementary material for: The E2 state of FeMoco: Hydride Formation versus Fe Reduction and a Mechanism for H2 Evolution
Source: Chemistry. 2021 Oct 15;27(67):16788–800. doi: 10.1002/chem.202102730 (PMC9293435; doi:10.1002/chem.202102730)
Supplement: Supplementary file 2 — Supporting Information [file CHEM-27-16788-s001.zip › Thorhallsson-E2-SI-xyz/Minimalclustermodel/noHCBS/noHCBS3A5A/noHCBS3A5A235/noHCBS3A5A235.xyz]

60
Coordinates from ORCA-job E2-b-5A3A-m4-f235-opt_job3
  Mo  58.96145232334133     68.00570450468214    101.82492098536056
  Fe  53.00343568145972     66.02974954760340    105.02964239630779
  Fe  55.00372548351375     67.85853764395922    105.01389880806033
  Fe  54.04777477406556     67.03028071817110    102.76201137368352
  Fe  55.44078797132487     65.38855525464925    104.24311156439838
  Fe  57.63092529064760     66.13987457611788    103.12355619001190
  Fe  57.19871187385970     68.62607861389952    103.77762679677897
  Fe  56.36165539923548     67.76466633507368    101.57497547263216
  S   54.92066574710317     66.05059460316228    106.40484790239378
  S   52.77318536449366     68.19730003164469    104.32432829809001
  S   53.49437333740155     64.86204758770747    103.03900200024295
  S   59.11964794987859     67.49582326874793    104.12069856562131
  S   57.38792304540813     69.79339896096937    101.81221967178422
  S   57.80643443238184     66.19031671859352    100.87668530721497
  S   56.26378277010614     69.64316649930507    105.50296030384389
  S   57.37330204501058     64.08638150599678    104.07903250698008
  S   54.25048712258717     67.98633316097934    100.59185294886420
  C   55.93121358366581     67.13647343102468    103.40469574608676
  O   60.56868048961086     69.51434101985367    102.22170849038575
  O   59.67342944498332     68.73022424902487     99.91746471623416
  O   61.04310298136174     70.06544265847940     98.75750171813108
  O   60.45144813112875     71.80044995254944    103.57462598999064
  O   60.05505210086399     73.69014627622902    102.43557708960475
  O   65.51174467290387     69.86839680271893    100.46993677986653
  O   65.07103767342349     69.27043712970482    102.58965346827449
  C   60.96263425916895     70.36324180735539    101.12209556376733
  C   60.54341999967118     69.66031712966999     99.81292506584541
  C   60.18923794868120     71.68968666870184    101.17738242770056
  C   60.26611191659876     72.36877921602773    102.51055752402391
  C   62.47341908756506     70.58778416713372    101.18913782547240
  C   63.24674286895558     69.26527743964606    101.08067185788778
  C   64.71156328239645     69.49556647927371    101.30306583356931
  H   60.44572120255636     70.09451760699223    103.00847387572215
  H   62.86826512936683     68.56590888274083    101.82373041231476
  H   63.11227898021318     68.84645461562430    100.08351213899648
  H   62.75930398286187     71.25243589785624    100.37301258244030
  H   62.70812980983579     71.08210466416928    102.13608656883781
  H   59.12326849181304     71.47517999436937    101.01694088794831
  H   60.52484305454483     72.35640204100841    100.38419415276753
  C   60.90218656502294     66.13737293599409     99.10238276411731
  H   61.40247177327317     65.37744729193463     98.49897755085316
  H   61.05591090192272     67.11326934718929     98.64018058138006
  N   60.86628467380802     66.71378196159129    101.59340753438133
  C   61.44795395627578     66.10019495946179    100.48632852367108
  C   61.65154255621889     66.44912671885663    102.62929191598660
  H   61.47373331926223     66.77028503240355    103.64086676441035
  N   62.70222817116879     65.70138623419533    102.24814354222072
  H   63.42980581657257     65.36373772413450    102.85894875705131
  C   62.59135647155134     65.46747551537884    100.89612522858515
  H   63.31211305063970     64.87969126733003    100.35428967759648
  C   50.04637494879828     64.74912114187812    105.27422897231104
  H   50.26069052349830     64.15746389054381    104.38241733216296
  H   49.72477573759488     65.74483815585523    104.96353297628968
  S   51.53290767626446     64.84676184085362    106.34623621140513
  H   57.86153380933046     64.29777772462849    105.31916868878187
  H   54.23402418250443     66.80905577690947     99.94059000495412
  H   49.23446142878695     64.27266611091262    105.82904679175644
  H   59.82839892989418     65.94477003443916     99.10801243907686
  H   60.02695635557406     74.03897074532772    103.34542992795888
  H   66.01762759703969     69.48369066175529    102.66875654989835
