# Supplementary material for: The E2 state of FeMoco: Hydride Formation versus Fe Reduction and a Mechanism for H2 Evolution
Source: Chemistry. 2021 Oct 15;27(67):16788–800. doi: 10.1002/chem.202102730 (PMC9293435; doi:10.1002/chem.202102730)
Supplement: Supplementary file 2 — Supporting Information [file CHEM-27-16788-s001.zip › Thorhallsson-E2-SI-xyz/Minimalclustermodel/noHCBS/noHCBS3A5A/noHCBS3A5A346/noHCBS3A5A346.xyz]

60
Coordinates from ORCA-job E2-b-5A3A-m4-f346-opt_job3
  Mo  59.00078732967528     67.89892958815459    101.82469120982472
  Fe  53.04207534053353     66.03794154291724    104.99224001183843
  Fe  55.05072094401537     67.78251995880950    105.01341344246484
  Fe  54.11839791711420     67.00811410592068    102.71298447715949
  Fe  55.48093917787062     65.31393989491222    104.22336147944900
  Fe  57.69753850449759     66.04851224649396    103.10605246458070
  Fe  57.24411316356532     68.52109499029089    103.80255321464703
  Fe  56.37669375514879     67.62096622158985    101.55413850335411
  S   54.94331077137424     65.90026863564854    106.35188068404440
  S   52.91664806737053     68.23711128563765    104.20203427637982
  S   53.48112170663334     64.79102708696438    103.14085456110176
  S   59.17547784378951     67.40297070078424    104.11888280600603
  S   57.35557908239053     69.62900867481629    101.82654518907042
  S   57.87025396347779     66.09278142545453    100.82610684622900
  S   56.37672661516473     69.50391478946128    105.55827062551653
  S   57.33594640654886     63.90767440619585    103.96233512559400
  S   54.37218213347082     67.59332454474678    100.47338879577877
  C   55.98962050405704     67.05151481590674    103.40654842160743
  O   60.54525036570156     69.48001341640403    102.24555030530722
  O   59.69921064796671     68.66687525403118     99.93912612659906
  O   60.93975157857514     70.12938196811004     98.78743165505639
  O   60.33903763411203     71.74444876070787    103.63577439854008
  O   59.90747059841517     73.64068023637884    102.51983777757559
  O   65.46165188628264     69.98601098657234    100.44007762322654
  O   65.03732959923694     69.43199210668351    102.57523228617913
  C   60.89607521477419     70.35960877848413    101.15807302249380
  C   60.49532835446073     69.66240148109522     99.84125926067192
  C   60.07778982435006     71.65767964855851    101.23810090299320
  C   60.14296473034370     72.32233380860573    102.57899791488572
  C   62.39915291123816     70.63506813030291    101.21236214607269
  C   63.21357170095464     69.34013679691138    101.06958446680159
  C   64.67190591226154     69.61396386145661    101.28337622195116
  H   60.39788327849194     70.04329132645583    103.03978011318608
  H   62.86484050413202     68.61507981888847    101.80303325213754
  H   63.08328534114425     68.93564214271967    100.06608323726945
  H   62.65310251940979     71.32393897821935    100.40574207817536
  H   62.62881874450075     71.11835588958050    102.16614233121285
  H   59.01832387877788     71.41004931521888    101.08390145756687
  H   60.38311564730139     72.34468949650049    100.45024525290346
  C   60.99039411973551     66.12130540186007     99.08232725992654
  H   61.49536292640322     65.37058815283746     98.47120794274495
  H   61.13364869134890     67.10190556076456     98.62646838973269
  N   60.94172241239485     66.66363791176494    101.57853374690595
  C   61.54082347874006     66.08096194022582    100.46437622724741
  C   61.73573559947750     66.41097269629228    102.61049192666070
  H   61.55228266336103     66.71554940064389    103.62604957654742
  N   62.80865965951774     65.69935432699972    102.22047150523881
  H   63.54552637527369     65.37427030617640    102.82685429835989
  C   62.70314593179898     65.47768724524732    100.86586045300055
  H   63.44027215211896     64.91722524413132    100.31702319009244
  C   49.94881270787735     65.17316429552488    105.32935701938104
  H   50.16399877833850     64.47279469972632    104.52088945248768
  H   49.68341063734936     66.13827394859400    104.89372157293593
  S   51.40092572738820     65.33460708546691    106.44126278723745
  H   57.90366719935840     64.13359217673552    105.16309490272496
  H   54.34052145419691     66.38771020590806     99.86531382022739
  H   49.09884351169337     64.79992901965805    105.90570537522558
  H   59.91824318009319     65.91980924531710     99.09396757963334
  H   59.87449683962608     73.97799505329907    103.43381462930964
  H   65.97777000377309     69.67267169922907    102.64789892191723
