# Supplementary material for: The E2 state of FeMoco: Hydride Formation versus Fe Reduction and a Mechanism for H2 Evolution
Source: Chemistry. 2021 Oct 15;27(67):16788–800. doi: 10.1002/chem.202102730 (PMC9293435; doi:10.1002/chem.202102730)
Supplement: Supplementary file 2 — Supporting Information [file CHEM-27-16788-s001.zip › Thorhallsson-E2-SI-xyz/Minimalclustermodel/noHCBS/noHCBS2B5A/noHCBS2B5A346/noHCBS2B5A346.xyz]

60
Coordinates from ORCA-job E2-b-m4-f346-opt_job3
  Mo  58.99522974044257     67.91597411663282    101.77237929695974
  Fe  52.94516077733404     65.95074251664822    105.04636019564134
  Fe  55.05028294086286     67.80358459095817    104.96260600933667
  Fe  54.10047285658169     66.83402938625662    102.73220908950434
  Fe  55.51542627072038     65.31468499844165    104.30284200181242
  Fe  57.68782443529721     66.04713703285279    103.07876582183910
  Fe  57.22347010390504     68.52557826869395    103.73081659077417
  Fe  56.40579708657443     67.54951400098166    101.50660418811960
  S   54.92779072541092     65.99768716896057    106.39537321018958
  S   52.87418456071818     68.14573105448615    104.11400200923678
  S   53.51944195274640     64.64657194703990    103.25392050299925
  S   59.15570338577994     67.45633752530529    104.08540924521759
  S   57.31236274298530     69.61256029780409    101.75496853710004
  S   57.96755298494379     66.05725835097135    100.80240474868431
  S   56.29777149622491     69.71434232621537    105.44248598993187
  S   57.35407798461176     64.07768298592927    104.02346171951046
  S   54.34639587594982     67.29409470942808    100.40779020876472
  C   55.98211820024214     67.02282019242166    103.37760334557042
  O   60.52916667772678     69.48795851097968    102.20918907244777
  O   59.69779576434244     68.72633906216542     99.89290499503710
  O   60.88768601100124     70.25301199012428     98.76823416591078
  O   60.41695040835025     71.72684491004381    103.66815894246533
  O   60.10321176229763     73.67105633390048    102.59547703996562
  O   65.45596289898374     69.92597101252834    100.42276960631426
  O   65.00673860716536     69.28702794080237    102.52871660826169
  C   60.89402666733746     70.39170540852982    101.14614886969811
  C   60.47179956239249     69.73882662556795     99.81281915196159
  C   60.10119654896219     71.70070398098609    101.27726682122547
  C   60.23995890015971     72.33752000089740    102.62669838516265
  C   62.40425871345234     70.63159218005934    101.20222564346724
  C   63.18618824698579     69.32225874355605    101.01643694326540
  C   64.65162401727387     69.54173427548294    101.24659854255212
  H   60.41161668571624     70.02183953760877    103.02732125268601
  H   62.81310261740806     68.58087653748888    101.72057063555457
  H   63.05058206759877     68.95768509750815     99.99838116828123
  H   62.67162552797664     71.34031040057756    100.41740360726813
  H   62.64857465766456     71.07872568681577    102.17006262872097
  H   59.03344056998640     71.46807279731465    101.16163554248060
  H   60.38598801057778     72.39491903313657    100.48852601720796
  C   61.08598178331025     66.25175333341021     99.04873278217458
  H   61.60173772979461     65.51231578620427     98.43295952927332
  H   61.26705412761555     67.24352756861965     98.63165680388289
  N   60.94852705282680     66.70335987455131    101.56184713741973
  C   61.57991749683831     66.15230223207170    100.44943803669071
  C   61.69788194978629     66.40043383781321    102.61319555730763
  H   61.47485639558065     66.66708930686060    103.63186517022936
  N   62.77481031499291     65.68841345128367    102.23655272524643
  H   63.48068709376550     65.32592185582914    102.85841814775341
  C   62.71756016668763     65.51761682836818    100.87153946000532
  H   63.46753612600189     64.96724006804438    100.33002271013044
  C   49.85454263638325     65.18923271606933    105.37648055566042
  H   50.06440905742888     64.48417496102235    104.57052731317644
  H   49.61636642158003     66.15975472405648    104.93645272420457
  S   51.29793618082138     65.32384508271143    106.50741463171617
  H   55.58053457399444     70.63958989763326    104.76889469890816
  H   54.52153981409214     66.01460660133979    100.03431703168505
  H   48.98802078609785     64.83571254372944    105.94051928379049
  H   60.01115442586985     66.07158933252737     99.00769495444042
  H   60.12742239678519     73.99389135548230    103.51507861563175
  H   65.95470742503268     69.49122310624259    102.61458177950857
