# Supplementary material for: The E2 state of FeMoco: Hydride Formation versus Fe Reduction and a Mechanism for H2 Evolution
Source: Chemistry. 2021 Oct 15;27(67):16788–800. doi: 10.1002/chem.202102730 (PMC9293435; doi:10.1002/chem.202102730)
Supplement: Supplementary file 2 — Supporting Information [file CHEM-27-16788-s001.zip › Thorhallsson-E2-SI-xyz/Minimalclustermodel/noHCBS/noHCBS2B5A/noHCBS2B5A235/noHCBS2B5A235.xyz]

60
Coordinates from ORCA-job E2-b-m4-f235-opt_job3
  Mo  58.98634700675829     67.89598620995079    101.79535939825114
  Fe  53.02299084599017     66.09640072698855    105.08407043832440
  Fe  55.09014462997779     67.79078344169629    104.95669491694336
  Fe  54.12332502104696     66.91259942134235    102.77091327429926
  Fe  55.52060275440655     65.29266965553526    104.32140958704306
  Fe  57.73992066306053     65.97345493193356    103.14421169392034
  Fe  57.24304590722656     68.49400228505634    103.71612140778761
  Fe  56.40607126655278     67.55887469280130    101.52256316334055
  S   54.95632266616801     66.08303344783830    106.42208504007365
  S   52.88796677878351     68.22292790812973    104.26215544225809
  S   53.53720804966613     64.78498892627739    103.20792289380081
  S   59.16531541117080     67.44826098057560    104.11954150054746
  S   57.33634812365310     69.64057349087112    101.76645017650148
  S   57.90750389597915     66.02826607000441    100.86734591706245
  S   56.35374103560866     69.68483072362385    105.42420142315689
  S   57.34194447303367     64.03578341472837    104.13352462643866
  S   54.29331373998511     67.70490227326825    100.54182037924346
  C   55.99576887967629     66.98488593860992    103.39975262859831
  O   60.53905274363388     69.45946766420036    102.20953512899139
  O   59.69269058864484     68.69167154640886     99.90071300311151
  O   60.83885186899861     70.24481312685383     98.76595164817965
  O   60.41057528053530     71.69829525484579    103.67838789839290
  O   60.03480082892291     73.63624906670920    102.61469319238363
  O   65.44194991492593     69.94085458407390    100.37764422724382
  O   64.99997701365460     69.33249497985292    102.49404355794019
  C   60.87679483552423     70.37186414743383    101.14506902400565
  C   60.44517208583642     69.71778907927727     99.81438522596038
  C   60.07230243131866     71.67166318375388    101.29015585788278
  C   60.20940217220782     72.30546120017918    102.63899636186542
  C   62.38469450209162     70.62763269269996    101.18258353098135
  C   63.17785248448089     69.32649462175701    100.98377845633331
  C   64.64128022383206     69.56191208735247    101.20776456990500
  H   60.41872735282612     69.98829482891732    103.02981556895170
  H   62.81590897591717     68.57826467656126    101.68697277961158
  H   63.03935789958167     68.96584581167149     99.96482383558953
  H   62.63562243571482     71.34135057163809    100.39684109307733
  H   62.63582734797275     71.07402032774529    102.14906730149278
  H   59.00548251603086     71.42115717562538    101.18545683293912
  H   60.33941492164314     72.37235093563190    100.50091497206660
  C   61.03004163325396     66.15826884958508     99.08713617575016
  H   61.55201803567317     65.42186664273549     98.47288564769194
  H   61.17147810940649     67.14725047795126     98.64929892876810
  N   60.93622987083372     66.66729674766145    101.58815709769137
  C   61.55644178239126     66.10053611202329    100.47802467921271
  C   61.71093436788313     66.40426024231240    102.63122834948101
  H   61.49906908337954     66.69293267301155    103.64665970551205
  N   62.79365151632395     65.70110870571018    102.25152906896381
  H   63.51902553814016     65.36838655700791    102.86746993264258
  C   62.71331460658636     65.49548711011109    100.89213839396983
  H   63.46276184586267     64.94522021228772    100.34959922002461
  C   49.99936719098530     65.10674765715461    105.21142795029525
  H   50.27645059586821     64.45973718743159    104.37778239820234
  H   49.74227154918873     66.09233350276207    104.81962740764234
  S   51.38170114366956     65.22070917279667    106.41473074029432
  H   55.60873987070200     70.63300030433599    104.81399717941673
  H   54.23342298747621     66.47391810364893    100.00050851025516
  H   49.12605264994009     64.68492729897878    105.71397664419963
  H   59.95981260330088     65.94747760987754     99.07409842848162
  H   60.05386072478942     73.95305598081808    103.53633837418589
  H   65.94547772130115     69.54921274937077    102.57538519281158
