# Supplementary material for: The E2 state of FeMoco: Hydride Formation versus Fe Reduction and a Mechanism for H2 Evolution
Source: Chemistry. 2021 Oct 15;27(67):16788–800. doi: 10.1002/chem.202102730 (PMC9293435; doi:10.1002/chem.202102730)
Supplement: Supplementary file 2 — Supporting Information [file CHEM-27-16788-s001.zip › Thorhallsson-E2-SI-xyz/Minimalclustermodel/noHCBS/noHCBS2B5A/noHCBS2B5A247/noHCBS2B5A247.xyz]

60
Coordinates from ORCA-job E2-b-m4-f247-opt_job3
  Mo  59.03397025042017     67.77381434245397    101.91089686731225
  Fe  53.09828873607837     65.98203176484499    105.34280090332801
  Fe  55.16729853040038     67.66611043504977    105.18151705295422
  Fe  54.19306047783161     66.73995239359503    102.95410151191544
  Fe  55.56833194576011     65.18459831878894    104.54817975286191
  Fe  57.78259112275131     65.88053843180991    103.30590701312978
  Fe  57.38865316423787     68.31308608021681    103.88105884585890
  Fe  56.39858001844885     67.37077279183916    101.70492240608088
  S   54.93493723372556     65.91704491215209    106.69129938225291
  S   53.11096704922132     68.18662951948575    104.43882095172276
  S   53.62067320322546     64.56080454479797    103.52997708566129
  S   59.38015462659350     67.27876794801216    104.18581853823068
  S   57.30264014917972     69.42319742540396    101.93643085748390
  S   57.94538574276724     65.89299877079100    101.02632867840373
  S   56.68770491618988     69.35286826246572    105.84885740797388
  S   57.43863239351409     63.96912245257374    104.36463175003303
  S   54.37312382636794     67.22651594342942    100.66903635601422
  C   56.07537418070849     66.86082316795097    103.59569172750129
  O   60.53262282574687     69.41970601647357    102.25581332789369
  O   59.59247184167645     68.58706229204817     99.99698644550091
  O   60.68562637415258     70.11813167989871     98.78756525251453
  O   60.27767001352655     71.66003579519476    103.68711070997108
  O   59.83634409479987     73.56960889166589    102.59841648049768
  O   65.36276475437786     70.13136330055126    100.31057728270925
  O   64.96021209419958     69.63909870077386    102.46540060787770
  C   60.78151894938125     70.32328355259574    101.16101517148742
  C   60.33314645075885     69.62013198202386     99.86174586278251
  C   59.91785615501981     71.58722693195951    101.30234784046571
  C   60.04824946664287     72.24620537108844    102.64170052340745
  C   62.27100653041731     70.66866438219292    101.13858059707896
  C   63.14306332939532     69.41516650370393    100.96840156991091
  C   64.58919147828689     69.75751282665485    101.16782807127812
  H   60.40171587007028     69.96357542091459    103.06577872174498
  H   62.84094367695081     68.66987975249543    101.70273495484695
  H   63.01792942318585     69.01120224711687     99.96437706572158
  H   62.45239325321782     71.36404090326745    100.31801625472909
  H   62.52168717291227     71.16970893732551    102.07811933243724
  H   58.86204861047167     71.29733970438795    101.21423761586928
  H   60.14649619461365     72.28867111700083    100.50162143445557
  C   60.94709938754301     66.15783774631642     99.03742251229849
  H   61.43105590240759     65.42184775287055     98.39229935165299
  H   61.05344698378419     67.14490698144165     98.58537014726173
  N   61.00737867236588     66.63527072065123    101.54926774216733
  C   61.57026859599858     66.11016311815315    100.38845979315374
  C   61.86770803655801     66.39495554576557    102.53007499410278
  H   61.72111675657645     66.66332546328566    103.56205372656096
  N   62.94908336776742     65.74648440656820    102.06228431735431
  H   63.73041903495771     65.43836035996978    102.61992593715098
  C   62.77984820396346     65.55407591849114    100.70995253342532
  H   63.51093141256322     65.04431575857492    100.10630732824784
  C   49.95041142570763     65.75687128938230    104.61884544399742
  H   50.30792250123054     65.12154360536832    103.80690662687063
  H   49.98785300104206     66.79691474383978    104.28902264337293
  S   50.98939878640427     65.52133111725610    106.11104971917591
  H   56.00760624785549     70.36213000720238    105.27412715087841
  H   54.40249829977956     65.96871435155961    100.18118740118159
  H   48.91668001506547     65.49214192377744    104.85418340273490
  H   59.88057069715953     65.93907606240046     99.09830342829521
  H   59.86008167129784     73.90420947897823    103.51378476799881
  H   65.88904023173694     69.92313746314245    102.53025572520301
