# Supplementary material for: The E2 state of FeMoco: Hydride Formation versus Fe Reduction and a Mechanism for H2 Evolution
Source: Chemistry. 2021 Oct 15;27(67):16788–800. doi: 10.1002/chem.202102730 (PMC9293435; doi:10.1002/chem.202102730)
Supplement: Supplementary file 2 — Supporting Information [file CHEM-27-16788-s001.zip › Thorhallsson-E2-SI-xyz/Minimalclustermodel/noHCBS/noHCBS2B5A/noHCBS2B5A147/noHCBS2B5A147.xyz]

60
Coordinates from ORCA-job E2-b-m4-f147-opt_job3
  Mo  58.99233915933414     67.85624666315562    101.90430747747885
  Fe  53.10986038372547     66.07413303815946    105.05913867531997
  Fe  55.04490442034951     67.80164473029281    105.03344237211272
  Fe  54.15400550883740     67.00346622082242    102.87524201224340
  Fe  55.47150742512998     65.27608498069088    104.42447926793925
  Fe  57.74478737527012     65.93485540018638    103.25594257667005
  Fe  57.29144602898356     68.42920891479261    103.83780470962195
  Fe  56.42869231836797     67.57198810125111    101.75085369073375
  S   54.86456101158070     66.07756943982044    106.51302400794090
  S   52.89323064998041     68.25307695512581    104.33670358961861
  S   53.53478275825423     64.84378754082201    103.20491788156248
  S   59.22378664036607     67.37937968219551    104.20201360685589
  S   57.33605735038529     69.57452560220590    101.93741671035505
  S   57.84759710796709     66.03399878049363    100.99276977768110
  S   56.46576586337678     69.59139327541064    105.57770552560021
  S   57.28834792574301     64.01376588157039    104.24689211597928
  S   54.49484682167990     67.69215990024863    100.64790556484600
  C   56.10762247785861     66.99095950502814    103.51756840090142
  O   60.54934845830212     69.45971410739655    102.25251349224470
  O   59.60905069786737     68.65143958361735     99.99472168558658
  O   60.71323121197664     70.17635858253388     98.78481081591562
  O   60.42385399853305     71.72590258766223    103.68273243803790
  O   60.07047735367956     73.64787829803342    102.58264728938566
  O   65.38436946824979     69.97336546598463    100.25320517564518
  O   64.99671136943438     69.42668782472269    102.39728640608465
  C   60.83448495896283     70.35521163233724    101.15869367539992
  C   60.35973944258675     69.67412776549762     99.85824485257076
  C   60.02041614172598     71.64991444157523    101.30718755210015
  C   60.20948706220973     72.31422994983289    102.63506978512156
  C   62.33813961292404     70.63292389828841    101.12998714993009
  C   63.14466496237765     69.34050538978499    100.92854063116035
  C   64.60841896282413     69.60672059112565    101.11160133227941
  H   60.43798573888191     70.00908184048816    103.06057891913804
  H   62.81478248608988     68.59834910591947    101.65387052811496
  H   62.98507498248396     68.96112735325350     99.91966933162506
  H   62.54568706148384     71.33186291612230    100.31865189452625
  H   62.62066421652506     71.10532977071524    102.07516000088943
  H   58.95350550159869     71.38623285846704    101.25248345788960
  H   60.24833573463980     72.33390220400052    100.49158429216615
  C   60.94621884162360     66.11457477854742     99.12014064854284
  H   61.45101902553979     65.38089891873577     98.48862188101059
  H   61.05466762501931     67.10203730770472     98.66931393395591
  N   60.94616325714985     66.63792122163466    101.61660653012498
  C   61.53350407361296     66.07649608724799    100.48722811551741
  C   61.76830804608209     66.40207818236890    102.62881885366309
  H   61.59490190301826     66.69606114316730    103.64997338917290
  N   62.85177140822933     65.72161188079679    102.21076688532737
  H   63.60957257325942     65.41119850012292    102.79877025529119
  C   62.72097222195167     65.50242510841616    100.85741875068170
  H   63.46097152890386     64.96540482327602    100.28917124812197
  C   50.04717264820729     65.15826490581601    104.89078899479847
  H   50.33508559237031     64.50438137954838    104.06595000678558
  H   49.85628123327782     66.15712220855474    104.49319459210281
  S   51.37280136474604     65.20914474074195    106.15591497300566
  H   55.77891080148662     70.59186511640857    104.98374169891829
  H   54.26779470543455     66.47648145071089    100.10213176784413
  H   49.13026708308395     64.77697843815649    105.34824721254273
  H   59.87943613817944     65.88914516485585     99.15506558276759
  H   60.12815623093643     73.98779744275220    103.49440482457332
  H   65.93919604733480     69.66390642079841    102.45209918597038
