# Supplementary material for: The E2 state of FeMoco: Hydride Formation versus Fe Reduction and a Mechanism for H2 Evolution
Source: Chemistry. 2021 Oct 15;27(67):16788–800. doi: 10.1002/chem.202102730 (PMC9293435; doi:10.1002/chem.202102730)
Supplement: Supplementary file 2 — Supporting Information [file CHEM-27-16788-s001.zip › Thorhallsson-E2-SI-xyz/Minimalclustermodel/noHCBS/noHCBS2B3A/noHCBS2B3A235/noHCBS2B3A235.xyz]

60
Coordinates from ORCA-job E2-b-2B3A-m4-f235-opt_job3
  Mo  58.98481337691127     67.87348265038553    101.73875737953605
  Fe  53.08551819188680     66.03540840936301    105.06110698477616
  Fe  55.12329471477360     67.76846293731117    104.92786722415360
  Fe  54.07090257726760     66.93410625449654    102.68689414024877
  Fe  55.44579473482351     65.29823821314855    104.19722113051303
  Fe  57.64956099993635     66.01133927346770    103.01671245916569
  Fe  57.21019826014570     68.49775040627993    103.61560716565411
  Fe  56.31378544245522     67.60693120863323    101.41129007583439
  S   55.05234433404650     65.98906279386908    106.34468367375926
  S   52.90572728239496     68.16975326269115    104.32655432751804
  S   53.47069256400162     64.76982873550571    103.13895312960148
  S   59.09459762390402     67.38807056337042    104.06219395362713
  S   57.35762183880929     69.62939834953227    101.68249369186118
  S   57.85765019016589     66.06097107294912    100.75985122549918
  S   56.35318588005493     69.69394170193540    105.32916420159287
  S   57.34344246826133     63.91213750179025    103.87610492302660
  S   54.23846173449630     67.65544076907727    100.60020578757478
  C   55.94615069000551     66.98523060312543    103.31901085157355
  O   60.53417377361573     69.44877896359037    102.21305332068253
  O   59.75314309135506     68.68991724769219     99.87749069881369
  O   60.97563995608130     70.21371958878574     98.78246589801367
  O   60.33713117893537     71.69892529055720    103.66638904081108
  O   59.96604236016705     73.62588992269849    102.58051059764367
  O   65.48031490981080     70.00029789872913    100.47867176202205
  O   65.03066606528341     69.44573783658942    102.60810426193615
  C   60.90254206613235     70.36262488533131    101.15957307932621
  C   60.52545496701049     69.70270706056782     99.81599139131998
  C   60.08356630840949     71.65729988103922    101.26823632667008
  C   60.16256740570719     72.29848568316540    102.61767312338822
  C   62.40457390739042     70.63746633550079    101.24744117163281
  C   63.22533193088783     69.34981189473704    101.07917868943245
  C   64.68031369304488     69.62622237045363    101.31152558365292
  H   60.37327362440884     69.98224202378361    103.02288188234630
  H   62.87353700295801     68.60548906354272    101.79196645119846
  H   63.10549773262935     68.96974161612727    100.06501240709548
  H   62.66994611843860     71.35113485780988    100.46637910270444
  H   62.61787076262738     71.09172768611326    102.21917867111790
  H   59.02296987365245     71.40016627792367    101.12380894462892
  H   60.37701033267351     72.35647330094791    100.48683151162966
  C   61.05122108883687     66.12024574484919     99.06727372115274
  H   61.58837087674301     65.39003701316840     98.45891057256154
  H   61.17754474938260     67.11008395165148     98.62701200430028
  N   60.93155876913744     66.64208920748682    101.56206521299382
  C   61.57021217100110     66.07863153206891    100.46142984605927
  C   61.70047748715057     66.39857964111778    102.61393820325890
  H   61.47455665532242     66.69244771206306    103.62507304406395
  N   62.79743894307779     65.70942779455034    102.24877665453674
  H   63.52518826599059     65.39609945687397    102.87201246148510
  C   62.73289792129447     65.49444829870319    100.88974291272328
  H   63.49658255838569     64.95367628608652    100.35762761184107
  C   50.00778323505804     65.18734983081811    105.42658023405291
  H   50.15179680588079     64.52309367095297    104.57329347359261
  H   49.79206882981708     66.19129946630774    105.05706631229795
  S   51.50227651858057     65.19334220515280    106.49295539378721
  H   55.53082277700252     70.59635476151330    104.74865709170325
  H   57.80259472403634     64.05645091623624    105.13506440974123
  H   49.15749718734477     64.83277329975678    106.01340374710180
  H   59.98448603809269     65.89158226298015     99.05012347621458
  H   59.94416950653469     73.94719267503642    103.50044548721380
  H   65.96925341076386     69.69010451400165    102.69125984972572
