# Supplementary material for: The E2 state of FeMoco: Hydride Formation versus Fe Reduction and a Mechanism for H2 Evolution
Source: Chemistry. 2021 Oct 15;27(67):16788–800. doi: 10.1002/chem.202102730 (PMC9293435; doi:10.1002/chem.202102730)
Supplement: Supplementary file 2 — Supporting Information [file CHEM-27-16788-s001.zip › Thorhallsson-E2-SI-xyz/Minimalclustermodel/noHCBS/noHCBS2B3A/noHCBS2B3A346/noHCBS2B3A346.xyz]

60
Coordinates from ORCA-job E2-b-2B3A-m4-f346-opt_job3
  Mo  59.02104648605829     67.83868876363522    101.79807751235292
  Fe  53.00357716605215     65.88158286803531    104.93745946598484
  Fe  55.01252504366231     67.66230573510080    104.89641104756588
  Fe  54.12571150486962     66.73411301498064    102.62298350323235
  Fe  55.47834549950536     65.18863903487032    104.20720565287765
  Fe  57.71259385784030     65.97988880486247    103.03919636697297
  Fe  57.20426552705660     68.42290910730630    103.71616061968153
  Fe  56.40037103580310     67.45181631679003    101.46162401189591
  S   54.96363655179245     65.80682610539159    106.30100309326261
  S   52.86782138665835     68.03540353605128    104.03802102059598
  S   53.51288794948938     64.53272864195792    103.16550224287552
  S   59.13736343968756     67.35347198993834    104.11724660627802
  S   57.32620932369612     69.51402248089660    101.75566931433437
  S   58.01434892779758     65.99286198454654    100.77960161116710
  S   56.24258953850905     69.57355222929981    105.43375984751236
  S   57.36807323424199     63.81097700856034    103.82963618729006
  S   54.43147515808815     67.27520973232787    100.47221184593845
  C   55.98734786184463     66.90720369604456    103.32793704007806
  O   60.52912649392647     69.44948547762880    102.23358508938135
  O   59.71162970628767     68.65018901407775     99.92467263715275
  O   60.78628016831805     70.24892075349742     98.78623087768256
  O   60.38247285988344     71.68396424549384    103.70112670340363
  O   60.06869973609736     73.63078959609723    102.63320610670726
  O   65.40877758900795     70.02335397258729    100.32341186282787
  O   65.01605994756586     69.46897884532481    102.46469351655550
  C   60.84711812835062     70.36706704140728    101.16501366014795
  C   60.42377601226637     69.70642650380600     99.83589071230436
  C   60.02734163586361     71.65724548868893    101.31748728205392
  C   60.19329034184923     72.29625116475319    102.66205050784534
  C   62.35039074265081     70.65141635537978    101.18987106453432
  C   63.17182064452015     69.36953898213514    100.98551670435980
  C   64.63227473961065     69.64890059796529    101.17758263707587
  H   60.39991598815502     69.98473165315036    103.04941243161211
  H   62.84571906248200     68.61858861973188    101.70318989761226
  H   63.02316897902953     68.99539701380547     99.97300525476348
  H   62.57699821471276     71.36842997896021    100.39961541073082
  H   62.60236245095385     71.10582146789531    102.15229875071162
  H   58.96233750903297     71.39840070572052    101.23325024911640
  H   60.27428410994180     72.35546510038048    100.51977450556528
  C   61.16571388985941     66.19706020583916     99.10636635002371
  H   61.70351261989288     65.46405896767577     98.50198487476655
  H   61.31644868267067     67.18749338439409     98.67418958333050
  N   61.00399518746897     66.67586529190085    101.61114106331677
  C   61.66232563282203     66.13773116813869    100.50824675918216
  C   61.76803841158333     66.43102145382430    102.66690093666661
  H   61.53390985712227     66.70824095168497    103.68023053129845
  N   62.87811825682063     65.76380259019477    102.30293484224912
  H   63.60373131231756     65.45110788067400    102.92906377349300
  C   62.82906637991854     65.56587645457770    100.94092562655344
  H   63.60611747058504     65.04485162662313    100.40860709126480
  C   49.84748229391525     65.50953914415766    105.48302596744861
  H   49.85383417713060     64.82162051762727    104.63596881508946
  H   49.74477339729084     66.52825514145248    105.10373789338237
  S   51.38575167554353     65.34463088612821    106.47276738391530
  H   55.51754621470220     70.49590341540888    104.76543001693616
  H   57.87437800890182     63.98960424611565    105.06362901057376
  H   48.98884378503615     65.27931256692163    106.11846864724068
  H   60.09668808281376     65.98494295199573     99.06946752459429
  H   60.11330642546170     73.95389732224503    103.55192375988308
  H   65.95649216997853     69.71334483733166    102.52414465874119
