# Supplementary material for: The E2 state of FeMoco: Hydride Formation versus Fe Reduction and a Mechanism for H2 Evolution
Source: Chemistry. 2021 Oct 15;27(67):16788–800. doi: 10.1002/chem.202102730 (PMC9293435; doi:10.1002/chem.202102730)
Supplement: Supplementary file 2 — Supporting Information [file CHEM-27-16788-s001.zip › Thorhallsson-E2-SI-xyz/Minimalclustermodel/noHCBS/noHCBS2B3A/noHCBS2B3A247/noHCBS2B3A247.xyz]

60
Coordinates from ORCA-job E2-b-2B3A-m4-f247-opt_job3
  Mo  58.99800008735654     67.82472875998556    101.84933946784356
  Fe  53.16445486958685     65.95915932769081    105.25088532239835
  Fe  55.12635426375856     67.74962444239107    105.05530186889902
  Fe  54.13245233872239     66.73853200398848    102.86027160661641
  Fe  55.59042431746931     65.23761988464663    104.40007325723197
  Fe  57.73441822368343     65.95556446214039    103.14600396560748
  Fe  57.27990807141619     68.41829236138463    103.78972757302523
  Fe  56.32648067406770     67.45950165058551    101.58962953123300
  S   55.01935627865264     65.95901319451005    106.55197023060632
  S   53.00105557121692     68.11327870349766    104.34436323458112
  S   53.65801205039399     64.54277945993113    103.44435113537342
  S   59.23028602782139     67.36927886813842    104.15859777365348
  S   57.30538911905833     69.50391929926191    101.83040170626710
  S   57.90469499640950     65.98245937537386    100.89931121273241
  S   56.45523930580607     69.60368050522433    105.55722844884588
  S   57.52283075421778     63.96097407524853    104.30710427385524
  S   54.32257443473598     67.31735803055618    100.70544476341634
  C   56.02300307715841     66.92618487791158    103.46739230121943
  O   60.52063857624856     69.42228588970274    102.23027814693455
  O   59.62377759120761     68.63878053101341     99.94374657593785
  O   60.73766628611800     70.19117208385778     98.77791023068156
  O   60.35598136611453     71.65011050938867    103.69685597648748
  O   59.95852888323215     73.58761249305297    102.64030512655029
  O   65.38554362596709     70.02102294199415    100.32108815585823
  O   64.97202019399751     69.46518310423210    102.45804446543943
  C   60.81338675451725     70.33910499210525    101.15506339963690
  C   60.36767727236684     69.67080568431092     99.83668677206775
  C   59.98508175472130     71.62327154888165    101.31394311369910
  C   60.13712429126239     72.25856979737587    102.66176148287929
  C   62.31388333100751     70.63554529981201    101.16090563986992
  C   63.14396192644043     69.35837215100220    100.96009282406921
  C   64.60120375064466     69.64385415038943    101.16706810759121
  H   60.40474236721649     69.95371916515428    103.05086925437311
  H   62.81537572815854     68.60450817849095    101.67378842873592
  H   63.00570858202369     68.98598735009342     99.94553360055853
  H   62.52798937328209     71.34860587599144    100.36373212847522
  H   62.57016419136532     71.09951334601051    102.11771297008917
  H   58.92160387285404     71.35950418289814    101.22484584825978
  H   60.22888763975655     72.32851545866453    100.52121542405008
  C   61.01563669443659     66.17704106549596     99.06886563634049
  H   61.52788509574588     65.44614128717485     98.44014819066055
  H   61.14725014286990     67.16860487025882     98.63357655122959
  N   60.96525078276360     66.65076508105167    101.58060718126373
  C   61.57115365154347     66.11233983235499    100.44834355478707
  C   61.77061583857327     66.39338655468927    102.60216229643085
  H   61.57594468438575     66.66853215789708    103.62495777147592
  N   62.85888188246923     65.72002779110005    102.18739225668011
  H   63.60822090412005     65.39941517006410    102.78075015470615
  C   62.75099366272692     65.52950122025571    100.82796781397786
  H   63.50035425548670     65.00507527143508    100.26035055907165
  C   49.98353434742712     65.50366744378931    104.88550547281638
  H   50.27799317761978     64.84520008008003    104.06700885179973
  H   49.93579200599424     66.52739973941118    104.50984333783890
  S   51.18686610488275     65.38440595022880    106.26381282481904
  H   55.66565518606635     70.51498754071795    104.95020329811476
  H   58.12206764980868     64.24439715028990    105.48118864604426
  H   48.99559985981748     65.20779382384757    105.24631259093184
  H   59.94624588437389     65.96352734970223     99.07259781762411
  H   59.99162364919555     73.90618402409994    103.56106996534089
  H   65.91066120465297     69.71333721316097    102.52823784438755
