# Supplementary material for: The E2 state of FeMoco: Hydride Formation versus Fe Reduction and a Mechanism for H2 Evolution
Source: Chemistry. 2021 Oct 15;27(67):16788–800. doi: 10.1002/chem.202102730 (PMC9293435; doi:10.1002/chem.202102730)
Supplement: Supplementary file 2 — Supporting Information [file CHEM-27-16788-s001.zip › Thorhallsson-E2-SI-xyz/Minimalclustermodel/noHCBS/noHCBS2B3A/noHCBS2B3A147/noHCBS2B3A147.xyz]

60
Coordinates from ORCA-job E2-b-2B3A-m4-f147-opt_job3
  Mo  58.93958131062809     67.92385779976313    101.80095873630107
  Fe  53.09434242375705     66.18688809608486    105.19094667185644
  Fe  55.06759255289775     67.97973740584554    104.97185690158595
  Fe  54.09967195375826     67.03265562065033    102.81771218572545
  Fe  55.54193007443224     65.58460819094699    104.31956637896600
  Fe  57.61810514077723     66.06516671911437    103.06230131966849
  Fe  57.20911526581826     68.52752939965487    103.62637300886894
  Fe  56.28626868199792     67.66964817595731    101.41245278024022
  S   55.07966870142698     66.23129065177571    106.44087472348721
  S   52.88940602805878     68.33687135442516    104.34396382838520
  S   53.63714920332259     64.85678034897323    103.35805725950532
  S   59.04226263910644     67.43863831092607    104.11499142292931
  S   57.30334826360914     69.65740583988298    101.74443430785821
  S   57.81356083608195     66.10900905632414    100.82238277471050
  S   56.46559181046021     69.84367054712416    105.28622638662266
  S   57.27638538595863     64.07392110087022    104.19407926316798
  S   54.23147228559692     67.68084604588233    100.66356789575651
  C   56.00400115633551     67.12644147719959    103.32745889200808
  O   60.50782366810118     69.46512252948989    102.23059310054369
  O   59.66482818635073     68.71488735816074     99.91925902761170
  O   60.79380322325039     70.28385108180272     98.78997960350596
  O   60.46635183698589     71.68534321955836    103.71821448964000
  O   60.17562888431033     73.65089092815855    102.67872818159302
  O   65.39192789443533     69.82668503580257    100.30052898082251
  O   64.99651763856097     69.16848320746134    102.41133855499774
  C   60.86644795701505     70.37663556438879    101.16950511251436
  C   60.41336147371909     69.74474852927139     99.83590979176206
  C   60.10463709116166     71.69925912058088    101.33425447519792
  C   60.28355555928542     72.31456738835820    102.68840584173429
  C   62.38248576617202     70.58491687619663    101.19392565026145
  C   63.12987062833989     69.26315713447757    100.95929083487205
  C   64.60601318966199     69.44788907886451    101.14428106778435
  H   60.40983112915988     69.99520891623402    103.05392944917828
  H   62.76385423575123     68.51751059565839    101.66257118954283
  H   62.95297647122449     68.92037070244737     99.93997605086847
  H   62.64445260032202     71.30399068738539    100.41666431615477
  H   62.66102436124748     71.00600836380642    102.16415095264092
  H   59.02963089587863     71.49100012524615    101.23670539106593
  H   60.38814055785893     72.39714633521346    100.54836380450257
  C   60.98826911363190     66.15141145340733     99.13133841514464
  H   61.52453499902226     65.42190823313048     98.52158465012580
  H   61.12296581843010     67.14269059085490     98.69678396263365
  N   60.87103223896060     66.67166783207500    101.62857755989315
  C   61.50116010652237     66.09831891109687    100.52737597653739
  C   61.63626645968824     66.41580896511891    102.68024957625826
  H   61.41703175788830     66.71223308621278    103.69200552034690
  N   62.72201501280296     65.71015986279332    102.31497883583528
  H   63.44548975228265     65.38625965749598    102.93794994833499
  C   62.65427911128174     65.49643707965245    100.95584821466875
  H   63.40991062729448     64.94527633717159    100.42300853808501
  C   50.15660843688017     64.79193720695903    105.06306672193797
  H   50.63714278979064     64.11791664413812    104.35243556936496
  H   49.76653187601604     65.65392932847853    104.51835265486251
  S   51.36448678962448     65.32551714327656    106.33884204755839
  H   55.70233834654734     70.79740323902271    104.70720343890723
  H   57.92232988048954     64.35307745382963    105.34229854294627
  H   49.32531792584864     64.27316515934022    105.54820021903551
  H   59.92078400569202     65.92900623690102     99.10396287896886
  H   60.22241922649712     73.95943375288212    103.60232029543356
  H   65.95057724698655     69.35352754019115    102.46858379067291
