# Supplementary material for: The E2 state of FeMoco: Hydride Formation versus Fe Reduction and a Mechanism for H2 Evolution
Source: Chemistry. 2021 Oct 15;27(67):16788–800. doi: 10.1002/chem.202102730 (PMC9293435; doi:10.1002/chem.202102730)
Supplement: Supplementary file 2 — Supporting Information [file CHEM-27-16788-s001.zip › Thorhallsson-E2-SI-xyz/QMMMHisepsilon/bHCBS/bH37CBS5A/bH37CBS5A235/bH37CBS5A235.xyz]

144
MoFe7C36N11H68S10O11
C       53.631537000     72.868782000    103.383055000
H       53.541712000     73.530649000    104.247515000
C       52.618562000     71.723112000    103.526984000
H       52.863399000     71.139414000    104.419260000
H       51.575920000     72.048782000    103.628740000
H       52.674990000     71.029321000    102.684221000
C       55.059261000     72.304834000    103.344046000
H       55.817926000     73.076002000    103.528108000
H       55.196546000     71.544487000    104.118372000
H       55.281912000     71.800332000    102.394263000
C       56.468332000     71.707343000     98.928768000
H       57.374648000     71.742017000     99.541698000
H       55.976564000     72.684738000     98.995368000
N       55.598827000     70.690814000     99.499397000
H       56.035277000     70.024854000    100.146443000
C       54.276440000     70.802981000     99.560339000
N       53.612948000     71.677101000     98.785625000
H       54.069727000     72.280558000     98.107819000
H       52.658047000     71.888617000     99.081570000
N       53.570901000     70.010662000    100.378127000
H       54.044363000     69.458402000    101.107482000
H       52.585426000     70.240912000    100.505104000
C       59.271256000     72.993922000    107.360780000
H       59.053812000     72.781275000    106.307670000
H       59.498608000     74.063328000    107.459022000
C       60.481971000     72.181248000    107.808812000
O       60.874217000     72.150418000    108.994458000
N       61.115857000     71.529822000    106.825076000
H       60.777765000     71.604612000    105.868463000
H       61.892466000     70.864673000    107.019776000
C       51.098876000     72.274441000    109.336296000
H       51.109614000     72.046879000    110.409615000
H       50.188567000     71.824355000    108.912839000
N       52.828652000     70.526096000    109.493733000
C       52.317854000     71.601067000    108.789619000
C       53.825740000     70.057347000    108.757961000
H       54.464159000     69.216027000    108.994993000
N       53.984842000     70.780154000    107.622260000
H       54.663303000     70.564026000    106.879788000
C       53.027314000     71.767860000    107.616157000
H       52.928827000     72.479053000    106.806831000
C       49.863717000     65.044896000    104.873268000
H       50.311444000     64.743719000    103.921468000
H       49.181921000     65.882388000    104.696077000
S       51.216291000     65.524071000    106.040151000
C       50.470535000     69.136483000    106.595488000
H       50.246922000     70.166761000    106.294991000
H       51.563776000     69.022717000    106.606285000
O       49.869872000     68.257210000    105.672469000
H       50.370877000     67.412095000    105.721666000
C       56.481708000     62.491126000    101.355773000
H       56.558051000     63.348536000    102.035217000
H       57.489301000     62.235983000    101.021234000
N       55.644145000     62.801573000    100.198237000
H       54.631409000     62.635773000    100.288701000
C       56.108742000     63.399833000     99.099200000
N       57.414797000     63.646391000     98.955806000
H       58.074572000     63.451135000     99.695861000
H       57.787914000     64.118891000     98.132344000
N       55.283530000     63.762548000     98.109546000
H       54.328769000     63.372666000     98.069524000
H       55.687993000     64.004123000     97.214966000
C       63.155384000     67.317830000    107.992209000
H       64.157439000     67.449522000    108.425740000
H       63.087629000     66.318673000    107.553648000
C       62.969807000     68.406071000    106.910744000
O       63.027418000     69.610904000    107.281949000
O       62.792522000     68.043112000    105.708511000
C       58.898100000     69.219596000    111.624912000
H       58.182546000     69.746142000    112.262404000
H       59.821858000     69.806726000    111.593381000
C       58.423669000     69.007230000    110.202868000
C       57.173777000     68.431016000    109.914267000
H       56.463345000     68.239901000    110.716942000
C       56.867063000     68.031596000    108.615464000
H       55.921598000     67.544263000    108.386288000
C       57.791644000     68.220002000    107.586872000
H       57.557033000     67.865524000    106.590508000
C       59.306722000     69.274389000    109.143408000
H       60.250559000     69.781286000    109.339662000
C       58.998042000     68.873787000    107.839442000
H       59.702895000     69.059058000    107.032837000
C       61.131579000     66.296673000     99.510474000
H       61.961684000     66.658190000     98.905286000
H       60.343598000     67.049703000     99.455873000
N       61.025020000     66.905966000    101.971184000
C       61.614339000     66.206537000    100.922410000
C       61.856326000     66.810304000    103.017972000
H       61.748957000     67.261472000    104.001297000
N       62.931176000     66.067422000    102.686092000
H       63.763558000     65.899926000    103.279425000
C       62.802453000     65.679608000    101.373601000
H       63.547309000     65.088715000    100.863716000
Mo      59.063119000     68.079578000    102.000968000
Fe      52.941214000     66.253531000    104.734964000
Fe      54.966309000     68.018446000    104.941395000
Fe      54.224528000     67.052278000    102.596289000
Fe      55.436170000     65.503559000    104.393374000
Fe      57.735933000     66.170856000    103.391601000
Fe      57.232179000     68.704499000    103.845516000
Fe      56.492889000     67.718151000    101.627754000
S       54.600684000     66.328127000    106.367215000
S       52.935459000     68.355200000    103.948793000
S       53.682063000     64.851203000    103.080440000
S       59.171152000     67.706311000    104.286735000
S       57.416007000     69.782403000    101.882179000
S       58.071458000     66.159905000    101.146827000
S       56.163959000     69.804844000    105.403182000
S       57.275366000     64.226891000    104.407698000
S       54.740171000     66.536193000    100.238299000
C       56.037939000     67.150603000    103.506530000
O       60.523414000     69.653078000    102.256770000
O       59.561111000     68.892793000     99.999813000
O       60.229699000     70.714077000     98.869795000
O       60.483520000     71.566021000    103.868347000
O       61.025106000     73.582090000    103.057044000
O       64.694120000     68.307915000     99.349336000
O       64.830822000     69.118888000    101.431837000
C       60.781288000     70.571262000    101.176662000
C       60.125456000     70.036887000     99.909060000
C       60.158898000     71.923855000    101.547854000
C       60.598403000     72.407224000    102.923863000
C       62.301339000     70.584364000    100.953791000
C       62.742794000     69.290570000    100.277342000
C       64.207586000     68.896654000    100.354127000
H       54.960415000     68.457300000    101.859988000
H       62.217601000     68.474919000    100.775948000
H       62.432520000     69.280095000     99.232693000
H       62.584787000     71.453953000    100.360232000
H       62.752410000     70.668368000    101.938476000
H       59.077679000     71.768773000    101.591922000
H       60.369865000     72.660076000    100.777359000
H       54.259052000     67.683661000     99.731357000
H       60.406896000     70.251237000    103.079345000
H       60.746003000     65.361875000     99.103595000
H       49.284982000     64.191301000    105.226125000
H       51.036200000     73.350322000    109.173139000
H       56.760016000     71.506823000     97.897856000
H       56.107708000     61.631776000    101.912287000
H       58.371297000     72.793783000    107.942230000
H       62.443966000     67.427958000    108.810635000
H       50.136935000     68.979647000    107.621246000
H       59.207764000     68.288662000    112.099821000
H       53.514834000     73.496864000    102.499901000
