# Supplementary material for: The E2 state of FeMoco: Hydride Formation versus Fe Reduction and a Mechanism for H2 Evolution
Source: Chemistry. 2021 Oct 15;27(67):16788–800. doi: 10.1002/chem.202102730 (PMC9293435; doi:10.1002/chem.202102730)
Supplement: Supplementary file 2 — Supporting Information [file CHEM-27-16788-s001.zip › Thorhallsson-E2-SI-xyz/QMMMHisepsilon/bHCBS/bH37CBS5A/bH37CBS5A346/bH37CBS5A346.xyz]

144
MoFe7C36N11H68S10O11
C       53.628157000     72.864249000    103.390074000
H       53.542251000     73.529191000    104.252558000
C       52.609480000     71.723851000    103.537409000
H       52.851216000     71.142543000    104.432154000
H       51.568235000     72.054330000    103.637834000
H       52.663715000     71.026087000    102.697777000
C       55.051999000     72.290157000    103.354357000
H       55.817043000     73.058463000    103.524242000
H       55.185623000     71.540826000    104.139641000
H       55.266349000     71.769741000    102.411313000
C       56.469985000     71.662618000     98.934217000
H       57.375989000     71.690771000     99.548027000
H       55.978598000     72.639400000     99.012800000
N       55.597245000     70.640306000     99.491330000
H       56.027887000     69.957059000    100.120788000
C       54.275297000     70.762861000     99.567464000
N       53.614209000     71.650513000     98.806348000
H       54.069064000     72.250705000     98.124634000
H       52.662323000     71.866376000     99.110900000
N       53.573464000     69.969630000    100.386498000
H       54.051325000     69.410692000    101.113276000
H       52.588015000     70.195841000    100.515756000
C       59.275087000     72.993923000    107.363356000
H       59.059420000     72.784451000    106.309223000
H       59.505054000     74.062505000    107.464490000
C       60.482498000     72.176395000    107.812000000
O       60.872606000     72.142525000    108.998271000
N       61.114944000     71.523992000    106.828268000
H       60.780632000     71.604999000    105.870837000
H       61.891748000     70.858474000    107.022247000
C       51.089481000     72.276872000    109.336335000
H       51.085150000     72.044438000    110.408780000
H       50.185707000     71.828195000    108.897994000
N       52.826471000     70.535885000    109.510048000
C       52.319822000     71.612912000    108.806633000
C       53.847668000     70.089232000    108.794087000
H       54.492219000     69.254119000    109.036879000
N       54.025434000     70.829566000    107.672445000
H       54.723599000     70.632824000    106.944575000
C       53.055234000     71.803671000    107.653421000
H       52.966149000     72.522472000    106.849917000
C       49.858115000     65.049020000    104.879753000
H       50.316603000     64.745834000    103.933927000
H       49.171939000     65.880714000    104.692655000
S       51.199277000     65.547383000    106.051625000
C       50.484716000     69.151310000    106.610651000
H       50.270508000     70.186016000    106.318752000
H       51.577373000     69.029864000    106.628828000
O       49.884639000     68.287516000    105.673954000
H       50.363920000     67.429617000    105.732490000
C       56.480808000     62.504150000    101.355421000
H       56.581362000     63.360861000    102.033190000
H       57.478215000     62.232928000    101.003056000
N       55.632935000     62.825944000    100.208479000
H       54.621904000     62.650078000    100.296789000
C       56.098876000     63.422783000     99.109509000
N       57.403198000     63.687436000     98.983074000
H       58.031921000     63.591609000     99.768192000
H       57.781859000     64.157423000     98.160724000
N       55.279478000     63.760399000     98.106177000
H       54.335408000     63.346734000     98.051791000
H       55.689291000     64.025683000     97.220976000
C       63.153646000     67.316307000    107.992145000
H       64.154007000     67.449106000    108.429180000
H       63.088336000     66.317218000    107.552978000
C       62.970190000     68.405260000    106.911534000
O       63.028340000     69.609790000    107.283690000
O       62.793273000     68.043616000    105.708929000
C       58.891243000     69.219875000    111.625214000
H       58.176792000     69.745822000    112.264322000
H       59.813627000     69.808753000    111.589787000
C       58.413464000     69.003101000    110.204990000
C       57.164364000     68.422778000    109.920722000
H       56.454497000     68.236075000    110.724913000
C       56.859018000     68.011447000    108.625270000
H       55.913843000     67.521902000    108.399940000
C       57.784797000     68.191430000    107.596274000
H       57.553628000     67.822398000    106.604451000
C       59.295357000     69.265425000    109.143395000
H       60.237791000     69.776389000    109.335997000
C       58.988559000     68.852331000    107.843091000
H       59.693169000     69.032307000    107.034997000
C       61.151511000     66.298484000     99.519033000
H       61.985259000     66.654920000     98.916221000
H       60.365693000     67.053362000     99.460876000
N       61.037451000     66.914926000    101.979394000
C       61.627711000     66.210778000    100.933679000
C       61.861808000     66.815382000    103.030928000
H       61.750784000     67.268091000    104.013160000
N       62.934078000     66.066070000    102.705490000
H       63.763566000     65.896434000    103.301919000
C       62.810555000     65.678756000    101.392124000
H       63.554437000     65.082594000    100.887042000
Mo      59.082506000     68.085772000    102.010783000
Fe      52.941314000     66.219968000    104.745749000
Fe      54.950455000     68.042658000    104.935086000
Fe      54.261244000     67.028659000    102.611521000
Fe      55.467708000     65.520550000    104.392956000
Fe      57.776069000     66.244153000    103.361976000
Fe      57.204493000     68.759939000    103.892802000
Fe      56.513764000     67.698865000    101.630579000
S       54.623771000     66.286590000    106.344047000
S       52.962551000     68.352365000    103.898449000
S       53.647029000     64.826367000    103.159284000
S       59.166073000     67.767497000    104.309059000
S       57.415750000     69.767410000    101.906564000
S       58.121084000     66.176713000    101.122347000
S       56.168708000     69.812289000    105.479885000
S       57.303347000     64.272640000    104.360898000
S       54.794125000     66.517550000    100.294501000
C       56.050315000     67.195009000    103.516637000
O       60.539787000     69.664932000    102.264948000
O       59.572517000     68.900555000    100.003593000
O       60.236284000     70.724678000     98.876045000
O       60.487546000     71.582466000    103.874379000
O       61.028219000     73.595371000    103.055842000
O       64.696128000     68.313043000     99.348136000
O       64.837755000     69.125825000    101.429768000
C       60.791734000     70.580967000    101.181775000
C       60.135805000     70.044655000     99.914410000
C       60.164056000     71.931610000    101.551588000
C       60.602011000     72.419843000    102.926986000
C       62.310785000     70.596455000    100.955228000
C       62.749046000     69.301599000    100.278096000
C       64.212624000     68.903855000    100.353029000
H       54.977348000     68.449983000    101.863133000
H       62.222747000     68.486773000    100.777195000
H       62.437469000     69.292272000     99.233882000
H       62.592066000     71.465713000    100.360288000
H       62.764006000     70.680767000    101.938766000
H       59.083206000     71.774961000    101.596860000
H       60.371594000     72.667417000    100.779823000
H       54.258339000     67.641654000     99.790696000
H       60.422599000     70.262314000    103.085748000
H       60.763270000     65.364504000     99.112810000
H       49.280996000     64.193975000    105.231745000
H       51.030699000     73.352970000    109.173166000
H       56.762693000     71.475745000     97.901034000
H       56.101093000     61.652278000    101.919511000
H       58.373525000     72.794552000    107.942584000
H       62.439360000     67.425181000    108.808239000
H       50.142987000     68.988538000    107.632803000
H       59.203903000     68.289889000    112.100016000
H       53.514331000     73.490934000    102.505553000
