# Supplementary material for: The E2 state of FeMoco: Hydride Formation versus Fe Reduction and a Mechanism for H2 Evolution
Source: Chemistry. 2021 Oct 15;27(67):16788–800. doi: 10.1002/chem.202102730 (PMC9293435; doi:10.1002/chem.202102730)
Supplement: Supplementary file 2 — Supporting Information [file CHEM-27-16788-s001.zip › Thorhallsson-E2-SI-xyz/QMMMHisepsilon/bHCBS/bH37CBS5A/bH37CBS5A147/bH37CBS5A147.xyz]

144
MoFe7C36N11H68S10O11
C       53.637966000     72.866876000    103.379343000
H       53.560569000     73.529419000    104.244205000
C       52.617818000     71.729385000    103.534175000
H       52.865934000     71.148574000    104.427284000
H       51.578031000     72.061807000    103.643085000
H       52.663102000     71.032162000    102.693434000
C       55.061120000     72.291366000    103.328777000
H       55.825661000     73.057428000    103.510745000
H       55.200091000     71.528573000    104.101120000
H       55.273274000     71.789067000    102.375204000
C       56.478772000     71.652671000     98.935201000
H       57.385956000     71.662412000     99.547574000
H       55.999540000     72.634662000     99.023900000
N       55.592440000     70.637247000     99.484202000
H       56.013753000     69.939299000    100.104819000
C       54.273237000     70.780143000     99.560066000
N       53.625048000     71.683531000     98.807311000
H       54.082737000     72.271386000     98.116569000
H       52.672402000     71.903285000     99.103486000
N       53.555057000     69.992868000    100.371937000
H       54.018249000     69.433286000    101.101490000
H       52.574389000     70.242565000    100.503055000
C       59.270984000     72.984012000    107.362693000
H       59.052818000     72.765231000    106.311017000
H       59.498112000     74.054051000    107.455077000
C       60.482451000     72.174272000    107.814125000
O       60.875165000     72.148148000    108.999636000
N       61.116754000     71.520272000    106.832524000
H       60.777772000     71.592229000    105.876174000
H       61.894571000     70.856729000    107.027859000
C       51.094154000     72.276157000    109.333468000
H       51.092812000     72.044221000    110.406046000
H       50.188715000     71.827504000    108.898372000
N       52.824618000     70.529903000    109.504508000
C       52.321844000     71.608352000    108.800355000
C       53.839699000     70.074639000    108.784555000
H       54.479257000     69.235672000    109.026894000
N       54.017563000     70.809325000    107.659664000
H       54.716517000     70.606770000    106.929593000
C       53.054088000     71.790378000    107.643198000
H       52.967233000     72.508289000    106.838545000
C       49.862980000     65.051193000    104.872684000
H       50.310531000     64.749773000    103.920882000
H       49.178913000     65.886755000    104.695068000
S       51.216724000     65.536129000    106.035827000
C       50.473912000     69.145594000    106.601939000
H       50.252689000     70.177274000    106.304701000
H       51.567037000     69.030245000    106.614601000
O       49.873281000     68.270975000    105.674461000
H       50.367827000     67.422194000    105.726402000
C       56.489483000     62.496764000    101.351666000
H       56.570883000     63.355471000    102.029138000
H       57.495129000     62.238312000    101.013873000
N       55.648457000     62.806039000    100.196111000
H       54.636702000     62.633641000    100.285976000
C       56.110470000     63.404428000     99.096046000
N       57.414849000     63.658583000     98.954473000
H       58.072295000     63.473667000     99.699241000
H       57.787730000     64.132922000     98.131781000
N       55.283583000     63.760587000     98.104971000
H       54.332331000     63.362297000     98.062924000
H       55.687956000     64.005338000     97.211154000
C       63.161037000     67.314797000    107.994452000
H       64.162026000     67.446262000    108.430671000
H       63.094222000     66.315606000    107.555733000
C       62.979005000     68.403211000    106.912441000
O       63.034231000     69.608152000    107.284094000
O       62.807046000     68.040271000    105.709836000
C       58.901088000     69.220440000    111.630773000
H       58.187023000     69.746698000    112.270219000
H       59.825395000     69.806713000    111.598145000
C       58.424053000     69.008382000    110.209634000
C       57.171754000     68.436077000    109.923443000
H       56.460530000     68.251622000    110.727045000
C       56.863900000     68.031344000    108.626624000
H       55.915224000     67.549752000    108.398690000
C       57.789711000     68.210246000    107.597476000
H       57.554418000     67.849823000    106.603141000
C       59.307887000     69.267613000    109.148884000
H       60.253200000     69.772603000    109.343049000
C       58.998293000     68.861176000    107.847085000
H       59.703348000     69.040197000    107.039190000
C       61.134054000     66.299705000     99.514587000
H       61.962182000     66.663972000     98.908181000
H       60.344514000     67.051544000     99.464051000
N       61.037557000     66.903841000    101.978932000
C       61.620959000     66.205609000    100.925525000
C       61.872553000     66.803837000    103.022018000
H       61.767097000     67.253886000    104.006263000
N       62.943755000     66.058739000    102.684347000
H       63.777570000     65.889749000    103.275716000
C       62.809340000     65.674526000    101.371268000
H       63.550524000     65.082848000    100.856964000
Mo      59.073468000     68.070924000    102.026354000
Fe      52.930311000     66.274600000    104.722870000
Fe      54.963038000     68.054424000    104.945535000
Fe      54.228228000     67.057195000    102.597678000
Fe      55.423079000     65.492874000    104.348691000
Fe      57.771302000     66.206794000    103.389686000
Fe      57.250185000     68.724551000    103.889131000
Fe      56.475947000     67.664552000    101.645752000
S       54.604646000     66.339583000    106.345757000
S       52.932169000     68.375737000    103.925007000
S       53.639937000     64.869495000    103.055746000
S       59.218460000     67.731536000    104.309573000
S       57.390608000     69.739212000    101.907745000
S       58.090655000     66.161192000    101.149899000
S       56.176955000     69.844432000    105.469333000
S       57.270247000     64.249356000    104.407949000
S       54.830107000     66.558959000    100.214642000
C       56.025185000     67.115433000    103.428100000
O       60.528512000     69.650040000    102.268358000
O       59.549195000     68.890760000    100.014872000
O       60.222865000     70.707806000     98.880184000
O       60.482301000     71.566810000    103.877352000
O       61.022810000     73.579569000    103.057440000
O       64.691480000     68.311023000     99.348209000
O       64.830520000     69.123640000    101.429757000
C       60.778435000     70.567478000    101.185495000
C       60.119578000     70.030838000     99.920409000
C       60.149123000     71.917097000    101.556990000
C       60.593682000     72.405023000    102.930414000
C       62.297948000     70.586220000    100.958821000
C       62.740893000     69.295052000    100.277649000
C       64.206001000     68.900715000    100.353093000
H       54.957861000     68.425626000    101.814992000
H       62.216447000     68.476940000    100.773276000
H       62.430591000     69.288412000     99.233022000
H       62.578144000     71.458140000    100.367173000
H       62.751655000     70.668771000    101.942337000
H       59.068696000     71.758302000    101.607097000
H       60.352693000     72.653400000    100.784397000
H       54.275797000     67.675517000     99.714010000
H       60.416672000     70.245988000    103.092063000
H       60.748832000     65.365859000     99.105195000
H       49.286355000     64.196445000    105.226206000
H       51.033443000     73.352375000    109.171799000
H       56.766287000     71.471454000     97.899556000
H       56.114759000     61.639776000    101.911327000
H       58.371062000     72.786419000    107.945071000
H       62.447627000     67.424995000    108.811134000
H       50.138285000     68.985871000    107.626590000
H       59.210782000     68.288657000    112.103992000
H       53.518751000     73.496460000    102.497596000
