# Supplementary material for: The E2 state of FeMoco: Hydride Formation versus Fe Reduction and a Mechanism for H2 Evolution
Source: Chemistry. 2021 Oct 15;27(67):16788–800. doi: 10.1002/chem.202102730 (PMC9293435; doi:10.1002/chem.202102730)
Supplement: Supplementary file 2 — Supporting Information [file CHEM-27-16788-s001.zip › Thorhallsson-E2-SI-xyz/QMMMHisepsilon/bHCBS/bH37CBS5A/bH37CBS5A247/bH37CBS5A247.xyz]

144
MoFe7C36N11H68S10O11
C       53.627062000     72.863337000    103.388234000
H       53.543613000     73.526829000    104.251940000
C       52.600511000     71.729806000    103.531963000
H       52.833249000     71.148832000    104.428837000
H       51.560322000     72.065430000    103.625752000
H       52.655534000     71.030223000    102.693852000
C       55.047631000     72.280282000    103.354757000
H       55.815957000     73.043070000    103.535525000
H       55.175294000     71.521804000    104.133151000
H       55.264415000     71.768553000    102.407470000
C       56.456248000     71.700579000     98.922775000
H       57.357530000     71.735148000     99.543255000
H       55.965257000     72.678373000     98.985503000
N       55.578273000     70.685174000     99.482934000
H       56.007502000     70.003728000    100.115284000
C       54.256768000     70.810717000     99.554811000
N       53.598416000     71.699370000     98.793286000
H       54.052697000     72.292370000     98.104482000
H       52.644858000     71.912877000     99.091063000
N       53.550115000     70.019143000    100.371180000
H       54.024824000     69.463131000    101.100989000
H       52.566008000     70.255481000    100.501538000
C       59.269926000     72.988639000    107.361489000
H       59.051756000     72.772054000    106.309330000
H       59.496541000     74.058549000    107.456238000
C       60.481624000     72.178239000    107.811395000
O       60.874855000     72.151980000    108.996882000
N       61.114959000     71.524161000    106.829339000
H       60.774642000     71.595320000    105.873428000
H       61.891893000     70.859241000    107.024608000
C       51.100577000     72.274626000    109.332183000
H       51.107918000     72.044830000    110.405070000
H       50.191627000     71.825316000    108.905069000
N       52.830074000     70.526074000    109.491661000
C       52.322127000     71.603016000    108.788369000
C       53.831473000     70.060311000    108.759682000
H       54.469726000     69.218952000    108.997299000
N       53.995944000     70.786853000    107.627145000
H       54.681681000     70.573992000    106.890346000
C       53.037784000     71.773924000    107.619175000
H       52.942555000     72.487271000    106.811419000
C       49.838985000     65.046207000    104.845820000
H       50.295430000     64.741684000    103.899665000
H       49.152158000     65.877863000    104.661647000
S       51.178931000     65.540718000    106.012418000
C       50.479965000     69.155912000    106.612366000
H       50.263211000     70.190728000    106.322963000
H       51.572777000     69.037681000    106.629168000
O       49.881705000     68.292348000    105.673895000
H       50.370634000     67.439514000    105.717151000
C       56.484848000     62.509504000    101.366553000
H       56.574789000     63.366631000    102.045298000
H       57.487179000     62.242834000    101.025005000
N       55.643302000     62.827698000    100.213368000
H       54.630748000     62.662282000    100.303330000
C       56.110368000     63.412283000     99.108625000
N       57.418589000     63.641003000     98.957495000
H       58.076524000     63.459454000     99.702887000
H       57.792128000     64.111645000     98.133169000
N       55.285079000     63.780511000     98.119051000
H       54.331625000     63.386772000     98.079871000
H       55.693091000     63.995123000     97.218702000
C       63.164254000     67.317993000    107.997992000
H       64.166226000     67.450327000    108.431705000
H       63.097238000     66.318302000    107.560295000
C       62.979350000     68.405096000    106.914628000
O       63.028470000     69.610328000    107.285891000
O       62.811805000     68.040592000    105.711938000
C       58.905116000     69.223444000    111.635347000
H       58.189249000     69.748671000    112.273628000
H       59.829873000     69.809117000    111.606200000
C       58.431612000     69.012835000    110.213061000
C       57.181206000     68.437675000    109.925208000
H       56.467904000     68.253828000    110.727036000
C       56.879045000     68.026002000    108.629544000
H       55.932737000     67.539378000    108.403574000
C       57.807727000     68.202410000    107.602486000
H       57.580173000     67.835012000    106.609037000
C       59.317160000     69.272546000    109.153763000
H       60.260922000     69.780190000    109.348595000
C       59.012454000     68.860369000    107.852568000
H       59.718702000     69.037985000    107.045434000
C       61.128901000     66.302499000     99.513769000
H       61.958818000     66.663621000     98.907842000
H       60.340747000     67.055691000     99.460511000
N       61.022958000     66.910807000    101.975667000
C       61.612094000     66.212725000    100.925654000
C       61.855084000     66.813876000    103.021696000
H       61.744724000     67.263898000    104.005193000
N       62.930390000     66.072842000    102.687902000
H       63.762494000     65.904678000    103.281348000
C       62.801120000     65.686377000    101.375035000
H       63.545911000     65.096858000    100.863280000
Mo      59.058524000     68.080431000    102.012864000
Fe      53.012243000     66.277049000    104.897131000
Fe      54.978491000     68.065124000    104.951011000
Fe      54.200289000     67.051570000    102.656520000
Fe      55.479158000     65.517699000    104.423169000
Fe      57.757771000     66.236890000    103.368314000
Fe      57.241831000     68.721259000    103.861911000
Fe      56.423331000     67.706764000    101.620785000
S       54.632365000     66.342409000    106.420373000
S       52.971434000     68.394381000    104.022900000
S       53.701552000     64.844252000    103.246442000
S       59.198719000     67.738566000    104.294973000
S       57.381232000     69.748133000    101.893215000
S       58.045089000     66.183295000    101.118985000
S       56.231120000     69.803811000    105.465328000
S       57.311307000     64.282393000    104.407716000
S       54.635007000     66.505597000    100.348647000
C       56.023238000     67.195506000    103.496822000
O       60.519328000     69.653673000    102.260709000
O       59.545022000     68.904714000     99.999135000
O       60.227852000     70.723174000     98.873700000
O       60.483136000     71.569988000    103.872539000
O       61.024633000     73.583350000    103.054368000
O       64.688973000     68.311468000     99.348552000
O       64.828679000     69.124726000    101.429620000
C       60.776044000     70.572529000    101.180591000
C       60.119613000     70.042412000     99.911175000
C       60.149302000     71.923323000    101.552568000
C       60.594401000     72.409067000    102.926657000
C       62.296006000     70.588341000    100.957753000
C       62.738398000     69.295956000    100.278398000
C       64.203638000     68.901465000    100.353356000
H       54.885656000     68.476562000    101.870245000
H       62.213699000     68.478844000    100.775331000
H       62.427702000     69.287718000     99.233851000
H       62.577537000     71.459350000    100.365366000
H       62.748284000     70.671619000    101.941965000
H       59.068532000     71.766869000    101.600237000
H       60.355846000     72.659537000    100.780724000
H       54.181005000     67.644153000     99.795194000
H       60.411439000     70.247132000    103.085850000
H       60.744100000     65.367063000     99.107624000
H       49.266970000     64.191691000    105.207298000
H       51.036967000     73.350793000    109.171295000
H       56.755453000     71.500303000     97.893973000
H       56.106109000     61.653995000    101.925774000
H       58.370414000     72.789440000    107.943953000
H       62.452480000     67.428604000    108.816045000
H       50.139087000     68.989617000    107.634234000
H       59.213165000     68.290549000    112.107447000
H       53.516754000     73.492299000    102.504885000
