# Supplementary material for: The E2 state of FeMoco: Hydride Formation versus Fe Reduction and a Mechanism for H2 Evolution
Source: Chemistry. 2021 Oct 15;27(67):16788–800. doi: 10.1002/chem.202102730 (PMC9293435; doi:10.1002/chem.202102730)
Supplement: Supplementary file 2 — Supporting Information [file CHEM-27-16788-s001.zip › Thorhallsson-E2-SI-xyz/QMMMHisepsilon/bHCBS/bH45CBS3A/bH45CBS3A247/bH45CBS3A247.xyz]

144
MoFe7C36N11H68S10O11
C       53.700170000     72.851195000    103.306226000
H       53.648856000     73.489714000    104.190458000
C       52.705802000     71.693155000    103.471639000
H       52.999943000     71.094705000    104.339742000
H       51.668746000     72.013709000    103.632590000
H       52.728907000     71.018442000    102.611943000
C       55.132097000     72.308450000    103.176167000
H       55.884475000     73.078913000    103.387055000
H       55.306521000     71.509233000    103.900255000
H       55.322689000     71.865399000    102.188898000
C       56.469765000     71.459098000     98.858742000
H       57.395968000     71.362425000     99.434068000
H       56.045534000     72.449300000     99.063526000
N       55.548427000     70.435273000     99.332226000
H       55.949618000     69.649615000     99.843790000
C       54.254148000     70.671709000     99.546451000
N       53.637387000     71.694925000     98.932627000
H       54.092417000     72.294243000     98.253812000
H       52.698589000     71.920935000     99.271484000
N       53.557825000     69.902613000    100.383704000
H       53.953773000     69.032986000    100.762121000
H       52.564527000     70.088628000    100.493910000
C       59.269847000     73.023468000    107.352623000
H       59.053144000     72.809059000    106.299732000
H       59.487209000     74.094668000    107.452064000
C       60.487848000     72.221787000    107.799554000
O       60.880238000     72.193699000    108.984849000
N       61.129254000     71.577057000    106.815661000
H       60.785959000     71.642668000    105.860403000
H       61.893428000     70.899925000    107.015542000
C       51.109357000     72.270722000    109.343642000
H       51.107992000     72.046013000    110.417711000
H       50.205201000     71.815031000    108.913242000
N       52.827420000     70.513959000    109.520798000
C       52.338433000     71.598978000    108.815887000
C       53.843431000     70.051147000    108.807724000
H       54.469074000     69.201412000    109.049046000
N       54.037113000     70.788244000    107.686925000
H       54.734604000     70.583868000    106.959649000
C       53.081765000     71.778571000    107.665439000
H       53.008144000     72.498804000    106.861134000
C       49.903573000     65.001591000    104.823114000
H       50.371645000     64.663445000    103.894304000
H       49.231149000     65.835580000    104.600608000
S       51.224234000     65.522772000    106.000634000
C       50.497570000     69.129233000    106.571463000
H       51.590270000     69.005662000    106.589477000
H       50.284640000     70.163413000    106.276719000
O       49.895799000     68.263066000    105.637337000
H       50.379380000     67.407966000    105.690272000
C       56.334301000     62.371647000    101.363876000
H       56.281823000     63.203134000    102.073800000
H       57.383982000     62.213225000    101.106991000
N       55.568767000     62.682909000    100.157850000
H       54.551493000     62.534777000    100.209978000
C       56.067848000     63.389359000     99.140008000
N       57.370208000     63.681130000     99.071586000
H       58.021534000     63.392960000     99.788540000
H       57.771237000     64.160537000     98.265181000
N       55.267319000     63.825792000     98.155968000
H       54.331424000     63.400388000     98.055530000
H       55.698423000     64.124388000     97.291027000
C       63.151655000     67.307339000    107.992484000
H       64.148709000     67.438783000    108.437973000
H       63.093739000     66.313076000    107.541034000
C       62.972230000     68.408012000    106.923252000
O       62.987520000     69.609065000    107.308879000
O       62.842574000     68.054018000    105.712271000
C       58.957670000     69.229246000    111.682837000
H       58.237342000     69.748123000    112.321222000
H       59.890436000     69.803358000    111.681722000
C       58.502125000     69.054950000    110.249600000
C       57.256408000     68.484244000    109.935161000
H       56.538068000     68.269240000    110.724582000
C       56.961925000     68.119460000    108.624365000
H       56.021016000     67.632715000    108.382399000
C       57.888710000     68.340671000    107.604095000
H       57.659492000     68.015300000    106.595915000
C       59.394490000     69.346164000    109.204543000
H       60.337957000     69.846169000    109.418131000
C       59.094670000     68.982540000    107.886916000
H       59.808706000     69.185089000    107.093368000
C       61.168336000     66.293566000     99.578611000
H       61.997801000     66.641790000     98.964401000
H       60.386831000     67.052649000     99.517038000
N       61.090751000     66.943345000    102.038877000
C       61.659696000     66.220911000    100.991226000
C       61.921464000     66.840099000    103.083602000
H       61.819381000     67.297626000    104.065171000
N       62.981679000     66.077065000    102.752155000
H       63.812585000     65.901076000    103.345633000
C       62.841472000     65.681827000    101.443128000
H       63.572376000     65.071220000    100.936664000
Mo      59.139356000     68.092524000    102.076485000
Fe      53.095901000     66.250324000    104.958688000
Fe      54.948843000     68.219067000    104.837885000
Fe      54.438783000     66.656664000    102.752298000
Fe      55.700915000     65.848543000    104.903432000
Fe      57.934893000     66.295311000    103.639397000
Fe      57.282466000     68.820543000    103.839189000
Fe      56.574545000     67.534688000    101.666199000
S       54.484772000     66.792578000    106.605720000
S       53.031130000     68.193317000    103.698293000
S       54.190765000     64.606201000    103.736737000
S       59.289752000     67.981222000    104.378778000
S       57.366473000     69.655435000    101.779608000
S       58.221997000     66.089442000    101.369824000
S       56.209848000     69.945634000    105.375088000
S       57.908120000     63.961857000    103.846181000
S       54.791662000     66.913580000    100.556815000
C       56.149990000     67.234391000    103.562265000
O       60.553854000     69.693939000    102.264212000
O       59.613243000     68.875986000    100.030414000
O       60.235147000     70.696840000     98.868659000
O       60.497347000     71.603130000    103.861671000
O       61.023056000     73.614347000    103.034936000
O       64.696846000     68.319656000     99.351979000
O       64.843776000     69.137789000    101.431169000
C       60.796412000     70.598658000    101.173936000
C       60.148080000     70.032009000     99.917818000
C       60.151490000     71.942249000    101.539298000
C       60.598466000     72.438566000    102.910911000
C       62.316180000     70.619084000    100.947053000
C       62.754663000     69.317657000    100.280825000
C       64.216829000     68.915824000    100.355708000
H       57.226265000     65.899754000    105.531253000
H       62.228141000     68.508191000    100.788321000
H       62.442014000     69.298471000     99.237128000
H       62.596928000     71.482972000    100.344609000
H       62.767702000     70.713581000    101.930582000
H       59.073126000     71.770411000    101.594093000
H       60.342921000     72.679238000    100.764320000
H       60.441544000     70.294639000    103.087408000
H       57.825001000     63.799505000    105.178931000
H       60.774041000     65.360899000     99.175212000
H       49.308737000     64.166682000    105.193471000
H       51.042204000     73.345790000    109.176952000
H       56.713095000     71.374104000     97.799670000
H       55.996321000     61.461313000    101.858982000
H       58.371933000     72.815182000    107.934374000
H       62.430115000     67.402775000    108.803864000
H       50.155591000     68.970837000    107.594218000
H       59.248798000     68.282921000    112.138666000
H       53.544270000     73.501991000    102.445861000
