# Supplementary material for: The E2 state of FeMoco: Hydride Formation versus Fe Reduction and a Mechanism for H2 Evolution
Source: Chemistry. 2021 Oct 15;27(67):16788–800. doi: 10.1002/chem.202102730 (PMC9293435; doi:10.1002/chem.202102730)
Supplement: Supplementary file 2 — Supporting Information [file CHEM-27-16788-s001.zip › Thorhallsson-E2-SI-xyz/QMMMHisepsilon/bHCBS/bH26CBS2B/bH26CBS2B247/bH26CBS2Bt3-247.xyz]

144
MoFe7C36N11H68S10O11
C       53.658007000     72.727216000    103.255985000
H       53.652164000     73.315210000    104.168856000
C       52.586589000     71.635956000    103.389588000
H       52.816716000     71.040586000    104.277417000
H       51.564836000     72.018867000    103.511422000
H       52.598500000     70.952285000    102.537673000
C       55.044482000     72.084323000    103.148467000
H       55.853790000     72.816812000    103.274365000
H       55.163327000     71.371669000    103.964976000
H       55.187556000     71.536369000    102.209560000
C       56.406780000     71.472463000     98.810323000
H       57.316374000     71.369011000     99.411448000
H       55.986970000     72.467520000     98.998309000
N       55.460770000     70.463322000     99.260866000
H       55.839781000     69.645092000     99.740960000
C       54.176305000     70.728651000     99.492362000
N       53.575014000     71.773657000     98.899827000
H       54.021848000     72.347355000     98.192968000
H       52.636998000     72.002508000     99.234772000
N       53.480277000     69.969938000    100.337904000
H       53.858539000     69.066073000    100.656219000
H       52.484374000     70.154527000    100.433944000
C       59.253349000     72.950857000    107.347474000
H       59.035709000     72.737327000    106.294765000
H       59.505198000     74.015506000    107.438284000
C       60.442151000     72.112394000    107.809309000
O       60.827535000     72.086077000    108.998675000
N       61.056703000     71.430307000    106.836031000
H       60.734923000     71.519120000    105.873911000
H       61.850298000     70.783186000    107.032115000
C       51.180051000     72.280754000    109.176022000
H       51.334145000     72.004800000    110.227400000
H       50.246409000     71.809210000    108.837100000
N       53.139113000     70.745864000    108.625918000
C       52.356351000     71.857655000    108.350933000
C       54.096784000     70.656383000    107.646015000
H       54.827092000     69.854736000    107.606901000
N       53.982922000     71.642334000    106.782783000
H       52.972855000     70.064796000    109.354144000
C       52.907055000     72.381642000    107.201759000
H       52.554117000     73.243443000    106.655775000
C       49.853624000     65.028305000    104.819409000
H       50.313872000     64.699719000    103.883194000
H       49.171286000     65.857426000    104.608651000
S       51.192758000     65.548268000    105.974550000
C       50.457508000     69.120487000    106.512255000
H       51.550983000     68.999716000    106.496106000
H       50.236583000     70.150091000    106.205961000
O       49.830031000     68.236183000    105.620171000
H       50.335006000     67.388711000    105.660190000
C       56.485276000     62.495925000    101.375179000
H       56.599834000     63.346294000    102.058234000
H       57.476317000     62.219583000    101.010113000
N       55.629911000     62.838462000    100.240689000
H       54.617343000     62.689220000    100.345313000
C       56.088720000     63.446657000     99.145678000
N       57.399084000     63.665711000     98.990062000
H       58.027059000     63.601483000     99.779750000
H       57.770376000     64.149564000     98.172631000
N       55.254747000     63.827149000     98.167907000
H       54.316539000     63.401065000     98.103957000
H       55.657467000     64.113573000     97.286068000
C       63.170137000     67.306266000    108.004527000
H       64.169444000     67.440285000    108.443387000
H       63.105816000     66.306475000    107.566742000
C       62.983538000     68.395805000    106.923621000
O       63.032872000     69.599701000    107.302666000
O       62.806501000     68.038040000    105.722306000
C       58.884141000     69.235215000    111.579705000
H       58.205067000     69.786573000    112.234282000
H       59.810051000     69.812326000    111.486702000
C       58.338762000     68.982725000    110.190541000
C       57.044189000     68.477030000    109.979664000
H       56.351783000     68.392614000    110.815751000
C       56.670466000     67.991943000    108.727560000
H       55.689447000     67.551288000    108.560495000
C       57.581886000     68.015373000    107.670132000
H       57.301158000     67.559855000    106.722819000
C       59.196493000     69.124602000    109.086669000
H       60.169142000     69.597580000    109.214569000
C       58.829927000     68.626914000    107.833907000
H       59.518901000     68.704164000    106.994335000
C       61.211499000     66.232841000     99.550585000
H       62.057637000     66.575538000     98.959520000
H       60.442346000     67.002153000     99.476413000
N       61.053871000     66.857980000    102.003410000
C       61.666186000     66.149494000    100.973792000
C       61.852806000     66.771478000    103.072175000
H       61.710561000     67.232266000    104.045786000
N       62.937761000     66.026264000    102.774048000
H       63.760209000     65.870044000    103.381874000
C       62.842947000     65.629677000    101.460208000
H       63.599221000     65.033960000    100.974424000
Mo      59.081470000     67.965038000    101.937292000
Fe      53.039479000     66.223736000    104.831468000
Fe      55.072825000     67.973070000    104.724440000
Fe      54.238900000     66.742669000    102.487277000
Fe      55.504200000     65.424508000    104.380627000
Fe      57.793835000     66.148879000    103.384548000
Fe      57.102377000     68.666689000    103.497842000
Fe      56.537718000     67.359600000    101.388909000
S       54.668971000     66.380479000    106.346909000
S       53.067697000     68.260961000    103.756383000
S       53.710090000     64.661553000    103.248315000
S       59.044575000     67.815577000    104.248424000
S       57.353276000     69.490920000    101.530147000
S       58.230981000     65.934000000    101.185999000
S       56.457708000     69.841142000    105.257088000
S       57.347967000     64.206112000    104.447753000
S       54.652585000     66.981688000    100.305895000
C       56.033830000     66.997943000    103.302649000
O       60.479618000     69.600826000    102.229843000
O       59.672917000     68.803741000     99.927656000
O       60.259329000     70.683366000     98.848067000
O       60.458830000     71.519461000    103.865197000
O       61.012797000     73.526129000    103.039793000
O       64.705542000     68.316517000     99.356709000
O       64.847112000     69.123358000    101.440050000
C       60.759234000     70.527680000    101.166088000
C       60.161011000     69.982411000     99.873587000
C       60.116067000     71.868548000    101.541669000
C       60.569631000     72.354902000    102.916351000
C       62.286191000     70.556540000    100.973304000
C       62.748131000     69.266519000    100.301066000
C       64.217509000     68.895192000    100.366470000
H       57.315912000     69.559901000    106.248337000
H       62.237327000     68.444579000    100.804831000
H       62.433628000     69.246524000     99.258007000
H       62.568432000     71.429114000    100.382539000
H       62.723057000     70.645535000    101.963919000
H       59.037451000     71.696444000    101.593947000
H       60.310123000     72.612119000    100.773169000
H       60.363797000     70.174728000    103.060517000
H       55.741028000     69.256493000    103.215128000
H       60.812703000     65.309110000     99.131358000
H       49.272353000     64.185880000    105.194257000
H       51.059047000     73.362024000    109.110609000
H       56.677256000     71.379035000     97.758572000
H       56.100283000     61.644916000    101.936988000
H       58.346083000     72.776801000    107.925954000
H       62.453884000     67.418337000    108.818460000
H       50.143518000     68.979071000    107.546411000
H       59.198478000     68.314931000    112.071984000
H       53.545173000     73.420224000    102.422273000
