# Supplementary material for: The E2 state of FeMoco: Hydride Formation versus Fe Reduction and a Mechanism for H2 Evolution
Source: Chemistry. 2021 Oct 15;27(67):16788–800. doi: 10.1002/chem.202102730 (PMC9293435; doi:10.1002/chem.202102730)
Supplement: Supplementary file 2 — Supporting Information [file CHEM-27-16788-s001.zip › Thorhallsson-E2-SI-xyz/QMMMHisepsilon/bHCBS/bH26CBS2B/bH26CBS2B147/bH26CBS2Bt3-147.xyz]

144
MoFe7C36N11H68S10O11
C       53.616996000     72.857630000    103.387551000
H       53.534818000     73.518192000    104.254195000
C       52.592321000     71.718856000    103.518123000
H       52.816192000     71.138075000    104.419020000
H       51.550278000     72.050496000    103.602646000
H       52.663540000     71.023985000    102.677594000
C       55.031782000     72.266272000    103.356498000
H       55.814386000     73.025196000    103.480814000
H       55.156212000     71.571859000    104.188209000
H       55.221398000     71.690929000    102.441841000
C       56.419905000     71.479149000     98.838272000
H       57.332404000     71.363061000     99.432599000
H       56.014025000     72.479227000     99.030464000
N       55.463780000     70.482814000     99.299287000
H       55.835490000     69.660497000     99.778498000
C       54.185360000     70.765526000     99.541121000
N       53.590749000     71.814001000     98.948713000
H       54.033298000     72.370057000     98.225281000
H       52.656732000     72.053770000     99.284575000
N       53.486098000     70.024642000    100.403245000
H       53.857461000     69.121326000    100.722596000
H       52.490599000     70.214489000    100.496695000
C       59.269460000     72.945964000    107.368995000
H       59.050539000     72.733123000    106.316226000
H       59.511520000     74.012713000    107.462850000
C       60.467173000     72.115661000    107.822426000
O       60.853596000     72.080834000    109.010550000
N       61.088325000     71.450002000    106.841572000
H       60.762809000     71.543821000    105.881633000
H       61.879196000     70.798175000    107.032881000
C       51.107144000     72.275273000    109.326300000
H       51.130578000     72.044859000    110.398537000
H       50.194966000     71.822749000    108.909972000
N       52.859371000     70.543022000    109.451206000
C       52.323947000     71.614333000    108.759171000
C       53.847136000     70.086568000    108.696741000
H       54.494119000     69.248092000    108.918821000
N       53.977629000     70.813373000    107.557887000
H       54.660257000     70.625410000    106.812848000
C       53.010001000     71.792698000    107.573823000
H       52.888819000     72.505604000    106.769197000
C       49.896304000     65.040351000    104.848604000
H       50.344870000     64.719311000    103.903525000
H       49.214794000     65.873524000    104.651268000
S       51.254022000     65.547197000    105.999228000
C       50.475185000     69.126486000    106.555356000
H       51.568392000     69.005889000    106.563669000
H       50.256031000     70.158130000    106.256086000
O       49.867190000     68.251962000    105.634680000
H       50.351216000     67.396278000    105.700343000
C       56.499684000     62.489393000    101.377247000
H       56.595791000     63.332925000    102.072033000
H       57.497525000     62.235467000    101.013919000
N       55.640624000     62.829988000    100.244458000
H       54.629357000     62.665204000    100.347021000
C       56.086095000     63.462886000     99.157556000
N       57.390034000     63.712103000     99.003151000
H       58.035177000     63.590995000     99.771335000
H       57.758712000     64.194844000     98.183753000
N       55.241252000     63.847107000     98.190111000
H       54.309894000     63.406264000     98.121213000
H       55.636359000     64.151946000     97.310841000
C       63.176490000     67.302792000    107.998568000
H       64.175044000     67.439178000    108.438141000
H       63.114724000     66.303679000    107.558840000
C       62.987660000     68.393975000    106.920477000
O       63.045665000     69.597345000    107.298723000
O       62.800707000     68.038646000    105.718837000
C       58.895508000     69.216786000    111.590417000
H       58.191058000     69.757815000    112.227586000
H       59.817098000     69.803407000    111.521226000
C       58.388294000     68.961303000    110.187409000
C       57.117678000     68.408764000    109.949492000
H       56.414157000     68.285870000    110.770851000
C       56.781077000     67.940332000    108.682159000
H       55.816192000     67.476885000    108.489408000
C       57.699272000     68.032254000    107.633953000
H       57.440983000     67.604077000    106.667226000
C       59.257684000     69.154699000    109.100815000
H       60.212301000     69.656060000    109.253897000
C       58.925058000     68.677509000    107.829722000
H       59.620441000     68.799153000    107.001696000
C       61.186194000     66.261030000     99.566128000
H       62.034147000     66.605536000     98.977159000
H       60.413290000     67.027245000     99.490874000
N       61.027727000     66.885315000    102.025519000
C       61.636653000     66.176765000    100.991600000
C       61.830760000     66.793205000    103.091494000
H       61.696089000     67.251904000    104.067344000
N       62.912592000     66.046155000    102.788517000
H       63.737445000     65.887430000    103.392405000
C       62.814001000     65.653965000    101.474168000
H       63.571288000     65.061510000    100.984936000
Mo      59.053729000     68.009124000    102.002361000
Fe      52.939727000     66.295945000    104.640877000
Fe      54.966346000     68.133388000    104.759706000
Fe      54.243082000     66.717141000    102.361275000
Fe      55.424807000     65.503025000    104.338845000
Fe      57.777308000     66.153417000    103.444905000
Fe      57.045912000     68.663854000    103.657150000
Fe      56.548711000     67.418077000    101.438973000
S       54.609826000     66.538389000    106.278150000
S       53.014670000     68.270877000    103.557751000
S       53.632440000     64.708538000    103.107722000
S       59.045885000     67.830126000    104.313701000
S       57.310845000     69.562998000    101.664807000
S       58.219844000     65.976429000    101.244390000
S       56.423561000     70.014856000    105.431618000
S       57.258498000     64.207630000    104.468885000
S       54.736110000     67.053801000    100.234866000
C       55.984314000     66.954605000    103.269099000
O       60.473703000     69.624596000    102.272342000
O       59.613923000     68.822162000     99.993448000
O       60.233542000     70.673321000     98.881271000
O       60.460861000     71.549764000    103.885610000
O       61.012301000     73.552121000    103.049247000
O       64.691885000     68.318457000     99.361673000
O       64.836197000     69.124819000    101.444524000
C       60.751980000     70.538019000    101.195730000
C       60.132063000     69.987963000     99.916372000
C       60.116418000     71.885930000    101.560893000
C       60.570809000     72.380306000    102.931676000
C       62.277265000     70.560578000    100.989652000
C       62.735092000     69.273143000    100.309141000
C       64.205535000     68.898154000    100.371632000
H       57.138126000     69.632915000    106.500757000
H       62.224476000     68.449617000    100.810328000
H       62.418325000     69.259245000     99.266641000
H       62.557836000     71.435041000    100.401079000
H       62.722421000     70.645654000    101.976600000
H       59.037036000     71.718038000    101.613580000
H       60.313948000     72.622482000    100.786665000
H       60.363557000     70.212211000    103.096449000
H       55.588900000     69.203190000    103.434341000
H       60.793838000     65.335670000     99.144427000
H       49.312618000     64.194942000    105.212830000
H       51.038944000     73.351709000    109.169133000
H       56.681699000     71.384840000     97.784404000
H       56.128841000     61.623658000    101.925924000
H       58.366864000     72.760993000    107.951382000
H       62.459519000     67.410830000    108.812415000
H       50.144983000     68.973043000    107.582726000
H       59.211426000     68.296424000    112.081535000
H       53.516108000     73.492188000    102.507082000
