# Supplementary material for: The E2 state of FeMoco: Hydride Formation versus Fe Reduction and a Mechanism for H2 Evolution
Source: Chemistry. 2021 Oct 15;27(67):16788–800. doi: 10.1002/chem.202102730 (PMC9293435; doi:10.1002/chem.202102730)
Supplement: Supplementary file 2 — Supporting Information [file CHEM-27-16788-s001.zip › Thorhallsson-E2-SI-xyz/QMMMHisepsilon/bHCBS/bH26CBS2B/bH26CBS2B235/bH26CBS2Bt3-235.xyz]

144
MoFe7C36N11H68S10O11
C       53.606136000     72.893419000    103.406530000
H       53.492086000     73.560981000    104.264853000
C       52.604622000     71.732433000    103.525446000
H       52.823688000     71.157293000    104.430952000
H       51.554381000     72.042389000    103.587761000
H       52.705303000     71.036790000    102.688851000
C       55.033309000     72.334233000    103.411544000
H       55.801270000     73.111966000    103.501354000
H       55.167245000     71.681225000    104.274545000
H       55.238549000     71.721247000    102.525142000
C       56.365715000     71.536087000     98.820409000
H       57.267510000     71.446772000     99.435859000
H       55.948421000     72.537462000     98.974960000
N       55.409535000     70.545311000     99.293751000
H       55.786608000     69.729326000     99.781314000
C       54.133846000     70.832997000     99.545409000
N       53.533577000     71.872150000     98.942488000
H       53.972634000     72.417354000     98.208271000
H       52.602517000     72.117060000     99.279951000
N       53.442320000     70.108498000    100.427989000
H       53.806886000     69.196356000    100.736840000
H       52.445017000     70.297627000    100.515084000
C       59.269058000     72.959780000    107.365126000
H       59.050338000     72.754255000    106.310655000
H       59.511978000     74.025666000    107.465219000
C       60.465560000     72.124944000    107.813555000
O       60.852084000     72.084751000    109.001515000
N       61.084341000     71.460815000    106.830254000
H       60.760445000     71.558048000    105.869768000
H       61.873029000     70.805876000    107.020808000
C       51.103124000     72.274330000    109.349679000
H       51.146883000     72.057017000    110.423840000
H       50.182190000     71.818353000    108.956555000
N       52.850822000     70.533814000    109.453928000
C       52.301763000     71.599069000    108.763211000
C       53.804771000     70.053315000    108.671382000
H       54.451818000     69.212405000    108.884488000
N       53.901298000     70.760997000    107.517324000
H       54.531104000     70.537810000    106.739096000
C       52.945769000     71.751078000    107.551456000
H       52.804833000     72.453501000    106.740935000
C       49.871126000     65.032263000    104.868382000
H       50.318497000     64.722833000    103.919005000
H       49.191302000     65.869592000    104.683456000
S       51.227408000     65.517610000    106.029113000
C       50.464868000     69.116222000    106.556329000
H       51.558044000     68.998799000    106.558255000
H       50.241613000     70.145413000    106.251624000
O       49.855547000     68.233691000    105.643562000
H       50.354077000     67.386945000    105.698696000
C       56.491148000     62.473880000    101.368047000
H       56.582558000     63.319198000    102.060840000
H       57.491906000     62.221586000    101.012654000
N       55.639437000     62.812659000    100.229368000
H       54.626512000     62.657097000    100.330887000
C       56.092066000     63.444889000     99.145156000
N       57.398854000     63.675267000     98.986718000
H       58.050333000     63.523244000     99.743927000
H       57.769454000     64.167314000     98.173553000
N       55.250115000     63.850484000     98.182692000
H       54.313361000     63.420198000     98.116888000
H       55.649886000     64.131508000     97.297234000
C       63.168187000     67.306282000    107.996151000
H       64.164951000     67.445980000    108.438740000
H       63.110654000     66.306346000    107.557694000
C       62.979849000     68.395302000    106.916158000
O       63.032912000     69.599330000    107.293125000
O       62.797815000     68.037334000    105.714467000
C       58.876636000     69.219856000    111.563887000
H       58.168752000     69.761420000    112.196606000
H       59.795528000     69.810597000    111.495229000
C       58.375729000     68.960604000    110.158881000
C       57.110494000     68.397206000    109.916247000
H       56.407094000     68.263580000    110.736005000
C       56.781184000     67.930316000    108.646453000
H       55.823497000     67.452378000    108.452105000
C       57.700726000     68.037765000    107.600081000
H       57.457863000     67.595901000    106.635553000
C       59.244978000     69.168350000    109.074570000
H       60.195303000     69.676618000    109.232002000
C       58.918648000     68.696059000    107.799609000
H       59.614935000     68.826258000    106.973740000
C       61.187497000     66.252192000     99.570992000
H       62.044856000     66.584221000     98.989049000
H       60.422712000     67.024465000     99.481035000
N       60.992734000     66.878859000    102.027383000
C       61.621925000     66.176391000    101.001578000
C       61.785238000     66.798927000    103.102370000
H       61.634773000     67.259177000    104.074767000
N       62.880267000     66.065898000    102.812522000
H       63.701075000     65.914740000    103.422784000
C       62.800520000     65.669486000    101.498069000
H       63.571792000     65.086992000    101.018535000
Mo      59.030699000     68.023933000    101.964308000
Fe      52.927263000     66.230996000    104.682570000
Fe      54.978924000     67.954168000    104.787020000
Fe      54.228422000     66.802698000    102.484274000
Fe      55.432464000     65.414945000    104.350770000
Fe      57.769421000     66.155160000    103.403963000
Fe      57.018806000     68.727352000    103.520423000
Fe      56.500990000     67.472005000    101.450229000
S       54.616548000     66.349592000    106.290392000
S       52.978253000     68.273797000    103.752354000
S       53.634036000     64.725676000    103.087612000
S       58.956523000     67.876935000    104.281155000
S       57.367900000     69.629383000    101.551013000
S       58.154837000     66.020159000    101.176097000
S       56.249402000     69.869886000    105.327749000
S       57.288732000     64.196163000    104.421537000
S       54.635265000     67.146697000    100.321926000
C       55.985934000     67.039166000    103.351985000
O       60.470490000     69.618935000    102.251781000
O       59.645748000     68.819463000     99.951764000
O       60.251637000     70.688412000     98.864488000
O       60.461331000     71.541984000    103.874422000
O       61.016194000     73.547357000    103.048113000
O       64.697560000     68.312597000     99.361427000
O       64.840665000     69.117973000    101.445099000
C       60.758344000     70.536815000    101.180316000
C       60.148189000     69.992931000     99.892402000
C       60.131323000     71.887391000    101.547884000
C       60.577545000     72.375137000    102.923041000
C       62.284362000     70.553096000    100.982687000
C       62.740086000     69.261786000    100.309684000
C       64.210293000     68.890220000    100.372046000
H       56.998162000     69.508322000    106.384051000
H       62.229823000     68.441284000    100.816137000
H       62.422282000     69.241313000     99.267614000
H       62.569989000     71.424363000    100.391634000
H       62.725019000     70.639878000    101.971631000
H       59.050524000     71.726558000    101.591410000
H       60.338983000     72.625034000    100.777540000
H       60.363008000     70.202402000    103.078346000
H       55.718061000     69.396227000    103.137139000
H       60.792985000     65.327253000     99.150380000
H       49.288779000     64.182683000    105.224965000
H       51.038046000     73.349018000    109.179749000
H       56.651778000     71.415034000     97.775621000
H       56.119917000     61.607773000    101.915872000
H       58.366753000     72.772268000    107.947150000
H       62.448382000     67.413295000    108.807629000
H       50.138551000     68.967467000    107.585628000
H       59.194503000     68.303274000    112.060782000
H       53.509952000     73.514631000    102.516073000
