# Supplementary material for: The E2 state of FeMoco: Hydride Formation versus Fe Reduction and a Mechanism for H2 Evolution
Source: Chemistry. 2021 Oct 15;27(67):16788–800. doi: 10.1002/chem.202102730 (PMC9293435; doi:10.1002/chem.202102730)
Supplement: Supplementary file 2 — Supporting Information [file CHEM-27-16788-s001.zip › Thorhallsson-E2-SI-xyz/QMMMHisepsilon/bHCBS/bH26CBS2B/bH26CBS2B235/bH26t3CBS2Bt3-235.xyz]

144
MoFe7C36N11H68S10O11
C       53.780547000     72.744380000    103.193543000
H       53.963245000     73.339947000    104.090171000
C       52.676211000     71.725691000    103.506585000
H       53.046331000     71.029408000    104.265830000
H       51.754053000     72.171583000    103.898558000
H       52.421662000     71.117041000    102.635526000
C       55.097505000     72.016437000    102.802329000
H       55.947656000     72.376412000    103.393611000
H       55.012614000     70.944603000    102.998687000
H       55.361080000     72.090361000    101.738518000
C       56.451735000     71.492157000     98.874529000
H       57.367859000     71.387218000     99.464607000
H       56.049448000     72.497605000     99.049088000
N       55.496571000     70.508574000     99.364548000
H       55.862866000     69.710927000     99.888618000
C       54.205588000     70.782827000     99.549562000
N       53.620401000     71.807846000     98.905317000
H       54.081097000     72.357527000     98.188160000
H       52.674652000     72.046543000     99.203935000
N       53.479282000     70.063428000    100.404351000
H       53.837859000     69.167564000    100.760063000
H       52.484212000     70.269882000    100.471184000
C       59.276365000     72.995400000    107.362949000
H       59.066292000     72.803443000    106.304169000
H       59.523075000     74.058564000    107.478799000
C       60.465399000     72.150810000    107.812344000
O       60.849707000     72.108433000    109.000849000
N       61.080738000     71.481809000    106.830533000
H       60.758576000     71.577550000    105.868805000
H       61.863830000     70.820593000    107.022977000
C       51.106622000     72.281339000    109.324984000
H       51.187578000     72.058907000    110.395542000
H       50.176045000     71.824608000    108.956613000
N       52.895463000     70.574461000    109.345515000
C       52.289029000     71.627062000    108.683978000
C       53.813130000     70.109881000    108.510889000
H       54.488008000     69.282767000    108.688337000
N       53.831437000     70.817037000    107.351754000
H       54.414880000     70.608385000    106.536344000
C       52.861451000     71.789451000    107.437614000
H       52.661545000     72.481044000    106.629497000
C       49.890348000     65.032048000    104.853073000
H       50.337828000     64.715442000    103.906143000
H       49.212148000     65.869290000    104.661927000
S       51.247053000     65.524485000    106.010542000
C       50.470058000     69.113936000    106.550018000
H       51.563431000     68.997881000    106.552342000
H       50.245911000     70.142370000    106.243542000
O       49.862343000     68.228819000    105.639430000
H       50.362797000     67.382736000    105.694851000
C       56.478096000     62.454852000    101.357547000
H       56.556163000     63.298560000    102.053344000
H       57.484868000     62.213705000    101.012396000
N       55.634810000     62.792715000    100.212046000
H       54.620515000     62.646753000    100.314435000
C       56.090196000     63.420301000     99.126423000
N       57.398319000     63.632092000     98.953439000
H       58.061638000     63.460654000     99.696543000
H       57.761125000     64.125318000     98.137895000
N       55.246095000     63.842274000     98.171696000
H       54.305071000     63.420564000     98.111974000
H       55.644593000     64.106996000     97.280376000
C       63.142509000     67.313702000    107.992399000
H       64.145146000     67.440768000    108.425919000
H       63.070995000     66.315051000    107.553574000
C       62.961077000     68.403013000    106.912026000
O       63.016268000     69.607353000    107.288958000
O       62.787775000     68.043727000    105.709972000
C       58.891018000     69.224658000    111.632062000
H       58.196100000     69.758011000    112.285852000
H       59.815620000     69.806798000    111.566110000
C       58.366004000     69.002283000    110.230104000
C       57.094864000     68.447452000    109.999844000
H       56.409188000     68.286848000    110.828945000
C       56.737792000     68.018854000    108.724153000
H       55.786476000     67.523576000    108.539293000
C       57.629672000     68.174933000    107.662772000
H       57.370966000     67.760032000    106.691766000
C       59.215507000     69.240398000    109.135792000
H       60.174128000     69.733791000    109.290623000
C       58.852422000     68.823673000    107.851392000
H       59.528652000     68.979091000    107.013407000
C       61.148534000     66.273744000     99.466173000
H       61.968803000     66.646279000     98.855318000
H       60.354988000     67.021554000     99.425865000
N       61.067762000     66.879216000    101.921202000
C       61.647478000     66.177532000    100.870971000
C       61.903673000     66.782927000    102.963650000
H       61.799466000     67.236108000    103.946326000
N       62.973134000     66.033820000    102.627805000
H       63.805202000     65.864241000    103.221639000
C       62.835056000     65.644822000    101.316138000
H       63.569788000     65.045799000    100.802269000
Mo      59.078183000     67.987823000    101.954912000
Fe      52.963472000     66.239398000    104.679339000
Fe      55.033272000     67.949646000    104.716693000
Fe      54.281421000     66.772497000    102.487734000
Fe      55.468597000     65.377552000    104.372493000
Fe      57.823276000     66.000082000    103.292168000
Fe      57.283769000     68.470402000    103.799524000
Fe      56.540405000     67.502533000    101.513344000
S       54.649986000     66.379895000    106.282484000
S       53.021981000     68.266586000    103.708694000
S       53.664810000     64.709495000    103.101169000
S       59.205959000     67.568877000    104.212449000
S       57.336608000     69.586835000    101.851015000
S       58.148154000     66.051974000    101.047039000
S       56.195723000     70.025803000    105.082198000
S       57.298113000     64.108796000    104.429968000
S       54.706798000     67.145376000    100.342716000
C       56.048279000     66.974768000    103.341788000
O       60.493857000     69.606873000    102.256849000
O       59.568581000     68.867516000     99.969259000
O       60.234661000     70.712543000     98.878951000
O       60.458647000     71.528512000    103.891886000
O       61.013453000     73.536122000    103.067268000
O       64.694203000     68.318671000     99.349366000
O       64.824688000     69.121036000    101.435238000
C       60.756814000     70.539811000    101.189920000
C       60.121887000     70.016363000     99.905889000
C       60.114527000     71.880055000    101.572822000
C       60.570445000     72.365729000    102.943572000
C       62.280019000     70.570956000    100.977396000
C       62.738610000     69.297276000    100.272467000
C       64.203778000     68.903786000    100.354378000
H       56.648353000     69.649354000    106.294437000
H       62.211609000     68.465315000    100.741247000
H       62.440493000     69.312697000     99.224508000
H       62.557728000     71.456623000    100.404821000
H       62.727621000     70.637577000    101.964833000
H       59.036382000     71.704718000    101.630696000
H       60.304821000     72.622722000    100.802587000
H       60.375073000     70.184138000    103.085044000
H       57.070115000     67.815737000    105.118881000
H       60.759772000     65.339093000     99.061996000
H       49.305160000     64.186578000    105.214740000
H       51.035956000     73.357625000    109.167880000
H       56.708649000     71.383615000     97.820830000
H       56.107937000     61.585117000    101.900328000
H       58.367817000     72.805306000    107.934325000
H       62.432090000     67.427520000    108.811189000
H       50.143214000     68.965911000    107.579255000
H       59.207280000     68.295824000    112.106734000
H       53.584237000     73.468286000    102.402664000
