# Supplementary material for: The E2 state of FeMoco: Hydride Formation versus Fe Reduction and a Mechanism for H2 Evolution
Source: Chemistry. 2021 Oct 15;27(67):16788–800. doi: 10.1002/chem.202102730 (PMC9293435; doi:10.1002/chem.202102730)
Supplement: Supplementary file 2 — Supporting Information [file CHEM-27-16788-s001.zip › Thorhallsson-E2-SI-xyz/QMMMHisepsilon/bHCBS/bH26CBS2B/bH26CBS2B235/bH26CBS2B235.xyz]

144
MoFe7C36N11H68S10O11
C       53.806417000     72.798544000    103.193045000
H       53.930642000     73.404028000    104.092166000
C       52.744814000     71.726376000    103.470460000
H       53.106248000     71.059858000    104.261422000
H       51.783275000     72.129745000    103.809962000
H       52.567391000     71.093920000    102.597999000
C       55.172102000     72.149199000    102.836070000
H       55.992605000     72.571767000    103.430438000
H       55.156212000     71.073249000    103.029743000
H       55.444749000     72.219613000    101.773730000
C       56.375890000     71.518279000     98.813097000
H       57.276914000     71.436094000     99.430706000
H       55.949371000     72.516474000     98.963123000
N       55.426436000     70.519963000     99.282894000
H       55.807583000     69.707648000     99.773594000
C       54.145866000     70.795232000     99.522138000
N       53.545586000     71.837045000     98.921716000
H       53.975810000     72.372883000     98.174640000
H       52.606110000     72.066801000     99.247453000
N       53.451389000     70.060011000    100.392045000
H       53.823516000     69.153599000    100.709122000
H       52.453160000     70.242039000    100.474997000
C       59.282382000     73.002085000    107.358453000
H       59.071699000     72.804554000    106.300855000
H       59.522654000     74.067236000    107.470043000
C       60.478857000     72.167817000    107.807124000
O       60.862413000     72.124500000    108.995371000
N       61.105626000     71.511524000    106.823290000
H       60.777085000     71.599571000    105.863496000
H       61.883970000     70.846075000    107.016976000
C       51.089217000     72.270953000    109.338561000
H       51.074907000     72.044536000    110.412091000
H       50.183569000     71.826818000    108.899019000
N       52.783126000     70.512425000    109.591232000
C       52.309563000     71.567318000    108.832922000
C       53.779447000     69.987182000    108.898663000
H       54.392014000     69.142595000    109.185799000
N       53.976766000     70.653332000    107.734906000
H       54.673873000     70.393543000    107.030354000
C       53.044467000     71.665901000    107.666859000
H       52.974197000     72.338583000    106.821314000
C       49.856805000     65.031839000    104.860696000
H       50.296462000     64.723813000    103.907274000
H       49.175264000     65.869166000    104.681937000
S       51.220797000     65.515874000    106.011782000
C       50.469241000     69.110071000    106.551462000
H       51.562334000     68.989781000    106.554324000
H       50.249195000     70.140797000    106.248779000
O       49.858299000     68.232167000    105.636218000
H       50.354542000     67.383465000    105.689121000
C       56.491352000     62.475095000    101.371509000
H       56.585641000     63.319619000    102.064903000
H       57.490828000     62.220602000    101.013901000
N       55.638858000     62.816191000    100.234262000
H       54.626325000     62.657690000    100.334607000
C       56.091733000     63.447703000     99.149837000
N       57.398189000     63.683710000     98.995871000
H       58.044234000     63.547695000     99.760741000
H       57.770071000     64.173634000     98.182002000
N       55.251051000     63.845322000     98.183287000
H       54.316183000     63.411419000     98.115329000
H       55.651235000     64.133068000     97.300311000
C       63.158226000     67.322181000    108.000003000
H       64.156469000     67.457246000    108.441022000
H       63.096270000     66.322376000    107.562013000
C       62.975050000     68.409184000    106.917587000
O       63.025693000     69.614427000    107.290165000
O       62.802759000     68.045848000    105.715683000
C       58.858055000     69.220013000    111.533947000
H       58.143741000     69.761681000    112.159628000
H       59.776766000     69.813125000    111.480364000
C       58.374477000     68.979544000    110.118613000
C       57.115850000     68.415445000    109.846839000
H       56.418334000     68.224906000    110.661003000
C       56.781333000     68.031361000    108.549326000
H       55.827556000     67.554371000    108.332236000
C       57.690323000     68.216912000    107.506561000
H       57.446679000     67.847817000    106.513071000
C       59.244944000     69.239159000    109.046475000
H       60.197163000     69.734980000    109.230137000
C       58.910918000     68.851060000    107.744686000
H       59.605736000     69.028271000    106.927395000
C       61.193470000     66.251397000     99.575559000
H       62.049788000     66.583653000     98.992355000
H       60.428733000     67.023870000     99.486632000
N       61.004596000     66.881885000    102.031612000
C       61.630071000     66.176179000    101.005699000
C       61.798971000     66.802787000    103.105349000
H       61.651210000     67.265110000    104.077468000
N       62.891804000     66.067186000    102.814400000
H       63.713399000     65.915592000    103.423959000
C       62.808724000     65.668479000    101.500819000
H       63.577623000     65.083688000    101.020500000
Mo      59.040556000     68.019860000    101.972021000
Fe      52.915341000     66.209956000    104.651217000
Fe      54.954350000     67.940493000    104.765204000
Fe      54.242168000     66.770522000    102.465345000
Fe      55.431330000     65.401783000    104.356868000
Fe      57.780673000     66.149100000    103.423382000
Fe      57.013865000     68.706724000    103.526546000
Fe      56.517413000     67.459110000    101.454658000
S       54.585871000     66.341069000    106.274904000
S       52.971047000     68.250097000    103.704877000
S       53.647319000     64.698148000    103.072739000
S       58.971473000     67.876244000    104.287051000
S       57.375213000     69.622197000    101.562007000
S       58.173249000     66.009222000    101.194413000
S       56.224751000     69.841886000    105.408497000
S       57.290804000     64.188999000    104.435445000
S       54.666449000     67.114923000    100.307869000
C       55.991814000     67.018356000    103.356974000
O       60.474775000     69.622306000    102.254191000
O       59.647234000     68.818005000     99.955982000
O       60.248620000     70.686497000     98.865149000
O       60.461157000     71.547435000    103.872251000
O       61.018676000     73.550851000    103.043987000
O       64.698143000     68.313635000     99.361349000
O       64.841123000     69.120866000    101.444352000
C       60.759097000     70.538500000    101.180279000
C       60.147750000     69.992061000     99.894137000
C       60.131651000     71.889849000    101.545451000
C       60.578426000     72.379246000    102.919957000
C       62.285115000     70.555637000    100.981027000
C       62.740805000     69.264105000    100.308446000
C       64.210940000     68.892171000    100.371561000
H       55.373893000     70.684007000    104.802726000
H       62.230274000     68.444015000    100.815253000
H       62.423405000     69.242933000     99.266273000
H       62.569996000     71.426958000    100.389712000
H       62.726125000     70.642708000    101.969807000
H       59.050595000     71.729902000    101.589564000
H       60.339511000     72.625945000    100.773642000
H       60.365312000     70.208298000    103.079511000
H       55.692270000     69.293002000    103.118939000
H       60.798540000     65.326712000     99.154779000
H       49.278011000     64.181023000    105.220107000
H       51.033833000     73.346791000    109.172514000
H       56.664763000     71.399406000     97.768832000
H       56.118380000     61.609702000    101.919282000
H       58.376035000     72.807022000    107.931648000
H       62.440016000     67.432107000    108.812504000
H       50.140697000     68.960181000    107.579887000
H       59.172467000     68.305465000    112.036753000
H       53.597309000     73.508242000    102.392627000
