# Supplementary material for: The E2 state of FeMoco: Hydride Formation versus Fe Reduction and a Mechanism for H2 Evolution
Source: Chemistry. 2021 Oct 15;27(67):16788–800. doi: 10.1002/chem.202102730 (PMC9293435; doi:10.1002/chem.202102730)
Supplement: Supplementary file 2 — Supporting Information [file CHEM-27-16788-s001.zip › Thorhallsson-E2-SI-xyz/QMMMHisepsilon/tH-CBS/tH2-CBS2B/tH2-CBS2B235/tH2-CBS2B235.xyz]

144
MoFe7C36N11H68S10O11
C       53.816589000     72.744441000    103.153195000
H       54.020956000     73.342248000    104.044348000
C       52.726723000     71.719581000    103.495815000
H       53.110740000     71.030308000    104.256304000
H       51.811455000     72.164611000    103.903655000
H       52.460525000     71.105157000    102.632097000
C       55.128383000     72.026210000    102.718044000
H       55.975797000     72.303521000    103.357711000
H       55.021974000     70.938386000    102.779987000
H       55.430049000     72.209573000    101.677249000
C       56.437570000     71.501434000     98.850334000
H       57.351233000     71.405713000     99.446219000
H       56.022568000     72.502428000     99.020445000
N       55.495886000     70.503441000     99.336137000
H       55.881488000     69.728894000     99.882829000
C       54.203433000     70.761866000     99.524810000
N       53.605580000     71.784184000     98.887922000
H       54.064186000     72.350191000     98.182060000
H       52.658708000     72.011901000     99.192473000
N       53.487247000     70.025923000    100.375847000
H       53.852029000     69.120392000    100.703297000
H       52.490809000     70.222172000    100.446778000
C       59.283315000     73.000093000    107.361493000
H       59.073767000     72.803355000    106.303521000
H       59.524235000     74.065061000    107.473643000
C       60.478780000     72.164592000    107.810636000
O       60.861853000     72.120192000    108.999450000
N       61.105323000     71.508342000    106.826800000
H       60.778622000     71.598402000    105.866576000
H       61.884217000     70.843032000    107.020551000
C       51.092528000     72.277318000    109.311286000
H       51.057726000     72.032031000    110.380366000
H       50.201641000     71.831601000    108.844846000
N       52.811374000     70.537973000    109.551387000
C       52.338365000     71.610729000    108.818554000
C       53.851287000     70.072490000    108.878473000
H       54.475231000     69.232674000    109.153444000
N       54.079970000     70.798009000    107.756955000
H       54.791768000     70.569465000    107.054485000
C       53.117970000     71.781217000    107.689935000
H       53.060086000     72.483926000    106.868085000
C       49.853323000     65.037382000    104.848884000
H       50.278957000     64.730700000    103.888828000
H       49.170926000     65.876441000    104.681371000
S       51.231249000     65.517471000    105.983774000
C       50.490138000     69.118024000    106.554668000
H       51.583267000     68.997160000    106.563934000
H       50.272234000     70.150263000    106.255533000
O       49.883543000     68.244446000    105.631119000
H       50.379833000     67.395738000    105.679570000
C       56.496056000     62.486876000    101.372614000
H       56.582871000     63.336386000    102.061005000
H       57.498778000     62.231575000    101.024110000
N       55.648042000     62.817632000    100.229009000
H       54.635709000     62.657443000    100.328708000
C       56.098883000     63.448110000     99.143006000
N       57.404364000     63.681176000     98.980831000
H       58.067202000     63.492392000     99.719832000
H       57.772724000     64.166404000     98.162403000
N       55.254399000     63.852964000     98.182346000
H       54.316726000     63.423912000     98.121716000
H       55.652321000     64.124166000     97.292830000
C       63.158142000     67.325353000    108.005128000
H       64.157936000     67.457404000    108.443701000
H       63.092334000     66.325592000    107.567607000
C       62.976489000     68.412048000    106.921549000
O       63.027139000     69.617383000    107.294530000
O       62.806746000     68.048355000    105.720175000
C       58.847310000     69.215206000    111.517488000
H       58.132470000     69.760166000    112.139834000
H       59.763934000     69.811075000    111.458354000
C       58.361232000     68.967428000    110.103975000
C       57.103109000     68.400666000    109.836228000
H       56.411706000     68.201367000    110.653535000
C       56.758566000     68.030041000    108.536806000
H       55.802890000     67.555431000    108.322818000
C       57.656760000     68.231737000    107.487873000
H       57.405422000     67.883770000    106.488238000
C       59.224892000     69.235059000    109.027953000
H       60.178792000     69.728529000    109.209396000
C       58.880063000     68.861999000    107.724662000
H       59.568691000     69.048698000    106.904252000
C       61.170958000     66.271490000     99.538057000
H       62.007968000     66.625724000     98.939223000
H       60.391083000     67.032597000     99.477862000
N       61.040782000     66.875996000    101.999063000
C       61.642119000     66.178808000    100.955406000
C       61.857098000     66.782304000    103.054872000
H       61.730810000     67.234879000    104.035104000
N       62.939238000     66.042400000    102.735182000
H       63.768295000     65.880899000    103.333743000
C       62.826693000     65.655929000    101.420235000
H       63.577619000     65.066043000    100.918791000
Mo      59.068062000     68.013721000    101.981507000
Fe      52.938603000     66.178311000    104.624700000
Fe      54.849193000     68.019996000    104.879313000
Fe      54.316840000     66.773078000    102.470027000
Fe      55.475911000     65.480769000    104.408927000
Fe      57.770912000     66.150978000    103.427690000
Fe      57.168804000     68.655044000    103.730362000
Fe      56.570969000     67.505645000    101.494817000
S       54.548939000     66.318831000    106.299489000
S       52.987681000     68.198652000    103.621425000
S       53.751605000     64.697357000    103.074071000
S       59.122499000     67.776785000    104.297534000
S       57.346231000     69.645775000    101.753460000
S       58.173958000     66.019670000    101.206130000
S       56.205680000     69.888525000    105.335584000
S       57.299553000     64.207990000    104.454070000
S       54.731755000     67.110461000    100.329937000
C       56.025300000     67.088887000    103.426056000
O       60.495863000     69.622511000    102.249117000
O       59.588506000     68.855401000     99.977742000
O       60.236830000     70.697125000     98.866194000
O       60.464930000     71.542880000    103.876698000
O       61.016805000     73.550500000    103.052691000
O       64.694189000     68.314055000     99.353226000
O       64.836290000     69.125292000    101.434539000
C       60.762354000     70.547073000    101.178243000
C       60.128226000     70.010023000     99.899963000
C       60.127064000     71.891990000    101.554351000
C       60.577731000     72.378457000    102.927168000
C       62.285644000     70.569404000    100.968161000
C       62.738638000     69.277876000    100.293301000
C       64.207269000     68.897839000    100.360735000
H       55.417900000     70.730483000    104.644688000
H       62.223668000     68.458331000    100.796648000
H       62.423245000     69.262050000     99.250364000
H       62.566902000     71.440715000    100.375646000
H       62.731539000     70.657214000    101.954940000
H       59.047877000     71.719854000    101.604172000
H       60.324520000     72.632532000    100.783914000
H       60.380690000     70.204543000    103.076204000
H       53.997329000     68.739752000    105.905432000
H       60.779222000     65.343447000     99.121707000
H       49.278370000     64.186015000    105.213124000
H       51.032033000     73.355163000    109.160768000
H       56.700071000     71.391609000     97.798146000
H       56.120775000     61.624003000    101.922778000
H       58.376120000     72.806003000    107.933675000
H       62.442297000     67.438015000    108.819340000
H       50.154720000     68.963992000    107.580258000
H       59.164441000     68.305694000    112.027668000
H       53.595742000     73.472032000    102.372231000
