# Supplementary material for: The E2 state of FeMoco: Hydride Formation versus Fe Reduction and a Mechanism for H2 Evolution
Source: Chemistry. 2021 Oct 15;27(67):16788–800. doi: 10.1002/chem.202102730 (PMC9293435; doi:10.1002/chem.202102730)
Supplement: Supplementary file 2 — Supporting Information [file CHEM-27-16788-s001.zip › Thorhallsson-E2-SI-xyz/QMMMHisepsilon/tH-CBS/tH2-CBS2B/tH2-CBS2B235/tH2-CBS2Bt3235.xyz]

144
MoFe7C36N11H68S10O11
C       53.761735000     72.744787000    103.215974000
H       53.907928000     73.340673000    104.118678000
C       52.662683000     71.709707000    103.493893000
H       53.010898000     71.032890000    104.280639000
H       51.715384000     72.142847000    103.837501000
H       52.459298000     71.086044000    102.620238000
C       55.098200000     72.039516000    102.865694000
H       55.949245000     72.512504000    103.371540000
H       55.078763000     70.999603000    103.197566000
H       55.312760000     71.992858000    101.790332000
C       56.413711000     71.539001000     98.857658000
H       57.322377000     71.454646000     99.463192000
H       55.993841000     72.540322000     99.011568000
N       55.469962000     70.545000000     99.349153000
H       55.854606000     69.769885000     99.895622000
C       54.176589000     70.804016000     99.535091000
N       53.574719000     71.813890000     98.882910000
H       54.035601000     72.376441000     98.175592000
H       52.632486000     72.052261000     99.192863000
N       53.462512000     70.080230000    100.397209000
H       53.832765000     69.188273000    100.750319000
H       52.465198000     70.274109000    100.466709000
C       59.273559000     72.981018000    107.360719000
H       59.059894000     72.780172000    106.304339000
H       59.516343000     74.046211000    107.467083000
C       60.468563000     72.144772000    107.809991000
O       60.852053000     72.100439000    108.998887000
N       61.091828000     71.485877000    106.826063000
H       60.767028000     71.579909000    105.865382000
H       61.875485000     70.825397000    107.018382000
C       51.087357000     72.288299000    109.319455000
H       51.138746000     72.054002000    110.389617000
H       50.167703000     71.835976000    108.919966000
N       52.896869000     70.604449000    109.382960000
C       52.294407000     71.652124000    108.711526000
C       53.862460000     70.177729000    108.582419000
H       54.546446000     69.360975000    108.773885000
N       53.915607000     70.907720000    107.439191000
H       54.513310000     70.699520000    106.633680000
C       52.915438000     71.848825000    107.493939000
H       52.730224000     72.546979000    106.687920000
C       49.875669000     65.042002000    104.850112000
H       50.310588000     64.732007000    103.895273000
H       49.195160000     65.880612000    104.673388000
S       51.244440000     65.526412000    105.995444000
C       50.487451000     69.127205000    106.558696000
H       51.581296000     69.012538000    106.566724000
H       50.263359000     70.156529000    106.255229000
O       49.884209000     68.245347000    105.640957000
H       50.384502000     67.399285000    105.692767000
C       56.496474000     62.483610000    101.367648000
H       56.582066000     63.332925000    102.056271000
H       57.500089000     62.230196000    101.020755000
N       55.649489000     62.814617000    100.223211000
H       54.636580000     62.658023000    100.323771000
C       56.100309000     63.446639000     99.137998000
N       57.406166000     63.673610000     98.971123000
H       58.074309000     63.467334000     99.700790000
H       57.772952000     64.161567000     98.153574000
N       55.254018000     63.861345000     98.182581000
H       54.314964000     63.434940000     98.123429000
H       55.650891000     64.127809000     97.291016000
C       63.163123000     67.319161000    108.004638000
H       64.161513000     67.454515000    108.445294000
H       63.101116000     66.319085000    107.567261000
C       62.978957000     68.406005000    106.921362000
O       63.025786000     69.611182000    107.296308000
O       62.809315000     68.043829000    105.719784000
C       58.852270000     69.216537000    111.526883000
H       58.139928000     69.761583000    112.151794000
H       59.768692000     69.811621000    111.460442000
C       58.358999000     68.958161000    110.118169000
C       57.098489000     68.390135000    109.864134000
H       56.402249000     68.220899000    110.683513000
C       56.759323000     67.973823000    108.577895000
H       55.804091000     67.493297000    108.375282000
C       57.664203000     68.138599000    107.525835000
H       57.418139000     67.750870000    106.538546000
C       59.223777000     69.199861000    109.036633000
H       60.176048000     69.700675000    109.206297000
C       58.885586000     68.783250000    107.745460000
H       59.575485000     68.946300000    106.920608000
C       61.172322000     66.271830000     99.530706000
H       62.007899000     66.626652000     98.930424000
H       60.392930000     67.033478000     99.472499000
N       61.047158000     66.873590000    101.991715000
C       61.646745000     66.177600000    100.946605000
C       61.864483000     66.778121000    103.046680000
H       61.738793000     67.229451000    104.027533000
N       62.945385000     66.037593000    102.724980000
H       63.774803000     65.875679000    103.323150000
C       62.831171000     65.652890000    101.409548000
H       63.580970000     65.063202000    100.906318000
Mo      59.076506000     68.008853000    101.974013000
Fe      52.963824000     66.219753000    104.659078000
Fe      54.943233000     68.033783000    104.904828000
Fe      54.305235000     66.827236000    102.497892000
Fe      55.479301000     65.465764000    104.390512000
Fe      57.786382000     66.142084000    103.426466000
Fe      57.185259000     68.647615000    103.702283000
Fe      56.568633000     67.505416000    101.501775000
S       54.605099000     66.307145000    106.305773000
S       53.022905000     68.256602000    103.713816000
S       53.723195000     64.745142000    103.072999000
S       59.134873000     67.773768000    104.288161000
S       57.355563000     69.639361000    101.734456000
S       58.172901000     66.018426000    101.196970000
S       56.226803000     69.988532000    105.187958000
S       57.306368000     64.195422000    104.446138000
S       54.710297000     67.161397000    100.352725000
C       56.039121000     67.085549000    103.424170000
O       60.499916000     69.620136000    102.243451000
O       59.595775000     68.854316000     99.970906000
O       60.235320000     70.700826000     98.862544000
O       60.466133000     71.536704000    103.875151000
O       61.015718000     73.546952000    103.054916000
O       64.695022000     68.314449000     99.351753000
O       64.835374000     69.124012000    101.434007000
C       60.762987000     70.548035000    101.174183000
C       60.129792000     70.011773000     99.895113000
C       60.125688000     71.890739000    101.554284000
C       60.577408000     72.374797000    102.927382000
C       62.286203000     70.572448000    100.963660000
C       62.739933000     69.281161000    100.288885000
C       64.207733000     68.898723000    100.358916000
H       56.672342000     69.682303000    106.425841000
H       62.223162000     68.461689000    100.790436000
H       62.426463000     69.266454000     99.245333000
H       62.566618000     71.443562000    100.370523000
H       62.731940000     70.661006000    101.950483000
H       59.046829000     71.718388000    101.606007000
H       60.320959000     72.633250000    100.785164000
H       60.383334000     70.200636000    103.071816000
H       54.194343000     68.689899000    106.043156000
H       60.778773000     65.344240000     99.115059000
H       49.296375000     64.192864000    105.212675000
H       51.024535000     73.365469000    109.165102000
H       56.686870000     71.415237000     97.809739000
H       56.122054000     61.620036000    101.917299000
H       58.368033000     72.791835000    107.937173000
H       62.445424000     67.429889000    108.817482000
H       50.153925000     68.974615000    107.585119000
H       59.171204000     68.306550000    112.035085000
H       53.579920000     73.463275000    102.416734000
