# Supplementary material for: The E2 state of FeMoco: Hydride Formation versus Fe Reduction and a Mechanism for H2 Evolution
Source: Chemistry. 2021 Oct 15;27(67):16788–800. doi: 10.1002/chem.202102730 (PMC9293435; doi:10.1002/chem.202102730)
Supplement: Supplementary file 2 — Supporting Information [file CHEM-27-16788-s001.zip › Thorhallsson-E2-SI-xyz/QMMMHisepsilon/tH-CBS/tH2-CBS2B/tH2-CBS2B346/tH2-CBS2Bt3-346.xyz]

144
MoFe7C36N11H68S10O11
C       53.744707000     72.736371000    103.206660000
H       53.885649000     73.327777000    104.113131000
C       52.642581000     71.700913000    103.471146000
H       52.974866000     71.035914000    104.274427000
H       51.684918000     72.132116000    103.787354000
H       52.464701000     71.065907000    102.599893000
C       55.079779000     72.028542000    102.863355000
H       55.935155000     72.522800000    103.340984000
H       55.068512000     71.000810000    103.231540000
H       55.278332000     71.946277000    101.787444000
C       56.439856000     71.489669000     98.855211000
H       57.353413000     71.390374000     99.450337000
H       56.024512000     72.488874000     99.033167000
N       55.494150000     70.490571000     99.331178000
H       55.870713000     69.689730000     99.841445000
C       54.201999000     70.750440000     99.524414000
N       53.606606000     71.779831000     98.897761000
H       54.062795000     72.344650000     98.189481000
H       52.662844000     72.011707000     99.210991000
N       53.487207000     70.007678000    100.369226000
H       53.863404000     69.113850000    100.715729000
H       52.490668000     70.198665000    100.445034000
C       59.277088000     72.979882000    107.362606000
H       59.065188000     72.782382000    106.305302000
H       59.522692000     74.044113000    107.472228000
C       60.468347000     72.138606000    107.812792000
O       60.849150000     72.091096000    109.002632000
N       61.090412000     71.478265000    106.829330000
H       60.769827000     71.578413000    105.867889000
H       61.874565000     70.817714000    107.021286000
C       51.078085000     72.291644000    109.312408000
H       51.119511000     72.050375000    110.381543000
H       50.162008000     71.842943000    108.901030000
N       52.899265000     70.620005000    109.387693000
C       52.293016000     71.663388000    108.713654000
C       53.880727000     70.209794000    108.597754000
H       54.574185000     69.402432000    108.795338000
N       53.938826000     70.945921000    107.458904000
H       54.552619000     70.754079000    106.660917000
C       52.926627000     71.873350000    107.504865000
H       52.742867000     72.573181000    106.699984000
C       49.869979000     65.040290000    104.855613000
H       50.323470000     64.727273000    103.910755000
H       49.187533000     65.873876000    104.664420000
S       51.215810000     65.542611000    106.018393000
C       50.493333000     69.144452000    106.579316000
H       51.586743000     69.024955000    106.592802000
H       50.275657000     70.177386000    106.283890000
O       49.890544000     68.275734000    105.648915000
H       50.373593000     67.420456000    105.705144000
C       56.483172000     62.492674000    101.367803000
H       56.596997000     63.337843000    102.057977000
H       57.474211000     62.225564000    100.995433000
N       55.621701000     62.841352000    100.239556000
H       54.610958000     62.673997000    100.338620000
C       56.073874000     63.468911000     99.152379000
N       57.379162000     63.717595000     99.007233000
H       58.004826000     63.657351000     99.798831000
H       57.749374000     64.198801000     98.187467000
N       55.235787000     63.844026000     98.175125000
H       54.308647000     63.395265000     98.099802000
H       55.637779000     64.147422000     97.298351000
C       63.160236000     67.315847000    108.003190000
H       64.158216000     67.449933000    108.445066000
H       63.097757000     66.316265000    107.564715000
C       62.978191000     68.404213000    106.921299000
O       63.026306000     69.608781000    107.298194000
O       62.808302000     68.044233000    105.719328000
C       58.847294000     69.217112000    111.521865000
H       58.136678000     69.763576000    112.147359000
H       59.763067000     69.812531000    111.450657000
C       58.349451000     68.953828000    110.115876000
C       57.087141000     68.387138000    109.868366000
H       56.392264000     68.224265000    110.690105000
C       56.744329000     67.962733000    108.585783000
H       55.787645000     67.482679000    108.391320000
C       57.647261000     68.117733000    107.530706000
H       57.400025000     67.721300000    106.547283000
C       59.211137000     69.188519000    109.030452000
H       60.164555000     69.689019000    109.194233000
C       58.868868000     68.764543000    107.742855000
H       59.556825000     68.920673000    106.915110000
C       61.172431000     66.271455000     99.525793000
H       62.007212000     66.626929000     98.924526000
H       60.389932000     67.029695000     99.468213000
N       61.055819000     66.884365000    101.985428000
C       61.648469000     66.181161000    100.940983000
C       61.875933000     66.787742000    103.038454000
H       61.755021000     67.241667000    104.018492000
N       62.951238000     66.039659000    102.716602000
H       63.779814000     65.873206000    103.314516000
C       62.831138000     65.651534000    101.402621000
H       63.575211000     65.054328000    100.899692000
Mo      59.089846000     68.020834000    101.987499000
Fe      52.972199000     66.187897000    104.727685000
Fe      54.924701000     68.045200000    104.929050000
Fe      54.310051000     66.870637000    102.583903000
Fe      55.519278000     65.486253000    104.421556000
Fe      57.821939000     66.188007000    103.390656000
Fe      57.217153000     68.705573000    103.781701000
Fe      56.572785000     67.519322000    101.572336000
S       54.629589000     66.271476000    106.320923000
S       53.018645000     68.274656000    103.758095000
S       53.690289000     64.760771000    103.189200000
S       59.167805000     67.777941000    104.301123000
S       57.348600000     69.637538000    101.774014000
S       58.194371000     66.052798000    101.158302000
S       56.237762000     70.066267000    105.241900000
S       57.328957000     64.222401000    104.406542000
S       54.746280000     67.077463000    100.418101000
C       56.070415000     67.143359000    103.480582000
O       60.514532000     69.632488000    102.250771000
O       59.596805000     68.863524000     99.977156000
O       60.241451000     70.707362000     98.867668000
O       60.471143000     71.552545000    103.879237000
O       61.018970000     73.560266000    103.053166000
O       64.697575000     68.317759000     99.349427000
O       64.840972000     69.129335000    101.430773000
C       60.772784000     70.556519000    101.177666000
C       60.136330000     70.017743000     99.900674000
C       60.132879000     71.898908000    101.555930000
C       60.582428000     72.387188000    102.928774000
C       62.294974000     70.581400000    100.962331000
C       62.745109000     69.288688000    100.287369000
C       64.212057000     68.903556000    100.356359000
H       56.709292000     69.712265000    106.454763000
H       62.227018000     68.470373000    100.789538000
H       62.430365000     69.273922000     99.244245000
H       62.574071000     71.451935000    100.367852000
H       62.743425000     70.669705000    101.947852000
H       59.054178000     71.726095000    101.608718000
H       60.326435000     72.640690000    100.785814000
H       60.398403000     70.213535000    103.077303000
H       54.187399000     68.666644000    106.126470000
H       60.780279000     65.341539000     99.114040000
H       49.290014000     64.191032000    105.216819000
H       51.019080000     73.369569000    109.161864000
H       56.701895000     71.385205000     97.802363000
H       56.105717000     61.633853000    101.922798000
H       58.369849000     72.791827000    107.936732000
H       62.441475000     67.426593000    108.815092000
H       50.153911000     68.985358000    107.602814000
H       59.167693000     68.308504000    112.031612000
H       53.569133000     73.457195000    102.408128000
