# Supplementary material for: The E2 state of FeMoco: Hydride Formation versus Fe Reduction and a Mechanism for H2 Evolution
Source: Chemistry. 2021 Oct 15;27(67):16788–800. doi: 10.1002/chem.202102730 (PMC9293435; doi:10.1002/chem.202102730)
Supplement: Supplementary file 2 — Supporting Information [file CHEM-27-16788-s001.zip › Thorhallsson-E2-SI-xyz/QMMMHisepsilon/tH-CBS/tH2-CBS2B/tH2-CBS2B346/tH2-CBS2B346.xyz]

144
MoFe7C36N11H68S10O11
C       53.819230000     72.750323000    103.145650000
H       54.029817000     73.352029000    104.032888000
C       52.731270000     71.726488000    103.497202000
H       53.116549000     71.041791000    104.261319000
H       51.816037000     72.172157000    103.904339000
H       52.465170000     71.105443000    102.637839000
C       55.127134000     72.027686000    102.704202000
H       55.967073000     72.263361000    103.369289000
H       54.999727000     70.940543000    102.723422000
H       55.450002000     72.247422000    101.676783000
C       56.460754000     71.453772000     98.847164000
H       57.380235000     71.345348000     99.431141000
H       56.048491000     72.451075000     99.042534000
N       55.519363000     70.448752000     99.317769000
H       55.899178000     69.642817000     99.817155000
C       54.228965000     70.706379000     99.520395000
N       53.634883000     71.749510000     98.914800000
H       54.085230000     72.317525000     98.205619000
H       52.687898000     71.970692000     99.226996000
N       53.514888000     69.948184000    100.353025000
H       53.889906000     69.046300000    100.680312000
H       52.519975000     70.141275000    100.438453000
C       59.282962000     73.008373000    107.360685000
H       59.074782000     72.815368000    106.301773000
H       59.522626000     74.073102000    107.477454000
C       60.478382000     72.172019000    107.808347000
O       60.859205000     72.123063000    108.997768000
N       61.107210000     71.520440000    106.822949000
H       60.781716000     71.613461000    105.862522000
H       61.883900000     70.852354000    107.016453000
C       51.087801000     72.277722000    109.312640000
H       51.045506000     72.031125000    110.381142000
H       50.198760000     71.835306000    108.839698000
N       52.805426000     70.538971000    109.565277000
C       52.335744000     71.609966000    108.827957000
C       53.847569000     70.071374000    108.897233000
H       54.469088000     69.231208000    109.176564000
N       54.078858000     70.792484000    107.773683000
H       54.798853000     70.570083000    107.077538000
C       53.118335000     71.776208000    107.700957000
H       53.064058000     72.477314000    106.877408000
C       49.853134000     65.035338000    104.849148000
H       50.296452000     64.721542000    103.899718000
H       49.167559000     65.867775000    104.663739000
S       51.209935000     65.539203000    105.996673000
C       50.488869000     69.128189000    106.567394000
H       51.581212000     68.999371000    106.578125000
H       50.279418000     70.164060000    106.275174000
O       49.877114000     68.267603000    105.635214000
H       50.358201000     67.410524000    105.686290000
C       56.483667000     62.495906000    101.373667000
H       56.598543000     63.341877000    102.062802000
H       57.474000000     62.226490000    101.000731000
N       55.621770000     62.843542000    100.245681000
H       54.611554000     62.673262000    100.344206000
C       56.073511000     63.472504000     99.159308000
N       57.378173000     63.727699000     99.018473000
H       57.999885000     63.674994000     99.813677000
H       57.749459000     64.207778000     98.198628000
N       55.236488000     63.841466000     98.179381000
H       54.310668000     63.390520000     98.102172000
H       55.637681000     64.154029000     97.305654000
C       63.158431000     67.329877000    108.007053000
H       64.156775000     67.464989000    108.448049000
H       63.096761000     66.330115000    107.568948000
C       62.975484000     68.416403000    106.923741000
O       63.018518000     69.621885000    107.297388000
O       62.812287000     68.052243000    105.721688000
C       58.846208000     69.214953000    111.518540000
H       58.131036000     69.759189000    112.141101000
H       59.763740000     69.809713000    111.462296000
C       58.362322000     68.971451000    110.103456000
C       57.104805000     68.404983000    109.831745000
H       56.412321000     68.202814000    110.647398000
C       56.762599000     68.037880000    108.530659000
H       55.808962000     67.560038000    108.315556000
C       57.663220000     68.242519000    107.484162000
H       57.415493000     67.893558000    106.484380000
C       59.227688000     69.242610000    109.029812000
H       60.181064000     69.736196000    109.213631000
C       58.885852000     68.872430000    107.724842000
H       59.577232000     69.059530000    106.906896000
C       61.181716000     66.269430000     99.538511000
H       62.018071000     66.622820000     98.938282000
H       60.400992000     67.029365000     99.478995000
N       61.060812000     66.886326000    101.998114000
C       61.654614000     66.180817000    100.955255000
C       61.879035000     66.791141000    103.052686000
H       61.757509000     67.246675000    104.032055000
N       62.954505000     66.042192000    102.733429000
H       63.782848000     65.877384000    103.332190000
C       62.836303000     65.651925000    101.419917000
H       63.580760000     65.053437000    100.919135000
Mo      59.094321000     68.017503000    101.998150000
Fe      52.952878000     66.148679000    104.669485000
Fe      54.841411000     68.000622000    104.875757000
Fe      54.328124000     66.788512000    102.520745000
Fe      55.511916000     65.477097000    104.426266000
Fe      57.815293000     66.190631000    103.402706000
Fe      57.187683000     68.703664000    103.790820000
Fe      56.588252000     67.511217000    101.564520000
S       54.583946000     66.270689000    106.308821000
S       52.990892000     68.205492000    103.618846000
S       53.713856000     64.692242000    103.175272000
S       59.152052000     67.786216000    104.312758000
S       57.355959000     69.633605000    101.778535000
S       58.212992000     66.044065000    101.177785000
S       56.184110000     69.950232000    105.356317000
S       57.328198000     64.225400000    104.416943000
S       54.798797000     67.017664000    100.370720000
C       56.049819000     67.128009000    103.457130000
O       60.515833000     69.633552000    102.256778000
O       59.600632000     68.857651000     99.984058000
O       60.241325000     70.701278000     98.871353000
O       60.468222000     71.557843000    103.879738000
O       61.021242000     73.562279000    103.049779000
O       64.698138000     68.318249000     99.350500000
O       64.842559000     69.130149000    101.431728000
C       60.773881000     70.554728000    101.181146000
C       60.137639000     70.012676000     99.905423000
C       60.134270000     71.898549000    101.555161000
C       60.582464000     72.389806000    102.927423000
C       62.295876000     70.579996000    100.965360000
C       62.745978000     69.287541000    100.290214000
C       64.213146000     68.903699000    100.357857000
H       55.322017000     70.695505000    104.644990000
H       62.229071000     68.468895000    100.793074000
H       62.430417000     69.272771000     99.247373000
H       62.574404000     71.450569000    100.370605000
H       62.744755000     70.668776000    101.950606000
H       59.055452000     71.724738000    101.605549000
H       60.329190000     72.638082000    100.783204000
H       60.398160000     70.216952000    103.081539000
H       53.931637000     68.737643000    105.875765000
H       60.788506000     65.340662000     99.125179000
H       49.277439000     64.185116000    105.214887000
H       51.029738000     73.355678000    109.161951000
H       56.711070000     71.364534000     97.790071000
H       56.104415000     61.638717000    101.929961000
H       58.375496000     72.811245000    107.931397000
H       62.440336000     67.439780000    108.819659000
H       50.151332000     68.971071000    107.591821000
H       59.162187000     68.304130000    112.027093000
H       53.592986000     73.475446000    102.363936000
