# Supplementary material for: The E2 state of FeMoco: Hydride Formation versus Fe Reduction and a Mechanism for H2 Evolution
Source: Chemistry. 2021 Oct 15;27(67):16788–800. doi: 10.1002/chem.202102730 (PMC9293435; doi:10.1002/chem.202102730)
Supplement: Supplementary file 2 — Supporting Information [file CHEM-27-16788-s001.zip › Thorhallsson-E2-SI-xyz/QMMMHisepsilon/tH-CBS/tH2-CBS2B/tH2-CBS2B247/tH2-CBS2B247.xyz]

144
MoFe7C36N11H68S10O11
C       53.721336000     72.751634000    103.228405000
H       53.847428000     73.346130000    104.134912000
C       52.616374000     71.715247000    103.477526000
H       52.936451000     71.050297000    104.285200000
H       51.653112000     72.144430000    103.778657000
H       52.451319000     71.079959000    102.604315000
C       55.059897000     72.045373000    102.910936000
H       55.916482000     72.594541000    103.322251000
H       55.079180000     71.053811000    103.364692000
H       55.228221000     71.876932000    101.840425000
C       56.418393000     71.529984000     98.860545000
H       57.325914000     71.433219000     99.465791000
H       56.008322000     72.534325000     99.020707000
N       55.461938000     70.544602000     99.345372000
H       55.833500000     69.755706000     99.877946000
C       54.170763000     70.817137000     99.530914000
N       53.580945000     71.835959000     98.882550000
H       54.040743000     72.383893000     98.162665000
H       52.637897000     72.078298000     99.185628000
N       53.449106000     70.100316000    100.391785000
H       53.811989000     69.206876000    100.751246000
H       52.452899000     70.303532000    100.457588000
C       59.273453000     72.979855000    107.361119000
H       59.059674000     72.776672000    106.305223000
H       59.514075000     74.045754000    107.465502000
C       60.470286000     72.146526000    107.811382000
O       60.853760000     72.104909000    109.000414000
N       61.094507000     71.487501000    106.828516000
H       60.768659000     71.579096000    105.867979000
H       61.877184000     70.825479000    107.021445000
C       51.085781000     72.289235000    109.307575000
H       51.124436000     72.046765000    110.376564000
H       50.171078000     71.839877000    108.893898000
N       52.908192000     70.618575000    109.386734000
C       52.304021000     71.662782000    108.711560000
C       53.894590000     70.211039000    108.601430000
H       54.587669000     69.403785000    108.801039000
N       53.958933000     70.949577000    107.464150000
H       54.575360000     70.754728000    106.668467000
C       52.944000000     71.875030000    107.506408000
H       52.761864000     72.575249000    106.701621000
C       49.843752000     65.036214000    104.837657000
H       50.294320000     64.726990000    103.890407000
H       49.158864000     65.869200000    104.652527000
S       51.189510000     65.536549000    105.992418000
C       50.489327000     69.143668000    106.584471000
H       51.582250000     69.021229000    106.597448000
H       50.275309000     70.178106000    106.291390000
O       49.883489000     68.278099000    105.653565000
H       50.375497000     67.426674000    105.692915000
C       56.492619000     62.491916000    101.369328000
H       56.593059000     63.344037000    102.052812000
H       57.490595000     62.224489000    101.016921000
N       55.642293000     62.825885000    100.227813000
H       54.629431000     62.671977000    100.330505000
C       56.095029000     63.445992000     99.137059000
N       57.402386000     63.658637000     98.963141000
H       58.071691000     63.453558000     99.692296000
H       57.768765000     64.144831000     98.144490000
N       55.249124000     63.865119000     98.181801000
H       54.309213000     63.440051000     98.125718000
H       55.647713000     64.112566000     97.285294000
C       63.173731000     67.319238000    108.007663000
H       64.172477000     67.456929000    108.446954000
H       63.113609000     66.319088000    107.570113000
C       62.985984000     68.405745000    106.924058000
O       63.021992000     69.611000000    107.300705000
O       62.825236000     68.043319000    105.721837000
C       58.873603000     69.216423000    111.547083000
H       58.161205000     69.759109000    112.174029000
H       59.793008000     69.807668000    111.487285000
C       58.383013000     68.966347000    110.136304000
C       57.121665000     68.401752000    109.879491000
H       56.421565000     68.237058000    110.696481000
C       56.787303000     67.979371000    108.594441000
H       55.831419000     67.500163000    108.394266000
C       57.697364000     68.134657000    107.545328000
H       57.457099000     67.742077000    106.558235000
C       59.251586000     69.203477000    109.056927000
H       60.203529000     69.704687000    109.227128000
C       58.918510000     68.779285000    107.766719000
H       59.611419000     68.935861000    106.942937000
C       61.152108000     66.285600000     99.519588000
H       61.983392000     66.645774000     98.915821000
H       60.366691000     67.041751000     99.465910000
N       61.035223000     66.884036000    101.981876000
C       61.632473000     66.191850000    100.932934000
C       61.859520000     66.789301000    103.032263000
H       61.734737000     67.237830000    104.014332000
N       62.940706000     66.052784000    102.703885000
H       63.771456000     65.889128000    103.299697000
C       62.820591000     65.668915000    101.388724000
H       63.569331000     65.081396000    100.881058000
Mo      59.064364000     68.026092000    101.980832000
Fe      53.039414000     66.213241000    104.875513000
Fe      54.942595000     68.064522000    104.961994000
Fe      54.266814000     66.891991000    102.627941000
Fe      55.538158000     65.467331000    104.397883000
Fe      57.832788000     66.158819000    103.370968000
Fe      57.222280000     68.648834000    103.752276000
Fe      56.492064000     67.536214000    101.548731000
S       54.712040000     66.287447000    106.356805000
S       53.017328000     68.298797000    103.888820000
S       53.744541000     64.754671000    103.233091000
S       59.177417000     67.761918000    104.290183000
S       57.321042000     69.646111000    101.787228000
S       58.112463000     66.081400000    101.129800000
S       56.272131000     70.008724000    105.231703000
S       57.348512000     64.213675000    104.435919000
S       54.626770000     67.157508000    100.445368000
C       56.039271000     67.126559000    103.447781000
O       60.498074000     69.623678000    102.245385000
O       59.561037000     68.882949000     99.968654000
O       60.235898000     70.719536000     98.865675000
O       60.470465000     71.541978000    103.880419000
O       61.014918000     73.552921000    103.057660000
O       64.689624000     68.314942000     99.350842000
O       64.830977000     69.127204000    101.431526000
C       60.760458000     70.553608000    101.176751000
C       60.120166000     70.027387000     99.896267000
C       60.122710000     71.895185000    101.560861000
C       60.577837000     72.379815000    102.932615000
C       62.283169000     70.577891000    100.964894000
C       62.735488000     69.288057000    100.285907000
C       64.203019000     68.901949000    100.356746000
H       56.797445000     69.702312000    106.436575000
H       62.216701000     68.467598000    100.783745000
H       62.423028000     69.277827000     99.241963000
H       62.563362000     71.450593000    100.374060000
H       62.730285000     70.663343000    101.951414000
H       59.044066000     71.722463000    101.616831000
H       60.314103000     72.638006000    100.791058000
H       60.391312000     70.199251000    103.077264000
H       54.206485000     68.733523000    106.100525000
H       60.762806000     65.354361000     99.108123000
H       49.269713000     64.184999000    105.203690000
H       51.023185000     73.367349000    109.159860000
H       56.690414000     71.408960000     97.812010000
H       56.111792000     61.635794000    101.926188000
H       58.368655000     72.789981000    107.938488000
H       62.456866000     67.428298000    108.821468000
H       50.150795000     68.984069000    107.608185000
H       59.187492000     68.301259000    112.049094000
H       53.560229000     73.467582000    102.422471000
