# Supplementary material for: The E2 state of FeMoco: Hydride Formation versus Fe Reduction and a Mechanism for H2 Evolution
Source: Chemistry. 2021 Oct 15;27(67):16788–800. doi: 10.1002/chem.202102730 (PMC9293435; doi:10.1002/chem.202102730)
Supplement: Supplementary file 2 — Supporting Information [file CHEM-27-16788-s001.zip › Thorhallsson-E2-SI-xyz/QMMMHisepsilon/tH-CBS/tH2-CBS2B/tH2-CBS2B147/tH2-CBS2B147.xyz]

144
MoFe7C36N11H68S10O11
C       53.803521000     72.747383000    103.162614000
H       54.013980000     73.347299000    104.050629000
C       52.712699000     71.725810000    103.512201000
H       53.097977000     71.039962000    104.275086000
H       51.798803000     72.174383000    103.918877000
H       52.444133000     71.107165000    102.651913000
C       55.110040000     72.021164000    102.726784000
H       55.958738000     72.296450000    103.365984000
H       54.988836000     70.934468000    102.787495000
H       55.414926000     72.201420000    101.686694000
C       56.462070000     71.458546000     98.857886000
H       57.382601000     71.344777000     99.439225000
H       56.057313000     72.459206000     99.052473000
N       55.514011000     70.462508000     99.334235000
H       55.883107000     69.647694000     99.828495000
C       54.224164000     70.728267000     99.531860000
N       53.636568000     71.772103000     98.921116000
H       54.087711000     72.330599000     98.204845000
H       52.688631000     71.996570000     99.226786000
N       53.504995000     69.980230000    100.369104000
H       53.874679000     69.077099000    100.696451000
H       52.509735000     70.176580000    100.447636000
C       59.279918000     72.998067000    107.361888000
H       59.070118000     72.800267000    106.304205000
H       59.519862000     74.063330000    107.473558000
C       60.476124000     72.163464000    107.811077000
O       60.857952000     72.117547000    109.000251000
N       61.104481000     71.510137000    106.826602000
H       60.777995000     71.602194000    105.866740000
H       61.883006000     70.843969000    107.019763000
C       51.087617000     72.277080000    109.321312000
H       51.060919000     72.036828000    110.391699000
H       50.192331000     71.831308000    108.863309000
N       52.808484000     70.537744000    109.555203000
C       52.326396000     71.604809000    108.820367000
C       53.832552000     70.060122000    108.866311000
H       54.455214000     69.217718000    109.136048000
N       54.040481000     70.771610000    107.732243000
H       54.736057000     70.534027000    107.017210000
C       53.083057000     71.759135000    107.674314000
H       53.011837000     72.453379000    106.846242000
C       49.861241000     65.043685000    104.841054000
H       50.282372000     64.732036000    103.880442000
H       49.175989000     65.880070000    104.671117000
S       51.246887000     65.534983000    105.962099000
C       50.488567000     69.118330000    106.551415000
H       51.581635000     68.995554000    106.559462000
H       50.271937000     70.151239000    106.253385000
O       49.879257000     68.246232000    105.628606000
H       50.375919000     67.396666000    105.676172000
C       56.493088000     62.505359000    101.377156000
H       56.606720000     63.349467000    102.069058000
H       57.482656000     62.238487000    100.999712000
N       55.624053000     62.852402000    100.254450000
H       54.614621000     62.679010000    100.359274000
C       56.063729000     63.486701000     99.166594000
N       57.365377000     63.751157000     99.016547000
H       57.999794000     63.671861000     99.799023000
H       57.732506000     64.221551000     98.189447000
N       55.216994000     63.855324000     98.194981000
H       54.294385000     63.397534000     98.118667000
H       55.609913000     64.179314000     97.321735000
C       63.164724000     67.329144000    108.008774000
H       64.163681000     67.464903000    108.448196000
H       63.102548000     66.328970000    107.571861000
C       62.980091000     68.414441000    106.924234000
O       63.022700000     69.620351000    107.296942000
O       62.816007000     68.049771000    105.722544000
C       58.849484000     69.219043000    111.517951000
H       58.135453000     69.764504000    112.140684000
H       59.767522000     69.812693000    111.458870000
C       58.363039000     68.971022000    110.104725000
C       57.102206000     68.410124000    109.838244000
H       56.406562000     68.223955000    110.654962000
C       56.761904000     68.024600000    108.542157000
H       55.804878000     67.552650000    108.328843000
C       57.668178000     68.204956000    107.496377000
H       57.420566000     67.829426000    106.505547000
C       59.230455000     69.226516000    109.028720000
H       60.184805000     69.719832000    109.208055000
C       58.891212000     68.837353000    107.728823000
H       59.584858000     69.010510000    106.909522000
C       61.158857000     66.276175000     99.516818000
H       61.982509000     66.642958000     98.906338000
H       60.369717000     67.027961000     99.471493000
N       61.083719000     66.894194000    101.976093000
C       61.654280000     66.182643000    100.924901000
C       61.918875000     66.791318000    103.017530000
H       61.816175000     67.246454000    103.999471000
N       62.980422000     66.031195000    102.681515000
H       63.813032000     65.858604000    103.273513000
C       62.837824000     65.641574000    101.370454000
H       63.568140000     65.036348000    100.857126000
Mo      59.113065000     68.023166000    102.014435000
Fe      52.932020000     66.203437000    104.573380000
Fe      54.862934000     68.039772000    104.908631000
Fe      54.327907000     66.748586000    102.406859000
Fe      55.496665000     65.525037000    104.374690000
Fe      57.830477000     66.189060000    103.457788000
Fe      57.262433000     68.618548000    103.784389000
Fe      56.587425000     67.502479000    101.535120000
S       54.544176000     66.370726000    106.281938000
S       53.034366000     68.207435000    103.542001000
S       53.768243000     64.691310000    103.063560000
S       59.268776000     67.758831000    104.321023000
S       57.367226000     69.623281000    101.804658000
S       58.204951000     66.026832000    101.243681000
S       56.274642000     69.918037000    105.407803000
S       57.308083000     64.235289000    104.472286000
S       54.830988000     67.079785000    100.280214000
C       55.992098000     67.084082000    103.393901000
O       60.533043000     69.640072000    102.263460000
O       59.604539000     68.848953000    100.002233000
O       60.232122000     70.688462000     98.876203000
O       60.469468000     71.564852000    103.880135000
O       61.020675000     73.567939000    103.046301000
O       64.699394000     68.318595000     99.347047000
O       64.841768000     69.131827000    101.428299000
C       60.779390000     70.557730000    101.183686000
C       60.138612000     70.006646000     99.914439000
C       60.135145000     71.900323000    101.554821000
C       60.582930000     72.395019000    102.926593000
C       62.300223000     70.587737000    100.960160000
C       62.749803000     69.297823000    100.279785000
C       64.215037000     68.907617000    100.352590000
H       55.597063000     70.713497000    104.569533000
H       62.228648000     68.477705000    100.775664000
H       62.438624000     69.289662000     99.235562000
H       62.576204000     71.460454000    100.367633000
H       62.751522000     70.673713000    101.944504000
H       59.057022000     71.724500000    101.607295000
H       60.327730000     72.639580000    100.781990000
H       60.409662000     70.224940000    103.086810000
H       53.926488000     68.813621000    105.822928000
H       60.768139000     65.345067000     99.106398000
H       49.287909000     64.193285000    105.210075000
H       51.029496000     73.354313000    109.165565000
H       56.710041000     71.367888000     97.800361000
H       56.116589000     61.646051000    101.932048000
H       58.373235000     72.803262000    107.934640000
H       62.447834000     67.440247000    108.822280000
H       50.154493000     68.964857000    107.577528000
H       59.165083000     68.308524000    112.027283000
H       53.585216000     73.473069000    102.379166000
