# Supplementary material for: The E2 state of FeMoco: Hydride Formation versus Fe Reduction and a Mechanism for H2 Evolution
Source: Chemistry. 2021 Oct 15;27(67):16788–800. doi: 10.1002/chem.202102730 (PMC9293435; doi:10.1002/chem.202102730)
Supplement: Supplementary file 2 — Supporting Information [file CHEM-27-16788-s001.zip › Thorhallsson-E2-SI-xyz/QMMMHisepsilon/tH-CBS/tH2-CBS2B/tH2-CBS2B147/tH2-CBS2t3B147.xyz]

144
MoFe7C36N11H68S10O11
C       53.757871000     72.734821000    103.215533000
H       53.912310000     73.329543000    104.117524000
C       52.655860000     71.703815000    103.498567000
H       53.005058000     71.024132000    104.282682000
H       51.713061000     72.141320000    103.848590000
H       52.444824000     71.082082000    102.624951000
C       55.088742000     72.020805000    102.858467000
H       55.941953000     72.469104000    103.382592000
H       55.049115000     70.972739000    103.164021000
H       55.312841000     71.996431000    101.784210000
C       56.446067000     71.483953000     98.864309000
H       57.362501000     71.374016000     99.453114000
H       56.040399000     72.485868000     99.049761000
N       55.494088000     70.491887000     99.342135000
H       55.860542000     69.678163000     99.840107000
C       54.203548000     70.759954000     99.535244000
N       53.615180000     71.794453000     98.910191000
H       54.070827000     72.350631000     98.194840000
H       52.671163000     72.029191000     99.219304000
N       53.483266000     70.022588000    100.380046000
H       53.855331000     69.130273000    100.729941000
H       52.487741000     70.220109000    100.455574000
C       59.274764000     72.979943000    107.362558000
H       59.061554000     72.779163000    106.306083000
H       59.518026000     74.045031000    107.468922000
C       60.468634000     72.142266000    107.812677000
O       60.849124000     72.094365000    109.002413000
N       61.093573000     71.485432000    106.828596000
H       60.772328000     71.585192000    105.867442000
H       61.877309000     70.824308000    107.020600000
C       51.084052000     72.288172000    109.321688000
H       51.122522000     72.052629000    110.392243000
H       50.169021000     71.836070000    108.911510000
N       52.883736000     70.597465000    109.408200000
C       52.299314000     71.651586000    108.731433000
C       53.865334000     70.173471000    108.626300000
H       54.539899000     69.351172000    108.825810000
N       53.946989000     70.911664000    107.491008000
H       54.562730000     70.706564000    106.697613000
C       52.948365000     71.855148000    107.529686000
H       52.782366000     72.559398000    106.724571000
C       49.874308000     65.047211000    104.841293000
H       50.300560000     64.734772000    103.883193000
H       49.190782000     65.884118000    104.667295000
S       51.254716000     65.539364000    105.970064000
C       50.483452000     69.128982000    106.542488000
H       51.577454000     69.015020000    106.547512000
H       50.257452000     70.158444000    106.240279000
O       49.878245000     68.247003000    105.626236000
H       50.380546000     67.401237000    105.676927000
C       56.494219000     62.505258000    101.376549000
H       56.609294000     63.349018000    102.068620000
H       57.483225000     62.238203000    100.997934000
N       55.624403000     62.853780000    100.254856000
H       54.614718000     62.682412000    100.360462000
C       56.064377000     63.486917000     99.166429000
N       57.366660000     63.747755000     99.014649000
H       58.000477000     63.672931000     99.798106000
H       57.732968000     64.218636000     98.187458000
N       55.217362000     63.858211000     98.195990000
H       54.294856000     63.400179000     98.118861000
H       55.610501000     64.182561000     97.322944000
C       63.166951000     67.320885000    108.008194000
H       64.164126000     67.458812000    108.450761000
H       63.107867000     66.320732000    107.570651000
C       62.981568000     68.407716000    106.924992000
O       63.024160000     69.612862000    107.300878000
O       62.814699000     68.046150000    105.723229000
C       58.851226000     69.221615000    111.520334000
H       58.139781000     69.768526000    112.144452000
H       59.768376000     69.815343000    111.452828000
C       58.357257000     68.960669000    110.112489000
C       57.094049000     68.397766000    109.860782000
H       56.395339000     68.239057000    110.680081000
C       56.756464000     67.969476000    108.578334000
H       55.798769000     67.493739000    108.377560000
C       57.666528000     68.115089000    107.528061000
H       57.422877000     67.700815000    106.550640000
C       59.223718000     69.191729000    109.030123000
H       60.176924000     69.691737000    109.196391000
C       58.888636000     68.760544000    107.742814000
H       59.582074000     68.912493000    106.918588000
C       61.157721000     66.274916000     99.511903000
H       61.981751000     66.641662000     98.902015000
H       60.368922000     67.026919000     99.466043000
N       61.081999000     66.894912000    101.969949000
C       61.652409000     66.181553000    100.920055000
C       61.915729000     66.790656000    103.012318000
H       61.812197000     67.245511000    103.994100000
N       62.976089000     66.027899000    102.678136000
H       63.808106000     65.854502000    103.270530000
C       62.834317000     65.638000000    101.367079000
H       63.564374000     65.031114000    100.855213000
Mo      59.111714000     68.030104000    102.002774000
Fe      52.943783000     66.225240000    104.592025000
Fe      54.900072000     68.057337000    104.928230000
Fe      54.320745000     66.783947000    102.423591000
Fe      55.504743000     65.535225000    104.364857000
Fe      57.833098000     66.197566000    103.445937000
Fe      57.274191000     68.633046000    103.768915000
Fe      56.582710000     67.512608000    101.526575000
S       54.583185000     66.373078000    106.285943000
S       53.038743000     68.235635000    103.590998000
S       53.763047000     64.719748000    103.065843000
S       59.267711000     67.767597000    104.315205000
S       57.371014000     69.627361000    101.782758000
S       58.199695000     66.034487000    101.231713000
S       56.230249000     70.068508000    105.229325000
S       57.313367000     64.241536000    104.458820000
S       54.804755000     67.122441000    100.293170000
C       56.001581000     67.098307000    103.388503000
O       60.533757000     69.642813000    102.258223000
O       59.614153000     68.852316000     99.993632000
O       60.237259000     70.695776000     98.871826000
O       60.472276000     71.563892000    103.879345000
O       61.023534000     73.568441000    103.048663000
O       64.700169000     68.318389000     99.347193000
O       64.843842000     69.132661000    101.427955000
C       60.781249000     70.562528000    101.180168000
C       60.143544000     70.012653000     99.909009000
C       60.137399000     71.904247000    101.554280000
C       60.585515000     72.395810000    102.926896000
C       62.302539000     70.591152000    100.958298000
C       62.751903000     69.300242000    100.279282000
C       64.216617000     68.908629000    100.352410000
H       56.786474000     69.650970000    106.381060000
H       62.229855000     68.480884000    100.775530000
H       62.441363000     69.291315000     99.234880000
H       62.579293000     71.463182000    100.365104000
H       62.752738000     70.677898000    101.943076000
H       59.059035000     71.731332000    101.606659000
H       60.331099000     72.645274000    100.783437000
H       60.410005000     70.226406000    103.082132000
H       54.013622000     68.767299000    105.939350000
H       60.767046000     65.343741000     99.101595000
H       49.297949000     64.197976000    105.208278000
H       51.022957000     73.365243000    109.165954000
H       56.701705000     71.384287000     97.809424000
H       56.118190000     61.645968000    101.931786000
H       58.368738000     72.791257000    107.938390000
H       62.447688000     67.430280000    108.819834000
H       50.153284000     68.975960000    107.569931000
H       59.168523000     68.311867000    112.029990000
H       53.574591000     73.455389000    102.418502000
